# Supplementary material for: Comparative acetylome analysis reveals the potential roles of lysine acetylation for DON biosynthesis in Fusarium graminearum
Source: BMC Genomics. 2019 Nov 12;20:841. doi: 10.1186/s12864-019-6227-7 (PMC6852988; doi:10.1186/s12864-019-6227-7)
Supplement: Supplementary file 2 — Additional file 2: Table S2. The identified acetylated proteins in Fggcn5 and PH-1. [file 12864_2019_6227_MOESM2_ESM.xlsx]

## Sheet: Sheet1
Table S2 The identified acetylated proteins in Fggcn5 and PH-1
Protein IDs	Fasta headers	Proteins	Peptides	Unique peptides	Sequence coverage [%]	Mol. weight [kDa]	Acetyl (K) site IDs	Acetyl (K) site positions
>tr|A0A1C3YJG6|A0A1C3YJG6_GIBZE Uncharacterized protein OS=Gibberella zeae (strain PH-1 / ATCC MYA-4620 / FGSC 9075 / NRRL 31084) GN=FGRAMPH1_01T07355 PE=4 SV=1;>sp|I1S0A8|STUA_GIBZE Cell pattern formation-associated protein StuA OS=Gibberella zeae (strain PH-1 / ATCC MYA-4620 / FGSC 9075 / NRRL 31084) GN=StuA PE=3 SV=1;>tr|A0A1I9F4M0|A0A1I9F4M0_GIBZE Uncharacterized protein OS=Gibberella zeae (s…	>tr|A0A1C3YJG6|A0A1C3YJG6_GIBZE Uncharacterized protein OS=Gibberella zeae (strain PH-1 / ATCC MYA-4620 / FGSC 9075 / NRRL 31084) GN=FGRAMPH1_01T07355 PE=4 SV=1;>sp|I1S0A8|STUA_GIBZE Cell pattern formation-associated protein StuA OS=Gibberella zeae (strain	3	2	2	5	76.877
>sp|I1S2N3|GAOA_GIBZE Galactose oxidase OS=Gibberella zeae (strain PH-1 / ATCC MYA-4620 / FGSC 9075 / NRRL 31084) GN=GAOA PE=3 SV=1;>sp|P0CS93|GAOA_GIBZA Galactose oxidase OS=Gibberella zeae GN=GAOA PE=1 SV=1;>tr|A0A1I9FQV9|A0A1I9FQV9_GIBZE Uncharacterized protein OS=Gibberella zeae (strain PH-1 / ATCC MYA-4620 / FGSC 9075 / NRRL 31084) GN=FG11032.1 PE=4 SV=1	>sp|I1S2N3|GAOA_GIBZE Galactose oxidase OS=Gibberella zeae (strain PH-1 / ATCC MYA-4620 / FGSC 9075 / NRRL 31084) GN=GAOA PE=3 SV=1;>sp|P0CS93|GAOA_GIBZA Galactose oxidase OS=Gibberella zeae GN=GAOA PE=1 SV=1;>tr|A0A1I9FQV9|A0A1I9FQV9_GIBZE Uncharacterized	3	3	2	6.2	72.79
>sp|O74638|PYRG_GIBZE CTP synthase OS=Gibberella zeae (strain PH-1 / ATCC MYA-4620 / FGSC 9075 / NRRL 31084) GN=URA7 PE=3 SV=2;>tr|A0A1I9FMD5|A0A1I9FMD5_GIBZE CTP synthase OS=Gibberella zeae (strain PH-1 / ATCC MYA-4620 / FGSC 9075 / NRRL 31084) GN=FG07897.1 PE=3 SV=1;>tr|A9CCL2|A9CCL2_GIBZA Ammonia ligase (Fragment) OS=Gibberella zeae PE=4 SV=1;>tr|A9CCM9|A9CCM9_GIBZA Ammonia ligase (Fragment) O…	>sp|O74638|PYRG_GIBZE CTP synthase OS=Gibberella zeae (strain PH-1 / ATCC MYA-4620 / FGSC 9075 / NRRL 31084) GN=URA7 PE=3 SV=2;>tr|A0A1I9FMD5|A0A1I9FMD5_GIBZE CTP synthase OS=Gibberella zeae (strain PH-1 / ATCC MYA-4620 / FGSC 9075 / NRRL 31084) GN=FG07897	5	3	3	6.7	63.865
>sp|P0C431|HOG1_GIBZE Mitogen-activated protein kinase HOG1 OS=Gibberella zeae (strain PH-1 / ATCC MYA-4620 / FGSC 9075 / NRRL 31084) GN=HOG1 PE=3 SV=1;>tr|A0A1I9FNK6|A0A1I9FNK6_GIBZE Mitogen-activated protein kinase OS=Gibberella zeae (strain PH-1 / ATCC MYA-4620 / FGSC 9075 / NRRL 31084) GN=FG09612.1 PE=3 SV=1	>sp|P0C431|HOG1_GIBZE Mitogen-activated protein kinase HOG1 OS=Gibberella zeae (strain PH-1 / ATCC MYA-4620 / FGSC 9075 / NRRL 31084) GN=HOG1 PE=3 SV=1;>tr|A0A1I9FNK6|A0A1I9FNK6_GIBZE Mitogen-activated protein kinase OS=Gibberella zeae (strain PH-1 / ATCC	2	1	1	3.4	41.131	0	49
>sp|Q4HTT1|H2A_GIBZE Histone H2A OS=Gibberella zeae (strain PH-1 / ATCC MYA-4620 / FGSC 9075 / NRRL 31084) GN=HTA1 PE=3 SV=3;>tr|A0A1I9FJX4|A0A1I9FJX4_GIBZE Histone H2A OS=Gibberella zeae (strain PH-1 / ATCC MYA-4620 / FGSC 9075 / NRRL 31084) GN=FGSG_11627 PE=3 SV=1	>sp|Q4HTT1|H2A_GIBZE Histone H2A OS=Gibberella zeae (strain PH-1 / ATCC MYA-4620 / FGSC 9075 / NRRL 31084) GN=HTA1 PE=3 SV=3;>tr|A0A1I9FJX4|A0A1I9FJX4_GIBZE Histone H2A OS=Gibberella zeae (strain PH-1 / ATCC MYA-4620 / FGSC 9075 / NRRL 31084) GN=FGSG_11627	2	7	6	53.7	14.16	1;2;3;4	6;10;15;98
>sp|Q4HTT2|H2B_GIBZE Histone H2B OS=Gibberella zeae (strain PH-1 / ATCC MYA-4620 / FGSC 9075 / NRRL 31084) GN=HTB1 PE=3 SV=3;>tr|A0A1I9FPH7|A0A1I9FPH7_GIBZE Histone H2B OS=Gibberella zeae (strain PH-1 / ATCC MYA-4620 / FGSC 9075 / NRRL 31084) GN=FGSG_11626 PE=3 SV=1	>sp|Q4HTT2|H2B_GIBZE Histone H2B OS=Gibberella zeae (strain PH-1 / ATCC MYA-4620 / FGSC 9075 / NRRL 31084) GN=HTB1 PE=3 SV=3;>tr|A0A1I9FPH7|A0A1I9FPH7_GIBZE Histone H2B OS=Gibberella zeae (strain PH-1 / ATCC MYA-4620 / FGSC 9075 / NRRL 31084) GN=FGSG_11626	2	20	20	81	14.777	5;6;7;8;9;10;11;12;13;14;15;16;17	8;9;13;20;24;29;30;37;57;90;96;119;131
>sp|Q4HVQ9|LYS4_GIBZE Homoaconitase, mitochondrial OS=Gibberella zeae (strain PH-1 / ATCC MYA-4620 / FGSC 9075 / NRRL 31084) GN=LYS4 PE=3 SV=1;>tr|A0A1C3YKP4|A0A1C3YKP4_GIBZE Homoaconitase, mitochondrial OS=Gibberella zeae (strain PH-1 / ATCC MYA-4620 / FGSC 9075 / NRRL 31084) GN=FGRAMPH1_01T20869 PE=3 SV=1;>tr|A0A1I9FSQ9|A0A1I9FSQ9_GIBZE Homoaconitase, mitochondrial OS=Gibberella zeae (strain PH…	>sp|Q4HVQ9|LYS4_GIBZE Homoaconitase, mitochondrial OS=Gibberella zeae (strain PH-1 / ATCC MYA-4620 / FGSC 9075 / NRRL 31084) GN=LYS4 PE=3 SV=1;>tr|A0A1C3YKP4|A0A1C3YKP4_GIBZE Homoaconitase, mitochondrial OS=Gibberella zeae (strain PH-1 / ATCC MYA-4620 / FG	3	1	1	1.3	83.8
>tr|A0A1C3YK94|A0A1C3YK94_GIBZE Uncharacterized protein OS=Gibberella zeae (strain PH-1 / ATCC MYA-4620 / FGSC 9075 / NRRL 31084) GN=FGRAMPH1_01T20703 PE=3 SV=1;>sp|Q4HVX7|CYC_GIBZE Cytochrome c OS=Gibberella zeae (strain PH-1 / ATCC MYA-4620 / FGSC 9075 / NRRL 31084) GN=CYC1 PE=3 SV=3;>tr|A0A1I9FSJ7|A0A1I9FSJ7_GIBZE Uncharacterized protein OS=Gibberella zeae (strain PH-1 / ATCC MYA-4620 / FGSC 9…	>tr|A0A1C3YK94|A0A1C3YK94_GIBZE Uncharacterized protein OS=Gibberella zeae (strain PH-1 / ATCC MYA-4620 / FGSC 9075 / NRRL 31084) GN=FGRAMPH1_01T20703 PE=3 SV=1;>sp|Q4HVX7|CYC_GIBZE Cytochrome c OS=Gibberella zeae (strain PH-1 / ATCC MYA-4620 / FGSC 9075 /	3	7	7	53.8	11.714	18;19	14;25
>tr|A0A1C3YKL4|A0A1C3YKL4_GIBZE Uncharacterized protein OS=Gibberella zeae (strain PH-1 / ATCC MYA-4620 / FGSC 9075 / NRRL 31084) GN=FGRAMPH1_01T20477 PE=3 SV=1;>sp|Q4HW67|DHH1_GIBZE ATP-dependent RNA helicase DHH1 OS=Gibberella zeae (strain PH-1 / ATCC MYA-4620 / FGSC 9075 / NRRL 31084) GN=DHH1 PE=3 SV=1;>tr|A0A1I9FTE5|A0A1I9FTE5_GIBZE Uncharacterized protein OS=Gibberella zeae (strain PH-1 / AT…	>tr|A0A1C3YKL4|A0A1C3YKL4_GIBZE Uncharacterized protein OS=Gibberella zeae (strain PH-1 / ATCC MYA-4620 / FGSC 9075 / NRRL 31084) GN=FGRAMPH1_01T20477 PE=3 SV=1;>sp|Q4HW67|DHH1_GIBZE ATP-dependent RNA helicase DHH1 OS=Gibberella zeae (strain PH-1 / ATCC MY	3	2	2	5	58.371	20	138
>sp|Q4HWE2|XRN2_GIBZE 5'-3' exoribonuclease 2 OS=Gibberella zeae (strain PH-1 / ATCC MYA-4620 / FGSC 9075 / NRRL 31084) GN=RAT1 PE=3 SV=3;>tr|A0A1I9FUR3|A0A1I9FUR3_GIBZE Uncharacterized protein OS=Gibberella zeae (strain PH-1 / ATCC MYA-4620 / FGSC 9075 / NRRL 31084) GN=FG10716.1 PE=4 SV=1	>sp|Q4HWE2|XRN2_GIBZE 5-3 exoribonuclease 2 OS=Gibberella zeae (strain PH-1 / ATCC MYA-4620 / FGSC 9075 / NRRL 31084) GN=RAT1 PE=3 SV=3;>tr|A0A1I9FUR3|A0A1I9FUR3_GIBZE Uncharacterized protein OS=Gibberella zeae (strain PH-1 / ATCC MYA-4620 / FGSC 9075 /	2	2	2	3.3	110.36	21;22	267;528
>sp|Q4HXF0|GUAA_GIBZE GMP synthase [glutamine-hydrolyzing] OS=Gibberella zeae (strain PH-1 / ATCC MYA-4620 / FGSC 9075 / NRRL 31084) GN=GUA1 PE=3 SV=3;>tr|A0A1C3YJM8|A0A1C3YJM8_GIBZE Uncharacterized protein OS=Gibberella zeae (strain PH-1 / ATCC MYA-4620 / FGSC 9075 / NRRL 31084) GN=FGRAMPH1_01T07911 PE=3 SV=1;>tr|A0A1I9F5A4|A0A1I9F5A4_GIBZE Uncharacterized protein OS=Gibberella zeae (strain PH-1…	>sp|Q4HXF0|GUAA_GIBZE GMP synthase [glutamine-hydrolyzing] OS=Gibberella zeae (strain PH-1 / ATCC MYA-4620 / FGSC 9075 / NRRL 31084) GN=GUA1 PE=3 SV=3;>tr|A0A1C3YJM8|A0A1C3YJM8_GIBZE Uncharacterized protein OS=Gibberella zeae (strain PH-1 / ATCC MYA-4620 /	3	2	2	3.7	59.691
>sp|Q4HXF6|PPID_GIBZE Peptidyl-prolyl cis-trans isomerase D OS=Gibberella zeae (strain PH-1 / ATCC MYA-4620 / FGSC 9075 / NRRL 31084) GN=CPR6 PE=3 SV=1;>tr|A0A1I9F5I2|A0A1I9F5I2_GIBZE Uncharacterized protein OS=Gibberella zeae (strain PH-1 / ATCC MYA-4620 / FGSC 9075 / NRRL 31084) GN=FG10352.1 PE=4 SV=1	>sp|Q4HXF6|PPID_GIBZE Peptidyl-prolyl cis-trans isomerase D OS=Gibberella zeae (strain PH-1 / ATCC MYA-4620 / FGSC 9075 / NRRL 31084) GN=CPR6 PE=3 SV=1;>tr|A0A1I9F5I2|A0A1I9F5I2_GIBZE Uncharacterized protein OS=Gibberella zeae (strain PH-1 / ATCC MYA-4620	2	6	6	18	40.259	23;24;25	51;241;337
>sp|Q4HY71|DBP5_GIBZE ATP-dependent RNA helicase DBP5 OS=Gibberella zeae (strain PH-1 / ATCC MYA-4620 / FGSC 9075 / NRRL 31084) GN=DBP5 PE=3 SV=1;>tr|A0A1I9F466|A0A1I9F466_GIBZE Uncharacterized protein OS=Gibberella zeae (strain PH-1 / ATCC MYA-4620 / FGSC 9075 / NRRL 31084) GN=FG10087.1 PE=3 SV=1	>sp|Q4HY71|DBP5_GIBZE ATP-dependent RNA helicase DBP5 OS=Gibberella zeae (strain PH-1 / ATCC MYA-4620 / FGSC 9075 / NRRL 31084) GN=DBP5 PE=3 SV=1;>tr|A0A1I9F466|A0A1I9F466_GIBZE Uncharacterized protein OS=Gibberella zeae (strain PH-1 / ATCC MYA-4620 / FGSC	2	8	8	18.4	53.167	26;27;28	241;269;278
>sp|Q4HYB8|SPT16_GIBZE FACT complex subunit SPT16 OS=Gibberella zeae (strain PH-1 / ATCC MYA-4620 / FGSC 9075 / NRRL 31084) GN=SPT16 PE=3 SV=1;>tr|A0A1I9F419|A0A1I9F419_GIBZE Uncharacterized protein OS=Gibberella zeae (strain PH-1 / ATCC MYA-4620 / FGSC 9075 / NRRL 31084) GN=FG10040.1 PE=4 SV=1	>sp|Q4HYB8|SPT16_GIBZE FACT complex subunit SPT16 OS=Gibberella zeae (strain PH-1 / ATCC MYA-4620 / FGSC 9075 / NRRL 31084) GN=SPT16 PE=3 SV=1;>tr|A0A1I9F419|A0A1I9F419_GIBZE Uncharacterized protein OS=Gibberella zeae (strain PH-1 / ATCC MYA-4620 / FGSC 90	2	5	5	5.6	117.68	29;30	220;469
>sp|Q4HYR2|ACEA_GIBZE Isocitrate lyase OS=Gibberella zeae (strain PH-1 / ATCC MYA-4620 / FGSC 9075 / NRRL 31084) GN=ICL1 PE=1 SV=1;>tr|A0A1I9F3T1|A0A1I9F3T1_GIBZE Isocitrate lyase OS=Gibberella zeae (strain PH-1 / ATCC MYA-4620 / FGSC 9075 / NRRL 31084) GN=FG09896.1 PE=3 SV=1	>sp|Q4HYR2|ACEA_GIBZE Isocitrate lyase OS=Gibberella zeae (strain PH-1 / ATCC MYA-4620 / FGSC 9075 / NRRL 31084) GN=ICL1 PE=1 SV=1;>tr|A0A1I9F3T1|A0A1I9F3T1_GIBZE Isocitrate lyase OS=Gibberella zeae (strain PH-1 / ATCC MYA-4620 / FGSC 9075 / NRRL 31084) GN	2	5	5	12.3	60.825	31;32	427;509
>sp|Q4HZ95|TIM21_GIBZE Mitochondrial import inner membrane translocase subunit TIM21 OS=Gibberella zeae (strain PH-1 / ATCC MYA-4620 / FGSC 9075 / NRRL 31084) GN=TIM21 PE=3 SV=1;>tr|A0A1I9FS24|A0A1I9FS24_GIBZE Uncharacterized protein OS=Gibberella zeae (strain PH-1 / ATCC MYA-4620 / FGSC 9075 / NRRL 31084) GN=FG09713.1 PE=4 SV=1	>sp|Q4HZ95|TIM21_GIBZE Mitochondrial import inner membrane translocase subunit TIM21 OS=Gibberella zeae (strain PH-1 / ATCC MYA-4620 / FGSC 9075 / NRRL 31084) GN=TIM21 PE=3 SV=1;>tr|A0A1I9FS24|A0A1I9FS24_GIBZE Uncharacterized protein OS=Gibberella zeae (st	2	1	1	4.4	26.005
>tr|A0A1I9FNW1|A0A1I9FNW1_GIBZE Peptidylprolyl isomerase OS=Gibberella zeae (strain PH-1 / ATCC MYA-4620 / FGSC 9075 / NRRL 31084) GN=FG09690.1 PE=4 SV=1;>sp|Q4HZB8|FKBP_GIBZE FK506-binding protein 1 OS=Gibberella zeae (strain PH-1 / ATCC MYA-4620 / FGSC 9075 / NRRL 31084) GN=FPR1 PE=3 SV=2	>tr|A0A1I9FNW1|A0A1I9FNW1_GIBZE Peptidylprolyl isomerase OS=Gibberella zeae (strain PH-1 / ATCC MYA-4620 / FGSC 9075 / NRRL 31084) GN=FG09690.1 PE=4 SV=1;>sp|Q4HZB8|FKBP_GIBZE FK506-binding protein 1 OS=Gibberella zeae (strain PH-1 / ATCC MYA-4620 / FGSC 9	2	6	6	42.5	15.939	33	106
>sp|Q4HZK7|BCP1_GIBZE Protein BCP1 OS=Gibberella zeae (strain PH-1 / ATCC MYA-4620 / FGSC 9075 / NRRL 31084) GN=BCP1 PE=3 SV=1;>tr|A0A1I9FNL8|A0A1I9FNL8_GIBZE Protein BCP1 OS=Gibberella zeae (strain PH-1 / ATCC MYA-4620 / FGSC 9075 / NRRL 31084) GN=FG09601.1 PE=3 SV=1	>sp|Q4HZK7|BCP1_GIBZE Protein BCP1 OS=Gibberella zeae (strain PH-1 / ATCC MYA-4620 / FGSC 9075 / NRRL 31084) GN=BCP1 PE=3 SV=1;>tr|A0A1I9FNL8|A0A1I9FNL8_GIBZE Protein BCP1 OS=Gibberella zeae (strain PH-1 / ATCC MYA-4620 / FGSC 9075 / NRRL 31084) GN=FG09601	2	1	1	2.8	32.084
>tr|Q7Z9J7|Q7Z9J7_GIBZA Tubulin beta chain OS=Gibberella zeae PE=3 SV=1;>sp|Q4HZS8|TBB_GIBZE Tubulin beta chain OS=Gibberella zeae (strain PH-1 / ATCC MYA-4620 / FGSC 9075 / NRRL 31084) GN=TUB2 PE=3 SV=1;>tr|A0A1I9FP50|A0A1I9FP50_GIBZE Tubulin beta chain OS=Gibberella zeae (strain PH-1 / ATCC MYA-4620 / FGSC 9075 / NRRL 31084) GN=FG09530.1 PE=3 SV=1;>tr|G8XUP2|G8XUP2_GIBZA Tubulin beta chain (Fra…	>tr|Q7Z9J7|Q7Z9J7_GIBZA Tubulin beta chain OS=Gibberella zeae PE=3 SV=1;>sp|Q4HZS8|TBB_GIBZE Tubulin beta chain OS=Gibberella zeae (strain PH-1 / ATCC MYA-4620 / FGSC 9075 / NRRL 31084) GN=TUB2 PE=3 SV=1;>tr|A0A1I9FP50|A0A1I9FP50_GIBZE Tubulin beta chain O	24	3	3	9.2	50.05
>sp|Q4I099|TIM50_GIBZE Mitochondrial import inner membrane translocase subunit TIM50 OS=Gibberella zeae (strain PH-1 / ATCC MYA-4620 / FGSC 9075 / NRRL 31084) GN=TIM50 PE=3 SV=1;>tr|A0A1I9FQS6|A0A1I9FQS6_GIBZE Uncharacterized protein OS=Gibberella zeae (strain PH-1 / ATCC MYA-4620 / FGSC 9075 / NRRL 31084) GN=FG09359.1 PE=4 SV=1	>sp|Q4I099|TIM50_GIBZE Mitochondrial import inner membrane translocase subunit TIM50 OS=Gibberella zeae (strain PH-1 / ATCC MYA-4620 / FGSC 9075 / NRRL 31084) GN=TIM50 PE=3 SV=1;>tr|A0A1I9FQS6|A0A1I9FQS6_GIBZE Uncharacterized protein OS=Gibberella zeae (st	2	2	2	4	59.824	34;35	314;340
>sp|Q4I1B1|VAC8_GIBZE Vacuolar protein 8 OS=Gibberella zeae (strain PH-1 / ATCC MYA-4620 / FGSC 9075 / NRRL 31084) GN=VAC8 PE=3 SV=4;>tr|A0A1I9FKU8|A0A1I9FKU8_GIBZE Uncharacterized protein OS=Gibberella zeae (strain PH-1 / ATCC MYA-4620 / FGSC 9075 / NRRL 31084) GN=FGSG_08997 PE=4 SV=1	>sp|Q4I1B1|VAC8_GIBZE Vacuolar protein 8 OS=Gibberella zeae (strain PH-1 / ATCC MYA-4620 / FGSC 9075 / NRRL 31084) GN=VAC8 PE=3 SV=4;>tr|A0A1I9FKU8|A0A1I9FKU8_GIBZE Uncharacterized protein OS=Gibberella zeae (strain PH-1 / ATCC MYA-4620 / FGSC 9075 / NRRL	2	3	3	7.3	60.829	36	285
>sp|Q4I1N3|MET3_GIBZE Sulfate adenylyltransferase OS=Gibberella zeae (strain PH-1 / ATCC MYA-4620 / FGSC 9075 / NRRL 31084) GN=MET3 PE=3 SV=2;>tr|A0A1I9F7Y5|A0A1I9F7Y5_GIBZE Sulfate adenylyltransferase OS=Gibberella zeae (strain PH-1 / ATCC MYA-4620 / FGSC 9075 / NRRL 31084) GN=FG08875.1 PE=3 SV=1	>sp|Q4I1N3|MET3_GIBZE Sulfate adenylyltransferase OS=Gibberella zeae (strain PH-1 / ATCC MYA-4620 / FGSC 9075 / NRRL 31084) GN=MET3 PE=3 SV=2;>tr|A0A1I9F7Y5|A0A1I9F7Y5_GIBZE Sulfate adenylyltransferase OS=Gibberella zeae (strain PH-1 / ATCC MYA-4620 / FGSC	2	1	1	1.7	64.289
>tr|A0A1I9F9W7|A0A1I9F9W7_GIBZE Peptidyl-prolyl cis-trans isomerase OS=Gibberella zeae (strain PH-1 / ATCC MYA-4620 / FGSC 9075 / NRRL 31084) GN=FG08777.1 PE=3 SV=1;>sp|Q4I1Y1|PPIL1_GIBZE Peptidyl-prolyl cis-trans isomerase-like 1 OS=Gibberella zeae (strain PH-1 / ATCC MYA-4620 / FGSC 9075 / NRRL 31084) GN=CYP1 PE=3 SV=1;>tr|A0A1C3YMI8|A0A1C3YMI8_GIBZE Peptidyl-prolyl cis-trans isomerase OS=Gibbe…	>tr|A0A1I9F9W7|A0A1I9F9W7_GIBZE Peptidyl-prolyl cis-trans isomerase OS=Gibberella zeae (strain PH-1 / ATCC MYA-4620 / FGSC 9075 / NRRL 31084) GN=FG08777.1 PE=3 SV=1;>sp|Q4I1Y1|PPIL1_GIBZE Peptidyl-prolyl cis-trans isomerase-like 1 OS=Gibberella zeae (strai	3	2	2	13	18.518
>tr|A0A1I9F777|A0A1I9F777_GIBZE Nascent polypeptide-associated complex subunit beta OS=Gibberella zeae (strain PH-1 / ATCC MYA-4620 / FGSC 9075 / NRRL 31084) GN=FG08675.1 PE=3 SV=1;>tr|A0A1C3YM77|A0A1C3YM77_GIBZE Nascent polypeptide-associated complex subunit beta OS=Gibberella zeae (strain PH-1 / ATCC MYA-4620 / FGSC 9075 / NRRL 31084) GN=FGRAMPH1_01T10541 PE=3 SV=1;>sp|Q4I283|NACB_GIBZE Nascent…	>tr|A0A1I9F777|A0A1I9F777_GIBZE Nascent polypeptide-associated complex subunit beta OS=Gibberella zeae (strain PH-1 / ATCC MYA-4620 / FGSC 9075 / NRRL 31084) GN=FG08675.1 PE=3 SV=1;>tr|A0A1C3YM77|A0A1C3YM77_GIBZE Nascent polypeptide-associated complex subu	3	2	2	4.5	19.64	37	72
>tr|A0A1I9F9C1|A0A1I9F9C1_GIBZE Uncharacterized protein OS=Gibberella zeae (strain PH-1 / ATCC MYA-4620 / FGSC 9075 / NRRL 31084) GN=FG08621.1 PE=3 SV=1;>sp|Q4I2D7|CAPZA_GIBZE F-actin-capping protein subunit alpha OS=Gibberella zeae (strain PH-1 / ATCC MYA-4620 / FGSC 9075 / NRRL 31084) GN=CAP1 PE=3 SV=1;>tr|A0A1C3YM81|A0A1C3YM81_GIBZE Uncharacterized protein OS=Gibberella zeae (strain PH-1 / ATC…	>tr|A0A1I9F9C1|A0A1I9F9C1_GIBZE Uncharacterized protein OS=Gibberella zeae (strain PH-1 / ATCC MYA-4620 / FGSC 9075 / NRRL 31084) GN=FG08621.1 PE=3 SV=1;>sp|Q4I2D7|CAPZA_GIBZE F-actin-capping protein subunit alpha OS=Gibberella zeae (strain PH-1 / ATCC MYA	3	8	8	33.9	34.867	38;39	263;282
>sp|Q4I2J8|NACA_GIBZE Nascent polypeptide-associated complex subunit alpha OS=Gibberella zeae (strain PH-1 / ATCC MYA-4620 / FGSC 9075 / NRRL 31084) GN=EGD2 PE=3 SV=1;>tr|A0A1I9F8I2|A0A1I9F8I2_GIBZE Uncharacterized protein OS=Gibberella zeae (strain PH-1 / ATCC MYA-4620 / FGSC 9075 / NRRL 31084) GN=FG08560.1 PE=4 SV=1	>sp|Q4I2J8|NACA_GIBZE Nascent polypeptide-associated complex subunit alpha OS=Gibberella zeae (strain PH-1 / ATCC MYA-4620 / FGSC 9075 / NRRL 31084) GN=EGD2 PE=3 SV=1;>tr|A0A1I9F8I2|A0A1I9F8I2_GIBZE Uncharacterized protein OS=Gibberella zeae (strain PH-1 /	2	1	1	6.2	23.179
>sp|Q4I2X5|NNT1_GIBZE Protein N-methyltransferase NNT1 OS=Gibberella zeae (strain PH-1 / ATCC MYA-4620 / FGSC 9075 / NRRL 31084) GN=NNT1 PE=3 SV=2;>tr|A0A1I9F833|A0A1I9F833_GIBZE Uncharacterized protein OS=Gibberella zeae (strain PH-1 / ATCC MYA-4620 / FGSC 9075 / NRRL 31084) GN=FGSG_13370 PE=4 SV=1	>sp|Q4I2X5|NNT1_GIBZE Protein N-methyltransferase NNT1 OS=Gibberella zeae (strain PH-1 / ATCC MYA-4620 / FGSC 9075 / NRRL 31084) GN=NNT1 PE=3 SV=2;>tr|A0A1I9F833|A0A1I9F833_GIBZE Uncharacterized protein OS=Gibberella zeae (strain PH-1 / ATCC MYA-4620 / FGS	2	2	2	17.4	29.612
>tr|A0A1I9F7W2|A0A1I9F7W2_GIBZE Uncharacterized protein OS=Gibberella zeae (strain PH-1 / ATCC MYA-4620 / FGSC 9075 / NRRL 31084) GN=FG08333.1 PE=4 SV=1;>sp|Q4I375|TIM16_GIBZE Mitochondrial import inner membrane translocase subunit TIM16 OS=Gibberella zeae (strain PH-1 / ATCC MYA-4620 / FGSC 9075 / NRRL 31084) GN=PAM16 PE=3 SV=1;>tr|A0A1C3YM27|A0A1C3YM27_GIBZE Uncharacterized protein OS=Gibberell…	>tr|A0A1I9F7W2|A0A1I9F7W2_GIBZE Uncharacterized protein OS=Gibberella zeae (strain PH-1 / ATCC MYA-4620 / FGSC 9075 / NRRL 31084) GN=FG08333.1 PE=4 SV=1;>sp|Q4I375|TIM16_GIBZE Mitochondrial import inner membrane translocase subunit TIM16 OS=Gibberella zeae	3	1	1	3.7	21.178
>sp|Q4I5I4|SPT5_GIBZE Transcription elongation factor SPT5 OS=Gibberella zeae (strain PH-1 / ATCC MYA-4620 / FGSC 9075 / NRRL 31084) GN=SPT5 PE=3 SV=1;>tr|A0A1I9FH61|A0A1I9FH61_GIBZE Transcription elongation factor SPT5 OS=Gibberella zeae (strain PH-1 / ATCC MYA-4620 / FGSC 9075 / NRRL 31084) GN=FG07524.1 PE=3 SV=1	>sp|Q4I5I4|SPT5_GIBZE Transcription elongation factor SPT5 OS=Gibberella zeae (strain PH-1 / ATCC MYA-4620 / FGSC 9075 / NRRL 31084) GN=SPT5 PE=3 SV=1;>tr|A0A1I9FH61|A0A1I9FH61_GIBZE Transcription elongation factor SPT5 OS=Gibberella zeae (strain PH-1 / AT	2	7	7	9.7	113.13	40;41	58;697
>sp|Q4I5R9|PPIB_GIBZE Peptidyl-prolyl cis-trans isomerase B OS=Gibberella zeae (strain PH-1 / ATCC MYA-4620 / FGSC 9075 / NRRL 31084) GN=CPR2 PE=3 SV=2;>tr|A0A1I9FLZ5|A0A1I9FLZ5_GIBZE Peptidyl-prolyl cis-trans isomerase OS=Gibberella zeae (strain PH-1 / ATCC MYA-4620 / FGSC 9075 / NRRL 31084) GN=FG07439.1 PE=3 SV=1	>sp|Q4I5R9|PPIB_GIBZE Peptidyl-prolyl cis-trans isomerase B OS=Gibberella zeae (strain PH-1 / ATCC MYA-4620 / FGSC 9075 / NRRL 31084) GN=CPR2 PE=3 SV=2;>tr|A0A1I9FLZ5|A0A1I9FLZ5_GIBZE Peptidyl-prolyl cis-trans isomerase OS=Gibberella zeae (strain PH-1 / AT	2	8	8	29.8	26.882	42;43	120;189
>sp|Q4I7K4|DED1_GIBZE ATP-dependent RNA helicase DED1 OS=Gibberella zeae (strain PH-1 / ATCC MYA-4620 / FGSC 9075 / NRRL 31084) GN=DED1 PE=3 SV=1;>tr|A0A1I9FK29|A0A1I9FK29_GIBZE Uncharacterized protein OS=Gibberella zeae (strain PH-1 / ATCC MYA-4620 / FGSC 9075 / NRRL 31084) GN=FG06804.1 PE=3 SV=1	>sp|Q4I7K4|DED1_GIBZE ATP-dependent RNA helicase DED1 OS=Gibberella zeae (strain PH-1 / ATCC MYA-4620 / FGSC 9075 / NRRL 31084) GN=DED1 PE=3 SV=1;>tr|A0A1I9FK29|A0A1I9FK29_GIBZE Uncharacterized protein OS=Gibberella zeae (strain PH-1 / ATCC MYA-4620 / FGSC	2	2	2	5.8	71.535
>sp|Q4I7L0|HAT2_GIBZE Histone acetyltransferase type B subunit 2 OS=Gibberella zeae (strain PH-1 / ATCC MYA-4620 / FGSC 9075 / NRRL 31084) GN=HAT2 PE=3 SV=2;>tr|A0A1I9FKA5|A0A1I9FKA5_GIBZE Uncharacterized protein OS=Gibberella zeae (strain PH-1 / ATCC MYA-4620 / FGSC 9075 / NRRL 31084) GN=FG06798.1 PE=4 SV=1	>sp|Q4I7L0|HAT2_GIBZE Histone acetyltransferase type B subunit 2 OS=Gibberella zeae (strain PH-1 / ATCC MYA-4620 / FGSC 9075 / NRRL 31084) GN=HAT2 PE=3 SV=2;>tr|A0A1I9FKA5|A0A1I9FKA5_GIBZE Uncharacterized protein OS=Gibberella zeae (strain PH-1 / ATCC MYA-	2	2	2	4.4	48.363	44	279
>sp|Q4I830|DRS1_GIBZE ATP-dependent RNA helicase DRS1 OS=Gibberella zeae (strain PH-1 / ATCC MYA-4620 / FGSC 9075 / NRRL 31084) GN=DRS1 PE=3 SV=1;>tr|A0A1I9FLS8|A0A1I9FLS8_GIBZE Uncharacterized protein OS=Gibberella zeae (strain PH-1 / ATCC MYA-4620 / FGSC 9075 / NRRL 31084) GN=FG06628.1 PE=3 SV=1;>tr|A0A1C3YKN1|A0A1C3YKN1_GIBZE Uncharacterized protein OS=Gibberella zeae (strain PH-1 / ATCC MYA-4…	>sp|Q4I830|DRS1_GIBZE ATP-dependent RNA helicase DRS1 OS=Gibberella zeae (strain PH-1 / ATCC MYA-4620 / FGSC 9075 / NRRL 31084) GN=DRS1 PE=3 SV=1;>tr|A0A1I9FLS8|A0A1I9FLS8_GIBZE Uncharacterized protein OS=Gibberella zeae (strain PH-1 / ATCC MYA-4620 / FGSC	3	1	1	1	88.146	45	467
>tr|A0A1I9FRY6|A0A1I9FRY6_GIBZE Uncharacterized protein OS=Gibberella zeae (strain PH-1 / ATCC MYA-4620 / FGSC 9075 / NRRL 31084) GN=FG06404.1 PE=4 SV=1;>sp|Q4I8Q4|APTH1_GIBZE Acyl-protein thioesterase 1 OS=Gibberella zeae (strain PH-1 / ATCC MYA-4620 / FGSC 9075 / NRRL 31084) GN=FGRRES_06404_M PE=3 SV=1	>tr|A0A1I9FRY6|A0A1I9FRY6_GIBZE Uncharacterized protein OS=Gibberella zeae (strain PH-1 / ATCC MYA-4620 / FGSC 9075 / NRRL 31084) GN=FG06404.1 PE=4 SV=1;>sp|Q4I8Q4|APTH1_GIBZE Acyl-protein thioesterase 1 OS=Gibberella zeae (strain PH-1 / ATCC MYA-4620 / FG	2	6	6	37.1	31.683	46;47	147;151
>sp|Q4I8X0|TRM10_GIBZE tRNA (guanine(9)-N1)-methyltransferase OS=Gibberella zeae (strain PH-1 / ATCC MYA-4620 / FGSC 9075 / NRRL 31084) GN=TRM10 PE=3 SV=1;>tr|A0A1I9FX70|A0A1I9FX70_GIBZE Uncharacterized protein OS=Gibberella zeae (strain PH-1 / ATCC MYA-4620 / FGSC 9075 / NRRL 31084) GN=FG06338.1 PE=4 SV=1	>sp|Q4I8X0|TRM10_GIBZE tRNA (guanine(9)-N1)-methyltransferase OS=Gibberella zeae (strain PH-1 / ATCC MYA-4620 / FGSC 9075 / NRRL 31084) GN=TRM10 PE=3 SV=1;>tr|A0A1I9FX70|A0A1I9FX70_GIBZE Uncharacterized protein OS=Gibberella zeae (strain PH-1 / ATCC MYA-46	2	1	1	3.4	46.769	48	57
>sp|Q4I948|RUVB2_GIBZE RuvB-like helicase 2 OS=Gibberella zeae (strain PH-1 / ATCC MYA-4620 / FGSC 9075 / NRRL 31084) GN=RVB2 PE=3 SV=2;>tr|A0A1C3YK40|A0A1C3YK40_GIBZE RuvB-like helicase OS=Gibberella zeae (strain PH-1 / ATCC MYA-4620 / FGSC 9075 / NRRL 31084) GN=FGRAMPH1_01T19889 PE=3 SV=1;>tr|A0A1I9FSJ0|A0A1I9FSJ0_GIBZE RuvB-like helicase OS=Gibberella zeae (strain PH-1 / ATCC MYA-4620 / FGSC 9…	>sp|Q4I948|RUVB2_GIBZE RuvB-like helicase 2 OS=Gibberella zeae (strain PH-1 / ATCC MYA-4620 / FGSC 9075 / NRRL 31084) GN=RVB2 PE=3 SV=2;>tr|A0A1C3YK40|A0A1C3YK40_GIBZE RuvB-like helicase OS=Gibberella zeae (strain PH-1 / ATCC MYA-4620 / FGSC 9075 / NRRL 31	3	3	3	6.8	51.607
>sp|Q4I963|COFI_GIBZE Cofilin OS=Gibberella zeae (strain PH-1 / ATCC MYA-4620 / FGSC 9075 / NRRL 31084) GN=COF1 PE=3 SV=2;>tr|A0A1I9FVL7|A0A1I9FVL7_GIBZE Uncharacterized protein OS=Gibberella zeae (strain PH-1 / ATCC MYA-4620 / FGSC 9075 / NRRL 31084) GN=FG06245.1 PE=3 SV=1	>sp|Q4I963|COFI_GIBZE Cofilin OS=Gibberella zeae (strain PH-1 / ATCC MYA-4620 / FGSC 9075 / NRRL 31084) GN=COF1 PE=3 SV=2;>tr|A0A1I9FVL7|A0A1I9FVL7_GIBZE Uncharacterized protein OS=Gibberella zeae (strain PH-1 / ATCC MYA-4620 / FGSC 9075 / NRRL 31084) GN=F	2	8	8	35.9	16.969	49;50;51;52	37;43;63;71
>sp|Q4I9B7|STU1_GIBZE Protein STU1 OS=Gibberella zeae (strain PH-1 / ATCC MYA-4620 / FGSC 9075 / NRRL 31084) GN=STU1 PE=3 SV=1;>tr|A0A1I9FUF1|A0A1I9FUF1_GIBZE Uncharacterized protein OS=Gibberella zeae (strain PH-1 / ATCC MYA-4620 / FGSC 9075 / NRRL 31084) GN=FG06191.1 PE=4 SV=1	>sp|Q4I9B7|STU1_GIBZE Protein STU1 OS=Gibberella zeae (strain PH-1 / ATCC MYA-4620 / FGSC 9075 / NRRL 31084) GN=STU1 PE=3 SV=1;>tr|A0A1I9FUF1|A0A1I9FUF1_GIBZE Uncharacterized protein OS=Gibberella zeae (strain PH-1 / ATCC MYA-4620 / FGSC 9075 / NRRL 31084)	2	1	1	1	124.93	53	35
>sp|Q4IA56|CYM1_GIBZE Mitochondrial presequence protease OS=Gibberella zeae (strain PH-1 / ATCC MYA-4620 / FGSC 9075 / NRRL 31084) GN=CYM1 PE=3 SV=1;>tr|A0A1I9FR14|A0A1I9FR14_GIBZE Uncharacterized protein OS=Gibberella zeae (strain PH-1 / ATCC MYA-4620 / FGSC 9075 / NRRL 31084) GN=FG05902.1 PE=4 SV=1	>sp|Q4IA56|CYM1_GIBZE Mitochondrial presequence protease OS=Gibberella zeae (strain PH-1 / ATCC MYA-4620 / FGSC 9075 / NRRL 31084) GN=CYM1 PE=3 SV=1;>tr|A0A1I9FR14|A0A1I9FR14_GIBZE Uncharacterized protein OS=Gibberella zeae (strain PH-1 / ATCC MYA-4620 / F	2	5	5	5.8	111.98	54;55	860;945
>tr|A0A1C3YK18|A0A1C3YK18_GIBZE Uncharacterized protein OS=Gibberella zeae (strain PH-1 / ATCC MYA-4620 / FGSC 9075 / NRRL 31084) GN=FGRAMPH1_01T17761 PE=4 SV=1;>sp|Q4IBN1|VTS1_GIBZE Protein VTS1 OS=Gibberella zeae (strain PH-1 / ATCC MYA-4620 / FGSC 9075 / NRRL 31084) GN=VTS1 PE=3 SV=1;>tr|A0A1I9FQ28|A0A1I9FQ28_GIBZE Uncharacterized protein OS=Gibberella zeae (strain PH-1 / ATCC MYA-4620 / FGSC …	>tr|A0A1C3YK18|A0A1C3YK18_GIBZE Uncharacterized protein OS=Gibberella zeae (strain PH-1 / ATCC MYA-4620 / FGSC 9075 / NRRL 31084) GN=FGRAMPH1_01T17761 PE=4 SV=1;>sp|Q4IBN1|VTS1_GIBZE Protein VTS1 OS=Gibberella zeae (strain PH-1 / ATCC MYA-4620 / FGSC 9075	3	1	1	2.4	66.342
>sp|Q4IBR4|HIR1_GIBZE Protein HIR1 OS=Gibberella zeae (strain PH-1 / ATCC MYA-4620 / FGSC 9075 / NRRL 31084) GN=HIR1 PE=3 SV=1;>tr|A0A1I9FYE8|A0A1I9FYE8_GIBZE Uncharacterized protein OS=Gibberella zeae (strain PH-1 / ATCC MYA-4620 / FGSC 9075 / NRRL 31084) GN=FG05344.1 PE=4 SV=1	>sp|Q4IBR4|HIR1_GIBZE Protein HIR1 OS=Gibberella zeae (strain PH-1 / ATCC MYA-4620 / FGSC 9075 / NRRL 31084) GN=HIR1 PE=3 SV=1;>tr|A0A1I9FYE8|A0A1I9FYE8_GIBZE Uncharacterized protein OS=Gibberella zeae (strain PH-1 / ATCC MYA-4620 / FGSC 9075 / NRRL 31084)	2	1	1	1	114.27
>sp|Q4IBS9|BRO1_GIBZE Vacuolar protein-sorting protein BRO1 OS=Gibberella zeae (strain PH-1 / ATCC MYA-4620 / FGSC 9075 / NRRL 31084) GN=BRO1 PE=3 SV=1;>tr|A0A1C3YK14|A0A1C3YK14_GIBZE Uncharacterized protein OS=Gibberella zeae (strain PH-1 / ATCC MYA-4620 / FGSC 9075 / NRRL 31084) GN=FGRAMPH1_01T17641 PE=4 SV=1;>tr|A0A1I9FTE7|A0A1I9FTE7_GIBZE Uncharacterized protein OS=Gibberella zeae (strain PH-…	>sp|Q4IBS9|BRO1_GIBZE Vacuolar protein-sorting protein BRO1 OS=Gibberella zeae (strain PH-1 / ATCC MYA-4620 / FGSC 9075 / NRRL 31084) GN=BRO1 PE=3 SV=1;>tr|A0A1C3YK14|A0A1C3YK14_GIBZE Uncharacterized protein OS=Gibberella zeae (strain PH-1 / ATCC MYA-4620	3	1	1	1.4	112.05	56	488
>sp|Q4IBU4|FIS1_GIBZE Mitochondria fission 1 protein OS=Gibberella zeae (strain PH-1 / ATCC MYA-4620 / FGSC 9075 / NRRL 31084) GN=FIS1 PE=3 SV=1;>tr|A0A1I9FY03|A0A1I9FY03_GIBZE Uncharacterized protein OS=Gibberella zeae (strain PH-1 / ATCC MYA-4620 / FGSC 9075 / NRRL 31084) GN=FG05314.1 PE=4 SV=1	>sp|Q4IBU4|FIS1_GIBZE Mitochondria fission 1 protein OS=Gibberella zeae (strain PH-1 / ATCC MYA-4620 / FGSC 9075 / NRRL 31084) GN=FIS1 PE=3 SV=1;>tr|A0A1I9FY03|A0A1I9FY03_GIBZE Uncharacterized protein OS=Gibberella zeae (strain PH-1 / ATCC MYA-4620 / FGSC	2	1	1	13.1	17.133	57	103
>sp|Q4IBX0|NUF2_GIBZE Probable kinetochore protein NUF2 OS=Gibberella zeae (strain PH-1 / ATCC MYA-4620 / FGSC 9075 / NRRL 31084) GN=NUF2 PE=3 SV=1;>tr|A0A1I9FQE3|A0A1I9FQE3_GIBZE Uncharacterized protein OS=Gibberella zeae (strain PH-1 / ATCC MYA-4620 / FGSC 9075 / NRRL 31084) GN=FG05288.1 PE=4 SV=1	>sp|Q4IBX0|NUF2_GIBZE Probable kinetochore protein NUF2 OS=Gibberella zeae (strain PH-1 / ATCC MYA-4620 / FGSC 9075 / NRRL 31084) GN=NUF2 PE=3 SV=1;>tr|A0A1I9FQE3|A0A1I9FQE3_GIBZE Uncharacterized protein OS=Gibberella zeae (strain PH-1 / ATCC MYA-4620 / FG	2	1	1	1.7	54.047	58	250
>sp|Q4ICA8|RUVB1_GIBZE RuvB-like helicase 1 OS=Gibberella zeae (strain PH-1 / ATCC MYA-4620 / FGSC 9075 / NRRL 31084) GN=RVB1 PE=3 SV=1;>tr|A0A1I9FUU3|A0A1I9FUU3_GIBZE RuvB-like helicase OS=Gibberella zeae (strain PH-1 / ATCC MYA-4620 / FGSC 9075 / NRRL 31084) GN=FG05150.1 PE=3 SV=1	>sp|Q4ICA8|RUVB1_GIBZE RuvB-like helicase 1 OS=Gibberella zeae (strain PH-1 / ATCC MYA-4620 / FGSC 9075 / NRRL 31084) GN=RVB1 PE=3 SV=1;>tr|A0A1I9FUU3|A0A1I9FUU3_GIBZE RuvB-like helicase OS=Gibberella zeae (strain PH-1 / ATCC MYA-4620 / FGSC 9075 / NRRL 31	2	2	2	5.2	49.619	59	373
>sp|Q4ICI6|SVF1_GIBZE Survival factor 1 OS=Gibberella zeae (strain PH-1 / ATCC MYA-4620 / FGSC 9075 / NRRL 31084) GN=SVF1 PE=3 SV=1;>tr|A0A1I9FVL9|A0A1I9FVL9_GIBZE Uncharacterized protein OS=Gibberella zeae (strain PH-1 / ATCC MYA-4620 / FGSC 9075 / NRRL 31084) GN=FG05072.1 PE=4 SV=1	>sp|Q4ICI6|SVF1_GIBZE Survival factor 1 OS=Gibberella zeae (strain PH-1 / ATCC MYA-4620 / FGSC 9075 / NRRL 31084) GN=SVF1 PE=3 SV=1;>tr|A0A1I9FVL9|A0A1I9FVL9_GIBZE Uncharacterized protein OS=Gibberella zeae (strain PH-1 / ATCC MYA-4620 / FGSC 9075 / NRRL 3	2	3	3	11.4	41.427
>sp|Q4ICM0|LIS1_GIBZE Nuclear distribution protein PAC1 OS=Gibberella zeae (strain PH-1 / ATCC MYA-4620 / FGSC 9075 / NRRL 31084) GN=PAC1 PE=3 SV=2;>tr|A0A1I9FSY6|A0A1I9FSY6_GIBZE Nuclear distribution protein PAC1 OS=Gibberella zeae (strain PH-1 / ATCC MYA-4620 / FGSC 9075 / NRRL 31084) GN=FG05038.1 PE=3 SV=1	>sp|Q4ICM0|LIS1_GIBZE Nuclear distribution protein PAC1 OS=Gibberella zeae (strain PH-1 / ATCC MYA-4620 / FGSC 9075 / NRRL 31084) GN=PAC1 PE=3 SV=2;>tr|A0A1I9FSY6|A0A1I9FSY6_GIBZE Nuclear distribution protein PAC1 OS=Gibberella zeae (strain PH-1 / ATCC MYA	2	1	1	2.2	50.451
>sp|Q4ICM9|PAM17_GIBZE Presequence translocated-associated motor subunit PAM17, mitochondrial OS=Gibberella zeae (strain PH-1 / ATCC MYA-4620 / FGSC 9075 / NRRL 31084) GN=PAM17 PE=3 SV=1;>tr|A0A1I9FSH1|A0A1I9FSH1_GIBZE Uncharacterized protein OS=Gibberella zeae (strain PH-1 / ATCC MYA-4620 / FGSC 9075 / NRRL 31084) GN=FG05029.1 PE=4 SV=1	>sp|Q4ICM9|PAM17_GIBZE Presequence translocated-associated motor subunit PAM17, mitochondrial OS=Gibberella zeae (strain PH-1 / ATCC MYA-4620 / FGSC 9075 / NRRL 31084) GN=PAM17 PE=3 SV=1;>tr|A0A1I9FSH1|A0A1I9FSH1_GIBZE Uncharacterized protein OS=Gibberella	2	1	1	12.3	26.093	60	209
>sp|Q4IEA7|OS9_GIBZE Protein OS-9 homolog OS=Gibberella zeae (strain PH-1 / ATCC MYA-4620 / FGSC 9075 / NRRL 31084) GN=YOS1 PE=3 SV=1;>tr|A0A1I9FG04|A0A1I9FG04_GIBZE Uncharacterized protein OS=Gibberella zeae (strain PH-1 / ATCC MYA-4620 / FGSC 9075 / NRRL 31084) GN=FG04451.1 PE=4 SV=1	>sp|Q4IEA7|OS9_GIBZE Protein OS-9 homolog OS=Gibberella zeae (strain PH-1 / ATCC MYA-4620 / FGSC 9075 / NRRL 31084) GN=YOS1 PE=3 SV=1;>tr|A0A1I9FG04|A0A1I9FG04_GIBZE Uncharacterized protein OS=Gibberella zeae (strain PH-1 / ATCC MYA-4620 / FGSC 9075 / NRRL	2	1	1	2.5	56.834
>sp|Q4IEK8|HAS1_GIBZE ATP-dependent RNA helicase HAS1 OS=Gibberella zeae (strain PH-1 / ATCC MYA-4620 / FGSC 9075 / NRRL 31084) GN=HAS1 PE=3 SV=2;>tr|A0A1I9FFB7|A0A1I9FFB7_GIBZE RNA helicase OS=Gibberella zeae (strain PH-1 / ATCC MYA-4620 / FGSC 9075 / NRRL 31084) GN=FG04350.1 PE=3 SV=1	>sp|Q4IEK8|HAS1_GIBZE ATP-dependent RNA helicase HAS1 OS=Gibberella zeae (strain PH-1 / ATCC MYA-4620 / FGSC 9075 / NRRL 31084) GN=HAS1 PE=3 SV=2;>tr|A0A1I9FFB7|A0A1I9FFB7_GIBZE RNA helicase OS=Gibberella zeae (strain PH-1 / ATCC MYA-4620 / FGSC 9075 / NRR	2	2	2	2.9	66.307	61	588
>sp|Q4IER8|H3_GIBZE Histone H3 OS=Gibberella zeae (strain PH-1 / ATCC MYA-4620 / FGSC 9075 / NRRL 31084) GN=HHT1 PE=3 SV=3;>tr|A0A1I9FG17|A0A1I9FG17_GIBZE Histone H3 OS=Gibberella zeae (strain PH-1 / ATCC MYA-4620 / FGSC 9075 / NRRL 31084) GN=FG04290.1 PE=3 SV=1;>tr|Q9C0P1|Q9C0P1_GIBZA Histone H3 (Fragment) OS=Gibberella zeae PE=3 SV=1;>tr|Q9C433|Q9C433_GIBZA Histone H3 (Fragment) OS=Gibberella z…	>sp|Q4IER8|H3_GIBZE Histone H3 OS=Gibberella zeae (strain PH-1 / ATCC MYA-4620 / FGSC 9075 / NRRL 31084) GN=HHT1 PE=3 SV=3;>tr|A0A1I9FG17|A0A1I9FG17_GIBZE Histone H3 OS=Gibberella zeae (strain PH-1 / ATCC MYA-4620 / FGSC 9075 / NRRL 31084) GN=FG04290.1 PE=	12	10	5	55.1	15.392	62;63;64;65;66;67;68	10;15;19;24;57;80;123
>sp|Q4IEV4|ESA1_GIBZE Histone acetyltransferase ESA1 OS=Gibberella zeae (strain PH-1 / ATCC MYA-4620 / FGSC 9075 / NRRL 31084) GN=ESA1 PE=3 SV=1;>tr|A0A1I9FFX3|A0A1I9FFX3_GIBZE Histone acetyltransferase OS=Gibberella zeae (strain PH-1 / ATCC MYA-4620 / FGSC 9075 / NRRL 31084) GN=FG04254.1 PE=3 SV=1	>sp|Q4IEV4|ESA1_GIBZE Histone acetyltransferase ESA1 OS=Gibberella zeae (strain PH-1 / ATCC MYA-4620 / FGSC 9075 / NRRL 31084) GN=ESA1 PE=3 SV=1;>tr|A0A1I9FFX3|A0A1I9FFX3_GIBZE Histone acetyltransferase OS=Gibberella zeae (strain PH-1 / ATCC MYA-4620 / FGS	2	1	1	1.8	58.094	69	109
>sp|Q4IF76|DBP2_GIBZE ATP-dependent RNA helicase DBP2 OS=Gibberella zeae (strain PH-1 / ATCC MYA-4620 / FGSC 9075 / NRRL 31084) GN=DBP2 PE=3 SV=2;>tr|A0A1I9FEW2|A0A1I9FEW2_GIBZE Uncharacterized protein OS=Gibberella zeae (strain PH-1 / ATCC MYA-4620 / FGSC 9075 / NRRL 31084) GN=FG04132.1 PE=3 SV=1	>sp|Q4IF76|DBP2_GIBZE ATP-dependent RNA helicase DBP2 OS=Gibberella zeae (strain PH-1 / ATCC MYA-4620 / FGSC 9075 / NRRL 31084) GN=DBP2 PE=3 SV=2;>tr|A0A1I9FEW2|A0A1I9FEW2_GIBZE Uncharacterized protein OS=Gibberella zeae (strain PH-1 / ATCC MYA-4620 / FGSC	2	3	3	6.5	60.128
>sp|Q4IJM4|CSN5_GIBZE COP9 signalosome complex subunit 5 OS=Gibberella zeae (strain PH-1 / ATCC MYA-4620 / FGSC 9075 / NRRL 31084) GN=RRI1 PE=3 SV=1;>tr|A0A1I9F2M1|A0A1I9F2M1_GIBZE Uncharacterized protein OS=Gibberella zeae (strain PH-1 / ATCC MYA-4620 / FGSC 9075 / NRRL 31084) GN=FG02584.1 PE=4 SV=1	>sp|Q4IJM4|CSN5_GIBZE COP9 signalosome complex subunit 5 OS=Gibberella zeae (strain PH-1 / ATCC MYA-4620 / FGSC 9075 / NRRL 31084) GN=RRI1 PE=3 SV=1;>tr|A0A1I9F2M1|A0A1I9F2M1_GIBZE Uncharacterized protein OS=Gibberella zeae (strain PH-1 / ATCC MYA-4620 / F	2	2	2	10.9	37.744
>sp|Q4IJP1|DOT1_GIBZE Histone-lysine N-methyltransferase, H3 lysine-79 specific OS=Gibberella zeae (strain PH-1 / ATCC MYA-4620 / FGSC 9075 / NRRL 31084) GN=DOT1 PE=3 SV=1;>tr|A0A1I9F2V6|A0A1I9F2V6_GIBZE Histone-lysine N-methyltransferase, H3 lysine-79 specific OS=Gibberella zeae (strain PH-1 / ATCC MYA-4620 / FGSC 9075 / NRRL 31084) GN=FG02567.1 PE=3 SV=1	>sp|Q4IJP1|DOT1_GIBZE Histone-lysine N-methyltransferase, H3 lysine-79 specific OS=Gibberella zeae (strain PH-1 / ATCC MYA-4620 / FGSC 9075 / NRRL 31084) GN=DOT1 PE=3 SV=1;>tr|A0A1I9F2V6|A0A1I9F2V6_GIBZE Histone-lysine N-methyltransferase, H3 lysine-79 spe	2	1	1	2	55.587	70	409
>sp|Q4IJT5|TCTP_GIBZE Translationally-controlled tumor protein homolog OS=Gibberella zeae (strain PH-1 / ATCC MYA-4620 / FGSC 9075 / NRRL 31084) GN=FGRRES_02523 PE=3 SV=1;>tr|A0A1I9F2T0|A0A1I9F2T0_GIBZE Uncharacterized protein OS=Gibberella zeae (strain PH-1 / ATCC MYA-4620 / FGSC 9075 / NRRL 31084) GN=FG02523.1 PE=3 SV=1	>sp|Q4IJT5|TCTP_GIBZE Translationally-controlled tumor protein homolog OS=Gibberella zeae (strain PH-1 / ATCC MYA-4620 / FGSC 9075 / NRRL 31084) GN=FGRRES_02523 PE=3 SV=1;>tr|A0A1I9F2T0|A0A1I9F2T0_GIBZE Uncharacterized protein OS=Gibberella zeae (strain PH	2	11	11	41.2	18.913	71;72;73;74	80;88;97;109
>sp|Q4IJW4|TIM8_GIBZE Mitochondrial import inner membrane translocase subunit TIM8 OS=Gibberella zeae (strain PH-1 / ATCC MYA-4620 / FGSC 9075 / NRRL 31084) GN=TIM8 PE=3 SV=1;>tr|A0A1I9F1Z0|A0A1I9F1Z0_GIBZE Uncharacterized protein OS=Gibberella zeae (strain PH-1 / ATCC MYA-4620 / FGSC 9075 / NRRL 31084) GN=FG02494.1 PE=3 SV=1	>sp|Q4IJW4|TIM8_GIBZE Mitochondrial import inner membrane translocase subunit TIM8 OS=Gibberella zeae (strain PH-1 / ATCC MYA-4620 / FGSC 9075 / NRRL 31084) GN=TIM8 PE=3 SV=1;>tr|A0A1I9F1Z0|A0A1I9F1Z0_GIBZE Uncharacterized protein OS=Gibberella zeae (strai	2	1	1	16.1	10.784	75	64
>sp|Q4IK03|MIA40_GIBZE Mitochondrial intermembrane space import and assembly protein 40 OS=Gibberella zeae (strain PH-1 / ATCC MYA-4620 / FGSC 9075 / NRRL 31084) GN=MIA40 PE=3 SV=2;>tr|A0A1I9F267|A0A1I9F267_GIBZE Uncharacterized protein OS=Gibberella zeae (strain PH-1 / ATCC MYA-4620 / FGSC 9075 / NRRL 31084) GN=FG02455.1 PE=4 SV=1	>sp|Q4IK03|MIA40_GIBZE Mitochondrial intermembrane space import and assembly protein 40 OS=Gibberella zeae (strain PH-1 / ATCC MYA-4620 / FGSC 9075 / NRRL 31084) GN=MIA40 PE=3 SV=2;>tr|A0A1I9F267|A0A1I9F267_GIBZE Uncharacterized protein OS=Gibberella zeae	2	2	2	7.1	39.752
>sp|Q4IMD1|H2AZ_GIBZE Histone H2A.Z OS=Gibberella zeae (strain PH-1 / ATCC MYA-4620 / FGSC 9075 / NRRL 31084) GN=HTZ1 PE=3 SV=1;>tr|A0A1I9EZD8|A0A1I9EZD8_GIBZE Histone H2A OS=Gibberella zeae (strain PH-1 / ATCC MYA-4620 / FGSC 9075 / NRRL 31084) GN=FG01627.1 PE=3 SV=1	>sp|Q4IMD1|H2AZ_GIBZE Histone H2A.Z OS=Gibberella zeae (strain PH-1 / ATCC MYA-4620 / FGSC 9075 / NRRL 31084) GN=HTZ1 PE=3 SV=1;>tr|A0A1I9EZD8|A0A1I9EZD8_GIBZE Histone H2A OS=Gibberella zeae (strain PH-1 / ATCC MYA-4620 / FGSC 9075 / NRRL 31084) GN=FG01627	2	7	6	29.2	15.405	76;77;78;79;80;81	5;7;12;17;26;49
>sp|Q4IN00|FKBP2_GIBZE FK506-binding protein 2 OS=Gibberella zeae (strain PH-1 / ATCC MYA-4620 / FGSC 9075 / NRRL 31084) GN=FPR2 PE=3 SV=2;>tr|A0A1I9EYP9|A0A1I9EYP9_GIBZE Peptidylprolyl isomerase OS=Gibberella zeae (strain PH-1 / ATCC MYA-4620 / FGSC 9075 / NRRL 31084) GN=FG01408.1 PE=4 SV=1	>sp|Q4IN00|FKBP2_GIBZE FK506-binding protein 2 OS=Gibberella zeae (strain PH-1 / ATCC MYA-4620 / FGSC 9075 / NRRL 31084) GN=FPR2 PE=3 SV=2;>tr|A0A1I9EYP9|A0A1I9EYP9_GIBZE Peptidylprolyl isomerase OS=Gibberella zeae (strain PH-1 / ATCC MYA-4620 / FGSC 9075	2	4	4	16.9	20.421	82	177
>sp|Q4ING3|CCPR_GIBZE Cytochrome c peroxidase, mitochondrial OS=Gibberella zeae (strain PH-1 / ATCC MYA-4620 / FGSC 9075 / NRRL 31084) GN=CCP1 PE=3 SV=1;>tr|A0A1I9EY47|A0A1I9EY47_GIBZE Peroxidase OS=Gibberella zeae (strain PH-1 / ATCC MYA-4620 / FGSC 9075 / NRRL 31084) GN=FG01245.1 PE=3 SV=1	>sp|Q4ING3|CCPR_GIBZE Cytochrome c peroxidase, mitochondrial OS=Gibberella zeae (strain PH-1 / ATCC MYA-4620 / FGSC 9075 / NRRL 31084) GN=CCP1 PE=3 SV=1;>tr|A0A1I9EY47|A0A1I9EY47_GIBZE Peroxidase OS=Gibberella zeae (strain PH-1 / ATCC MYA-4620 / FGSC 9075	2	12	12	35.8	40.023	83;84;85;86;87;88;89	86;98;213;289;307;325;353
>sp|Q4INI2|CAPZB_GIBZE F-actin-capping protein subunit beta OS=Gibberella zeae (strain PH-1 / ATCC MYA-4620 / FGSC 9075 / NRRL 31084) GN=CAP2 PE=3 SV=1;>tr|A0A1I9EY30|A0A1I9EY30_GIBZE Uncharacterized protein OS=Gibberella zeae (strain PH-1 / ATCC MYA-4620 / FGSC 9075 / NRRL 31084) GN=FG01226.1 PE=4 SV=1	>sp|Q4INI2|CAPZB_GIBZE F-actin-capping protein subunit beta OS=Gibberella zeae (strain PH-1 / ATCC MYA-4620 / FGSC 9075 / NRRL 31084) GN=CAP2 PE=3 SV=1;>tr|A0A1I9EY30|A0A1I9EY30_GIBZE Uncharacterized protein OS=Gibberella zeae (strain PH-1 / ATCC MYA-4620	2	1	1	3.5	31.04
>sp|Q4INZ9|FKBP4_GIBZE FK506-binding protein 4 OS=Gibberella zeae (strain PH-1 / ATCC MYA-4620 / FGSC 9075 / NRRL 31084) GN=FPR4 PE=3 SV=1;>tr|A0A1I9EXJ3|A0A1I9EXJ3_GIBZE Peptidylprolyl isomerase OS=Gibberella zeae (strain PH-1 / ATCC MYA-4620 / FGSC 9075 / NRRL 31084) GN=FG01059.1 PE=4 SV=1	>sp|Q4INZ9|FKBP4_GIBZE FK506-binding protein 4 OS=Gibberella zeae (strain PH-1 / ATCC MYA-4620 / FGSC 9075 / NRRL 31084) GN=FPR4 PE=3 SV=1;>tr|A0A1I9EXJ3|A0A1I9EXJ3_GIBZE Peptidylprolyl isomerase OS=Gibberella zeae (strain PH-1 / ATCC MYA-4620 / FGSC 9075	2	3	3	6.7	53.343
>sp|Q4IPA4|YTH1_GIBZE mRNA 3'-end-processing protein YTH1 OS=Gibberella zeae (strain PH-1 / ATCC MYA-4620 / FGSC 9075 / NRRL 31084) GN=YTH1 PE=3 SV=2;>tr|A0A1I9EX64|A0A1I9EX64_GIBZE Uncharacterized protein OS=Gibberella zeae (strain PH-1 / ATCC MYA-4620 / FGSC 9075 / NRRL 31084) GN=FG00954.1 PE=4 SV=1	>sp|Q4IPA4|YTH1_GIBZE mRNA 3-end-processing protein YTH1 OS=Gibberella zeae (strain PH-1 / ATCC MYA-4620 / FGSC 9075 / NRRL 31084) GN=YTH1 PE=3 SV=2;>tr|A0A1I9EX64|A0A1I9EX64_GIBZE Uncharacterized protein OS=Gibberella zeae (strain PH-1 / ATCC MYA-4620 /	2	1	1	5.5	29.076
>sp|Q4IPI1|ROK1_GIBZE ATP-dependent RNA helicase ROK1 OS=Gibberella zeae (strain PH-1 / ATCC MYA-4620 / FGSC 9075 / NRRL 31084) GN=ROK1 PE=3 SV=1;>tr|A0A1I9EX09|A0A1I9EX09_GIBZE Uncharacterized protein OS=Gibberella zeae (strain PH-1 / ATCC MYA-4620 / FGSC 9075 / NRRL 31084) GN=FG00877.1 PE=4 SV=1	>sp|Q4IPI1|ROK1_GIBZE ATP-dependent RNA helicase ROK1 OS=Gibberella zeae (strain PH-1 / ATCC MYA-4620 / FGSC 9075 / NRRL 31084) GN=ROK1 PE=3 SV=1;>tr|A0A1I9EX09|A0A1I9EX09_GIBZE Uncharacterized protein OS=Gibberella zeae (strain PH-1 / ATCC MYA-4620 / FGSC	2	2	2	2.2	76.133
>sp|Q4IPI4|ARP4_GIBZE Actin-related protein 4 OS=Gibberella zeae (strain PH-1 / ATCC MYA-4620 / FGSC 9075 / NRRL 31084) GN=ARP4 PE=3 SV=1;>tr|A0A1I9EWU4|A0A1I9EWU4_GIBZE Uncharacterized protein OS=Gibberella zeae (strain PH-1 / ATCC MYA-4620 / FGSC 9075 / NRRL 31084) GN=FG00874.1 PE=3 SV=1	>sp|Q4IPI4|ARP4_GIBZE Actin-related protein 4 OS=Gibberella zeae (strain PH-1 / ATCC MYA-4620 / FGSC 9075 / NRRL 31084) GN=ARP4 PE=3 SV=1;>tr|A0A1I9EWU4|A0A1I9EWU4_GIBZE Uncharacterized protein OS=Gibberella zeae (strain PH-1 / ATCC MYA-4620 / FGSC 9075 /	2	2	2	7	52.432	90;91	225;319
>sp|Q4IPZ1|TIM10_GIBZE Mitochondrial import inner membrane translocase subunit TIM10 OS=Gibberella zeae (strain PH-1 / ATCC MYA-4620 / FGSC 9075 / NRRL 31084) GN=TIM10 PE=3 SV=1;>tr|A0A1I9EWC4|A0A1I9EWC4_GIBZE Uncharacterized protein OS=Gibberella zeae (strain PH-1 / ATCC MYA-4620 / FGSC 9075 / NRRL 31084) GN=FG00717.1 PE=3 SV=1	>sp|Q4IPZ1|TIM10_GIBZE Mitochondrial import inner membrane translocase subunit TIM10 OS=Gibberella zeae (strain PH-1 / ATCC MYA-4620 / FGSC 9075 / NRRL 31084) GN=TIM10 PE=3 SV=1;>tr|A0A1I9EWC4|A0A1I9EWC4_GIBZE Uncharacterized protein OS=Gibberella zeae (st	2	3	3	36.8	10.504
>tr|A0A1C3YHP0|A0A1C3YHP0_GIBZE Uncharacterized protein OS=Gibberella zeae (strain PH-1 / ATCC MYA-4620 / FGSC 9075 / NRRL 31084) GN=FGRAMPH1_01T01039 PE=4 SV=1;>sp|Q4IQW0|NOP12_GIBZE Nucleolar protein 12 OS=Gibberella zeae (strain PH-1 / ATCC MYA-4620 / FGSC 9075 / NRRL 31084) GN=NOP12 PE=3 SV=1;>tr|A0A1I9EVF2|A0A1I9EVF2_GIBZE Uncharacterized protein OS=Gibberella zeae (strain PH-1 / ATCC MYA-46…	>tr|A0A1C3YHP0|A0A1C3YHP0_GIBZE Uncharacterized protein OS=Gibberella zeae (strain PH-1 / ATCC MYA-4620 / FGSC 9075 / NRRL 31084) GN=FGRAMPH1_01T01039 PE=4 SV=1;>sp|Q4IQW0|NOP12_GIBZE Nucleolar protein 12 OS=Gibberella zeae (strain PH-1 / ATCC MYA-4620 / F	3	2	2	3.7	64.946	92	65
>sp|Q4IQX3|NHP6_GIBZE Non-histone chromosomal protein 6 OS=Gibberella zeae (strain PH-1 / ATCC MYA-4620 / FGSC 9075 / NRRL 31084) GN=NHP6 PE=3 SV=1;>tr|A0A1I9EVE1|A0A1I9EVE1_GIBZE Uncharacterized protein OS=Gibberella zeae (strain PH-1 / ATCC MYA-4620 / FGSC 9075 / NRRL 31084) GN=FG00385.1 PE=4 SV=1	>sp|Q4IQX3|NHP6_GIBZE Non-histone chromosomal protein 6 OS=Gibberella zeae (strain PH-1 / ATCC MYA-4620 / FGSC 9075 / NRRL 31084) GN=NHP6 PE=3 SV=1;>tr|A0A1I9EVE1|A0A1I9EVE1_GIBZE Uncharacterized protein OS=Gibberella zeae (strain PH-1 / ATCC MYA-4620 / FG	2	4	4	35.6	11.488	93;94;95	9;56;68
>sp|Q5I2J3|TBA_GIBZE Tubulin alpha chain OS=Gibberella zeae (strain PH-1 / ATCC MYA-4620 / FGSC 9075 / NRRL 31084) GN=TUB1 PE=3 SV=2;>tr|A0A1I9EW63|A0A1I9EW63_GIBZE Tubulin alpha chain OS=Gibberella zeae (strain PH-1 / ATCC MYA-4620 / FGSC 9075 / NRRL 31084) GN=FG00639.1 PE=3 SV=1;>tr|A8DNH8|A8DNH8_GIBZA Tubulin alpha chain (Fragment) OS=Gibberella zeae PE=3 SV=1;>tr|A8DNI8|A8DNI8_GIBZA Tubulin a…	>sp|Q5I2J3|TBA_GIBZE Tubulin alpha chain OS=Gibberella zeae (strain PH-1 / ATCC MYA-4620 / FGSC 9075 / NRRL 31084) GN=TUB1 PE=3 SV=2;>tr|A0A1I9EW63|A0A1I9EW63_GIBZE Tubulin alpha chain OS=Gibberella zeae (strain PH-1 / ATCC MYA-4620 / FGSC 9075 / NRRL 3108	5	8	7	19.8	49.971	96;97	336;338
>tr|I1R9V1|I1R9V1_GIBZE Uncharacterized protein OS=Gibberella zeae (strain PH-1 / ATCC MYA-4620 / FGSC 9075 / NRRL 31084) GN=FGSG_00263 PE=4 SV=1;>tr|A0A098CZW7|A0A098CZW7_GIBZE Uncharacterized protein OS=Gibberella zeae (strain PH-1 / ATCC MYA-4620 / FGSC 9075 / NRRL 31084) GN=FG00263.1 PE=4 SV=1;>tr|A0A1C3YHP7|A0A1C3YHP7_GIBZE Uncharacterized protein OS=Gibberella zeae (strain PH-1 / ATCC MYA-4…	>tr|I1R9V1|I1R9V1_GIBZE Uncharacterized protein OS=Gibberella zeae (strain PH-1 / ATCC MYA-4620 / FGSC 9075 / NRRL 31084) GN=FGSG_00263 PE=4 SV=1;>tr|A0A098CZW7|A0A098CZW7_GIBZE Uncharacterized protein OS=Gibberella zeae (strain PH-1 / ATCC MYA-4620 / FGSC	3	1	1	1.5	89.209	98	135
>tr|I1S4L3|I1S4L3_GIBZE Uncharacterized protein OS=Gibberella zeae (strain PH-1 / ATCC MYA-4620 / FGSC 9075 / NRRL 31084) GN=FGSG_11781 PE=4 SV=1;>tr|A0A098D0Q6|A0A098D0Q6_GIBZE Uncharacterized protein OS=Gibberella zeae (strain PH-1 / ATCC MYA-4620 / FGSC 9075 / NRRL 31084) GN=FG00547.1 PE=4 SV=1	>tr|I1S4L3|I1S4L3_GIBZE Uncharacterized protein OS=Gibberella zeae (strain PH-1 / ATCC MYA-4620 / FGSC 9075 / NRRL 31084) GN=FGSG_11781 PE=4 SV=1;>tr|A0A098D0Q6|A0A098D0Q6_GIBZE Uncharacterized protein OS=Gibberella zeae (strain PH-1 / ATCC MYA-4620 / FGSC	2	1	1	2.1	73.695
>tr|A0A098D0Y5|A0A098D0Y5_GIBZE Uncharacterized protein OS=Gibberella zeae (strain PH-1 / ATCC MYA-4620 / FGSC 9075 / NRRL 31084) GN=FG00202.1 PE=3 SV=1;>tr|I1S4D8|I1S4D8_GIBZE Uncharacterized protein OS=Gibberella zeae (strain PH-1 / ATCC MYA-4620 / FGSC 9075 / NRRL 31084) GN=FGSG_11705 PE=3 SV=1	>tr|A0A098D0Y5|A0A098D0Y5_GIBZE Uncharacterized protein OS=Gibberella zeae (strain PH-1 / ATCC MYA-4620 / FGSC 9075 / NRRL 31084) GN=FG00202.1 PE=3 SV=1;>tr|I1S4D8|I1S4D8_GIBZE Uncharacterized protein OS=Gibberella zeae (strain PH-1 / ATCC MYA-4620 / FGSC	2	1	1	1.3	110.22
>tr|A0A098D1J6|A0A098D1J6_GIBZE Uncharacterized protein OS=Gibberella zeae (strain PH-1 / ATCC MYA-4620 / FGSC 9075 / NRRL 31084) GN=FGRAMPH1_01T02059 PE=4 SV=1	>tr|A0A098D1J6|A0A098D1J6_GIBZE Uncharacterized protein OS=Gibberella zeae (strain PH-1 / ATCC MYA-4620 / FGSC 9075 / NRRL 31084) GN=FGRAMPH1_01T02059 PE=4 SV=1	1	1	1	17.6	8.207
>tr|A0A1C3YHX2|A0A1C3YHX2_GIBZE Uncharacterized protein OS=Gibberella zeae (strain PH-1 / ATCC MYA-4620 / FGSC 9075 / NRRL 31084) GN=FGRAMPH1_01T02333 PE=4 SV=1;>tr|I1RBK0|I1RBK0_GIBZE Uncharacterized protein OS=Gibberella zeae (strain PH-1 / ATCC MYA-4620 / FGSC 9075 / NRRL 31084) GN=FGSG_00925 PE=4 SV=1;>tr|A0A098D207|A0A098D207_GIBZE Uncharacterized protein OS=Gibberella zeae (strain PH-1 / AT…	>tr|A0A1C3YHX2|A0A1C3YHX2_GIBZE Uncharacterized protein OS=Gibberella zeae (strain PH-1 / ATCC MYA-4620 / FGSC 9075 / NRRL 31084) GN=FGRAMPH1_01T02333 PE=4 SV=1;>tr|I1RBK0|I1RBK0_GIBZE Uncharacterized protein OS=Gibberella zeae (strain PH-1 / ATCC MYA-4620	3	4	4	6.8	89.089	99	451
>tr|A0A098D226|A0A098D226_GIBZE Uncharacterized protein OS=Gibberella zeae (strain PH-1 / ATCC MYA-4620 / FGSC 9075 / NRRL 31084) GN=FG00559.1 PE=3 SV=1;>tr|I1RAM7|I1RAM7_GIBZE 26S protease regulatory subunit 7 OS=Gibberella zeae (strain PH-1 / ATCC MYA-4620 / FGSC 9075 / NRRL 31084) GN=FGRAMPH1_01T01423 PE=3 SV=1	>tr|A0A098D226|A0A098D226_GIBZE Uncharacterized protein OS=Gibberella zeae (strain PH-1 / ATCC MYA-4620 / FGSC 9075 / NRRL 31084) GN=FG00559.1 PE=3 SV=1;>tr|I1RAM7|I1RAM7_GIBZE 26S protease regulatory subunit 7 OS=Gibberella zeae (strain PH-1 / ATCC MYA-46	2	8	8	12.8	49.582	100;101;102	58;114;127
>tr|I1RAN2|I1RAN2_GIBZE Proteasome subunit alpha type OS=Gibberella zeae (strain PH-1 / ATCC MYA-4620 / FGSC 9075 / NRRL 31084) GN=FGRAMPH1_01T01433 PE=3 SV=1;>tr|A0A098D231|A0A098D231_GIBZE Proteasome endopeptidase complex OS=Gibberella zeae (strain PH-1 / ATCC MYA-4620 / FGSC 9075 / NRRL 31084) GN=FG00564.1 PE=3 SV=1	>tr|I1RAN2|I1RAN2_GIBZE Proteasome subunit alpha type OS=Gibberella zeae (strain PH-1 / ATCC MYA-4620 / FGSC 9075 / NRRL 31084) GN=FGRAMPH1_01T01433 PE=3 SV=1;>tr|A0A098D231|A0A098D231_GIBZE Proteasome endopeptidase complex OS=Gibberella zeae (strain PH-1	2	3	3	8.4	32.004	103	104
>tr|A0A098D278|A0A098D278_GIBZE Uncharacterized protein OS=Gibberella zeae (strain PH-1 / ATCC MYA-4620 / FGSC 9075 / NRRL 31084) GN=FG00985.1 PE=4 SV=1;>tr|A0A1C3YI42|A0A1C3YI42_GIBZE Uncharacterized protein OS=Gibberella zeae (strain PH-1 / ATCC MYA-4620 / FGSC 9075 / NRRL 31084) GN=FGRAMPH1_01T02473 PE=4 SV=1;>tr|I1RBQ1|I1RBQ1_GIBZE Uncharacterized protein OS=Gibberella zeae (strain PH-1 / ATC…	>tr|A0A098D278|A0A098D278_GIBZE Uncharacterized protein OS=Gibberella zeae (strain PH-1 / ATCC MYA-4620 / FGSC 9075 / NRRL 31084) GN=FG00985.1 PE=4 SV=1;>tr|A0A1C3YI42|A0A1C3YI42_GIBZE Uncharacterized protein OS=Gibberella zeae (strain PH-1 / ATCC MYA-4620	3	1	1	1.6	74.088	104	484
>tr|I1RA72|I1RA72_GIBZE Tubulin alpha chain OS=Gibberella zeae (strain PH-1 / ATCC MYA-4620 / FGSC 9075 / NRRL 31084) GN=FGRAMPH1_01T01037 PE=3 SV=1;>tr|A0A098D2Z7|A0A098D2Z7_GIBZE Tubulin alpha chain OS=Gibberella zeae (strain PH-1 / ATCC MYA-4620 / FGSC 9075 / NRRL 31084) GN=FG00397.1 PE=3 SV=1;>tr|B7SMQ8|B7SMQ8_GIBZA Tubulin alpha chain OS=Gibberella zeae PE=3 SV=1	>tr|I1RA72|I1RA72_GIBZE Tubulin alpha chain OS=Gibberella zeae (strain PH-1 / ATCC MYA-4620 / FGSC 9075 / NRRL 31084) GN=FGRAMPH1_01T01037 PE=3 SV=1;>tr|A0A098D2Z7|A0A098D2Z7_GIBZE Tubulin alpha chain OS=Gibberella zeae (strain PH-1 / ATCC MYA-4620 / FGSC	3	11	10	24.3	50.482	105;106;107;108	167;337;377;399
>tr|A0A098D381|A0A098D381_GIBZE Phospho-2-dehydro-3-deoxyheptonate aldolase OS=Gibberella zeae (strain PH-1 / ATCC MYA-4620 / FGSC 9075 / NRRL 31084) GN=FG00478.1 PE=3 SV=1;>tr|I1RAF1|I1RAF1_GIBZE Phospho-2-dehydro-3-deoxyheptonate aldolase OS=Gibberella zeae (strain PH-1 / ATCC MYA-4620 / FGSC 9075 / NRRL 31084) GN=FGSG_00478 PE=3 SV=1	>tr|A0A098D381|A0A098D381_GIBZE Phospho-2-dehydro-3-deoxyheptonate aldolase OS=Gibberella zeae (strain PH-1 / ATCC MYA-4620 / FGSC 9075 / NRRL 31084) GN=FG00478.1 PE=3 SV=1;>tr|I1RAF1|I1RAF1_GIBZE Phospho-2-dehydro-3-deoxyheptonate aldolase OS=Gibberella z	2	3	2	10.7	40.334
>tr|A0A098D3G8|A0A098D3G8_GIBZE T-complex protein 1 subunit delta OS=Gibberella zeae (strain PH-1 / ATCC MYA-4620 / FGSC 9075 / NRRL 31084) GN=FG00558.1 PE=3 SV=1;>tr|I1RAM6|I1RAM6_GIBZE T-complex protein 1 subunit delta OS=Gibberella zeae (strain PH-1 / ATCC MYA-4620 / FGSC 9075 / NRRL 31084) GN=FGRAMPH1_01T01421 PE=3 SV=1	>tr|A0A098D3G8|A0A098D3G8_GIBZE T-complex protein 1 subunit delta OS=Gibberella zeae (strain PH-1 / ATCC MYA-4620 / FGSC 9075 / NRRL 31084) GN=FG00558.1 PE=3 SV=1;>tr|I1RAM6|I1RAM6_GIBZE T-complex protein 1 subunit delta OS=Gibberella zeae (strain PH-1 / A	2	5	4	8.6	57.2
>tr|A0A098D3M4|A0A098D3M4_GIBZE Uncharacterized protein OS=Gibberella zeae (strain PH-1 / ATCC MYA-4620 / FGSC 9075 / NRRL 31084) GN=FG01410.1 PE=3 SV=1;>tr|I1RCT2|I1RCT2_GIBZE Myosin-5 OS=Gibberella zeae (strain PH-1 / ATCC MYA-4620 / FGSC 9075 / NRRL 31084) GN=FGRAMPH1_01T03465 PE=3 SV=1	>tr|A0A098D3M4|A0A098D3M4_GIBZE Uncharacterized protein OS=Gibberella zeae (strain PH-1 / ATCC MYA-4620 / FGSC 9075 / NRRL 31084) GN=FG01410.1 PE=3 SV=1;>tr|I1RCT2|I1RCT2_GIBZE Myosin-5 OS=Gibberella zeae (strain PH-1 / ATCC MYA-4620 / FGSC 9075 / NRRL 310	2	2	2	2.1	134.94
>tr|A0A098D3Q6|A0A098D3Q6_GIBZE Uncharacterized protein OS=Gibberella zeae (strain PH-1 / ATCC MYA-4620 / FGSC 9075 / NRRL 31084) GN=FG01021.1 PE=3 SV=1;>tr|I1RBT1|I1RBT1_GIBZE Uncharacterized protein OS=Gibberella zeae (strain PH-1 / ATCC MYA-4620 / FGSC 9075 / NRRL 31084) GN=FGRAMPH1_01T02561 PE=3 SV=1;REV__>tr|I1S132|I1S132_GIBZE Uncharacterized protein OS=Gibberella zeae (strain PH-1 / ATCC M…	>tr|A0A098D3Q6|A0A098D3Q6_GIBZE Uncharacterized protein OS=Gibberella zeae (strain PH-1 / ATCC MYA-4620 / FGSC 9075 / NRRL 31084) GN=FG01021.1 PE=3 SV=1;>tr|I1RBT1|I1RBT1_GIBZE Uncharacterized protein OS=Gibberella zeae (strain PH-1 / ATCC MYA-4620 / FGSC	3	12	12	42.4	20.043	109;110;111;112;113;114	75;85;92;113;123;149
>tr|I1RC11|I1RC11_GIBZE 6-phosphogluconate dehydrogenase, decarboxylating OS=Gibberella zeae (strain PH-1 / ATCC MYA-4620 / FGSC 9075 / NRRL 31084) GN=FGRAMPH1_01T02771 PE=3 SV=1;>tr|A0A098D409|A0A098D409_GIBZE 6-phosphogluconate dehydrogenase, decarboxylating OS=Gibberella zeae (strain PH-1 / ATCC MYA-4620 / FGSC 9075 / NRRL 31084) GN=FG01111.1 PE=3 SV=1	>tr|I1RC11|I1RC11_GIBZE 6-phosphogluconate dehydrogenase, decarboxylating OS=Gibberella zeae (strain PH-1 / ATCC MYA-4620 / FGSC 9075 / NRRL 31084) GN=FGRAMPH1_01T02771 PE=3 SV=1;>tr|A0A098D409|A0A098D409_GIBZE 6-phosphogluconate dehydrogenase, decarboxyla	2	23	23	45.5	54.326	115;116;117;118;119;120;121;122;123;124	50;66;121;258;295;304;313;318;376;403
>tr|A0A1C3YIJ2|A0A1C3YIJ2_GIBZE Uncharacterized protein OS=Gibberella zeae (strain PH-1 / ATCC MYA-4620 / FGSC 9075 / NRRL 31084) GN=FGRAMPH1_01T03837 PE=4 SV=1;>tr|A0A098D433|A0A098D433_GIBZE Uncharacterized protein OS=Gibberella zeae (strain PH-1 / ATCC MYA-4620 / FGSC 9075 / NRRL 31084) GN=FGSG_11968 PE=4 SV=1;>tr|I1S551|I1S551_GIBZE Uncharacterized protein OS=Gibberella zeae (strain PH-1 / AT…	>tr|A0A1C3YIJ2|A0A1C3YIJ2_GIBZE Uncharacterized protein OS=Gibberella zeae (strain PH-1 / ATCC MYA-4620 / FGSC 9075 / NRRL 31084) GN=FGRAMPH1_01T03837 PE=4 SV=1;>tr|A0A098D433|A0A098D433_GIBZE Uncharacterized protein OS=Gibberella zeae (strain PH-1 / ATCC	3	2	2	3.2	114.98	125	51
>tr|A0A098D4I9|A0A098D4I9_GIBZE Uncharacterized protein OS=Gibberella zeae (strain PH-1 / ATCC MYA-4620 / FGSC 9075 / NRRL 31084) GN=FG01699.1 PE=3 SV=1;>tr|I1RDJ8|I1RDJ8_GIBZE Double-strand break repair protein mus-23 OS=Gibberella zeae (strain PH-1 / ATCC MYA-4620 / FGSC 9075 / NRRL 31084) GN=FGRAMPH1_01T04133 PE=3 SV=1	>tr|A0A098D4I9|A0A098D4I9_GIBZE Uncharacterized protein OS=Gibberella zeae (strain PH-1 / ATCC MYA-4620 / FGSC 9075 / NRRL 31084) GN=FG01699.1 PE=3 SV=1;>tr|I1RDJ8|I1RDJ8_GIBZE Double-strand break repair protein mus-23 OS=Gibberella zeae (strain PH-1 / ATC	2	1	1	1.2	85.313
>tr|A0A098D5A0|A0A098D5A0_GIBZE Uncharacterized protein OS=Gibberella zeae (strain PH-1 / ATCC MYA-4620 / FGSC 9075 / NRRL 31084) GN=FG01924.1 PE=3 SV=1;>tr|A0A1C3YIF0|A0A1C3YIF0_GIBZE Uncharacterized protein OS=Gibberella zeae (strain PH-1 / ATCC MYA-4620 / FGSC 9075 / NRRL 31084) GN=FGRAMPH1_01T04645 PE=3 SV=1;>tr|I1RE50|I1RE50_GIBZE Uncharacterized protein OS=Gibberella zeae (strain PH-1 / ATC…	>tr|A0A098D5A0|A0A098D5A0_GIBZE Uncharacterized protein OS=Gibberella zeae (strain PH-1 / ATCC MYA-4620 / FGSC 9075 / NRRL 31084) GN=FG01924.1 PE=3 SV=1;>tr|A0A1C3YIF0|A0A1C3YIF0_GIBZE Uncharacterized protein OS=Gibberella zeae (strain PH-1 / ATCC MYA-4620	3	8	8	11	74.779	126;127	194;208
>tr|A0A1C3YI62|A0A1C3YI62_GIBZE Uncharacterized protein OS=Gibberella zeae (strain PH-1 / ATCC MYA-4620 / FGSC 9075 / NRRL 31084) GN=FGRAMPH1_01T02699 PE=4 SV=1;>tr|A0A098D5D6|A0A098D5D6_GIBZE Uncharacterized protein OS=Gibberella zeae (strain PH-1 / ATCC MYA-4620 / FGSC 9075 / NRRL 31084) GN=FG01082.1 PE=4 SV=1;>tr|I1RBY5|I1RBY5_GIBZE Uncharacterized protein OS=Gibberella zeae (strain PH-1 / ATC…	>tr|A0A1C3YI62|A0A1C3YI62_GIBZE Uncharacterized protein OS=Gibberella zeae (strain PH-1 / ATCC MYA-4620 / FGSC 9075 / NRRL 31084) GN=FGRAMPH1_01T02699 PE=4 SV=1;>tr|A0A098D5D6|A0A098D5D6_GIBZE Uncharacterized protein OS=Gibberella zeae (strain PH-1 / ATCC	3	2	2	13.5	20.729
>tr|I1RE77|I1RE77_GIBZE Uncharacterized protein OS=Gibberella zeae (strain PH-1 / ATCC MYA-4620 / FGSC 9075 / NRRL 31084) GN=FGSG_01956 PE=4 SV=1;>tr|A0A098D5E5|A0A098D5E5_GIBZE Uncharacterized protein OS=Gibberella zeae (strain PH-1 / ATCC MYA-4620 / FGSC 9075 / NRRL 31084) GN=FG01956.1 PE=4 SV=1;>tr|I1RWT6|I1RWT6_GIBZE Ubiquitin OS=Gibberella zeae (strain PH-1 / ATCC MYA-4620 / FGSC 9075 / NRRL…	>tr|I1RE77|I1RE77_GIBZE Uncharacterized protein OS=Gibberella zeae (strain PH-1 / ATCC MYA-4620 / FGSC 9075 / NRRL 31084) GN=FGSG_01956 PE=4 SV=1;>tr|A0A098D5E5|A0A098D5E5_GIBZE Uncharacterized protein OS=Gibberella zeae (strain PH-1 / ATCC MYA-4620 / FGSC	3	10	5	57	14.596	128;129;130	33;88;93
>tr|I1RC96|I1RC96_GIBZE Glucosamine-fructose-6-phosphate aminotransferase OS=Gibberella zeae (strain PH-1 / ATCC MYA-4620 / FGSC 9075 / NRRL 31084) GN=FGSG_01199 PE=4 SV=1;>tr|I7L9F6|I7L9F6_GIBZA Glutamine:fructose-6-phosphate amidotransferase OS=Gibberella zeae PE=4 SV=1;>tr|A0A098D5S0|A0A098D5S0_GIBZE Uncharacterized protein OS=Gibberella zeae (strain PH-1 / ATCC MYA-4620 / FGSC 9075 / NRRL 310…	>tr|I1RC96|I1RC96_GIBZE Glucosamine-fructose-6-phosphate aminotransferase OS=Gibberella zeae (strain PH-1 / ATCC MYA-4620 / FGSC 9075 / NRRL 31084) GN=FGSG_01199 PE=4 SV=1;>tr|I7L9F6|I7L9F6_GIBZA Glutamine:fructose-6-phosphate amidotransferase OS=Gibberell	3	13	13	19.9	77.567	131;132;133;134;135	46;47;54;75;134
>tr|I1REK3|I1REK3_GIBZE Uncharacterized protein OS=Gibberella zeae (strain PH-1 / ATCC MYA-4620 / FGSC 9075 / NRRL 31084) GN=FGRAMPH1_01T05043 PE=4 SV=1;>tr|A0A098D5V8|A0A098D5V8_GIBZE Uncharacterized protein OS=Gibberella zeae (strain PH-1 / ATCC MYA-4620 / FGSC 9075 / NRRL 31084) GN=FG02092.1 PE=4 SV=1	>tr|I1REK3|I1REK3_GIBZE Uncharacterized protein OS=Gibberella zeae (strain PH-1 / ATCC MYA-4620 / FGSC 9075 / NRRL 31084) GN=FGRAMPH1_01T05043 PE=4 SV=1;>tr|A0A098D5V8|A0A098D5V8_GIBZE Uncharacterized protein OS=Gibberella zeae (strain PH-1 / ATCC MYA-4620	2	3	3	8	29.798	136	138
>tr|I1RCE4|I1RCE4_GIBZE tRNA (guanine(37)-N1)-methyltransferase OS=Gibberella zeae (strain PH-1 / ATCC MYA-4620 / FGSC 9075 / NRRL 31084) GN=TRM5 PE=3 SV=1;>tr|A0A098D5Z2|A0A098D5Z2_GIBZE tRNA (guanine(37)-N1)-methyltransferase OS=Gibberella zeae (strain PH-1 / ATCC MYA-4620 / FGSC 9075 / NRRL 31084) GN=FG01254.1 PE=3 SV=1	>tr|I1RCE4|I1RCE4_GIBZE tRNA (guanine(37)-N1)-methyltransferase OS=Gibberella zeae (strain PH-1 / ATCC MYA-4620 / FGSC 9075 / NRRL 31084) GN=TRM5 PE=3 SV=1;>tr|A0A098D5Z2|A0A098D5Z2_GIBZE tRNA (guanine(37)-N1)-methyltransferase OS=Gibberella zeae (strain P	2	1	1	2.8	52.514
>tr|A0A098D6G8|A0A098D6G8_GIBZE Uncharacterized protein OS=Gibberella zeae (strain PH-1 / ATCC MYA-4620 / FGSC 9075 / NRRL 31084) GN=FG01849.1 PE=4 SV=1;>tr|I1RDY0|I1RDY0_GIBZE Uncharacterized protein OS=Gibberella zeae (strain PH-1 / ATCC MYA-4620 / FGSC 9075 / NRRL 31084) GN=FGSG_01849 PE=4 SV=1	>tr|A0A098D6G8|A0A098D6G8_GIBZE Uncharacterized protein OS=Gibberella zeae (strain PH-1 / ATCC MYA-4620 / FGSC 9075 / NRRL 31084) GN=FG01849.1 PE=4 SV=1;>tr|I1RDY0|I1RDY0_GIBZE Uncharacterized protein OS=Gibberella zeae (strain PH-1 / ATCC MYA-4620 / FGSC	2	4	4	13.1	33.805	137	128
>tr|I1RE62|I1RE62_GIBZE Uncharacterized protein OS=Gibberella zeae (strain PH-1 / ATCC MYA-4620 / FGSC 9075 / NRRL 31084) GN=FGSG_01938 PE=4 SV=1;>tr|A0A098D6R7|A0A098D6R7_GIBZE Uncharacterized protein OS=Gibberella zeae (strain PH-1 / ATCC MYA-4620 / FGSC 9075 / NRRL 31084) GN=FG01938.1 PE=4 SV=1	>tr|I1RE62|I1RE62_GIBZE Uncharacterized protein OS=Gibberella zeae (strain PH-1 / ATCC MYA-4620 / FGSC 9075 / NRRL 31084) GN=FGSG_01938 PE=4 SV=1;>tr|A0A098D6R7|A0A098D6R7_GIBZE Uncharacterized protein OS=Gibberella zeae (strain PH-1 / ATCC MYA-4620 / FGSC	2	3	3	10	35.067
>tr|A0A1C3YJ80|A0A1C3YJ80_GIBZE Peroxidase OS=Gibberella zeae (strain PH-1 / ATCC MYA-4620 / FGSC 9075 / NRRL 31084) GN=FGRAMPH1_01T06119 PE=3 SV=1;>tr|A0A098D7C8|A0A098D7C8_GIBZE Peroxidase OS=Gibberella zeae (strain PH-1 / ATCC MYA-4620 / FGSC 9075 / NRRL 31084) GN=FG02550.1 PE=3 SV=1;>tr|I1RFR4|I1RFR4_GIBZE Peroxidase OS=Gibberella zeae (strain PH-1 / ATCC MYA-4620 / FGSC 9075 / NRRL 31084) GN…	>tr|A0A1C3YJ80|A0A1C3YJ80_GIBZE Peroxidase OS=Gibberella zeae (strain PH-1 / ATCC MYA-4620 / FGSC 9075 / NRRL 31084) GN=FGRAMPH1_01T06119 PE=3 SV=1;>tr|A0A098D7C8|A0A098D7C8_GIBZE Peroxidase OS=Gibberella zeae (strain PH-1 / ATCC MYA-4620 / FGSC 9075 / NRR	3	1	1	2.6	58.054	138	206
>tr|I1RFT6|I1RFT6_GIBZE Uncharacterized protein OS=Gibberella zeae (strain PH-1 / ATCC MYA-4620 / FGSC 9075 / NRRL 31084) GN=FGRAMPH1_01T06169 PE=4 SV=1;>tr|A0A098D7E9|A0A098D7E9_GIBZE Uncharacterized protein OS=Gibberella zeae (strain PH-1 / ATCC MYA-4620 / FGSC 9075 / NRRL 31084) GN=FG02575.1 PE=4 SV=1	>tr|I1RFT6|I1RFT6_GIBZE Uncharacterized protein OS=Gibberella zeae (strain PH-1 / ATCC MYA-4620 / FGSC 9075 / NRRL 31084) GN=FGRAMPH1_01T06169 PE=4 SV=1;>tr|A0A098D7E9|A0A098D7E9_GIBZE Uncharacterized protein OS=Gibberella zeae (strain PH-1 / ATCC MYA-4620	2	5	5	13	59.249
>tr|A0A098D7L9|A0A098D7L9_GIBZE Uncharacterized protein OS=Gibberella zeae (strain PH-1 / ATCC MYA-4620 / FGSC 9075 / NRRL 31084) GN=FGRAMPH1_01T06319 PE=4 SV=1;>tr|I1S5Q1|I1S5Q1_GIBZE Uncharacterized protein OS=Gibberella zeae (strain PH-1 / ATCC MYA-4620 / FGSC 9075 / NRRL 31084) GN=FGSG_12172 PE=4 SV=1	>tr|A0A098D7L9|A0A098D7L9_GIBZE Uncharacterized protein OS=Gibberella zeae (strain PH-1 / ATCC MYA-4620 / FGSC 9075 / NRRL 31084) GN=FGRAMPH1_01T06319 PE=4 SV=1;>tr|I1S5Q1|I1S5Q1_GIBZE Uncharacterized protein OS=Gibberella zeae (strain PH-1 / ATCC MYA-4620	2	2	2	9.4	50.951
>tr|A0A098D7M9|A0A098D7M9_GIBZE Uncharacterized protein OS=Gibberella zeae (strain PH-1 / ATCC MYA-4620 / FGSC 9075 / NRRL 31084) GN=FG02189.1 PE=4 SV=1;>tr|I1RET8|I1RET8_GIBZE N(4)-(Beta-N-acetylglucosaminyl)-L-asparaginase OS=Gibberella zeae (strain PH-1 / ATCC MYA-4620 / FGSC 9075 / NRRL 31084) GN=FGRAMPH1_01T05275 PE=4 SV=1	>tr|A0A098D7M9|A0A098D7M9_GIBZE Uncharacterized protein OS=Gibberella zeae (strain PH-1 / ATCC MYA-4620 / FGSC 9075 / NRRL 31084) GN=FG02189.1 PE=4 SV=1;>tr|I1RET8|I1RET8_GIBZE N(4)-(Beta-N-acetylglucosaminyl)-L-asparaginase OS=Gibberella zeae (strain PH-1	2	1	1	4.6	36.906
>tr|A0A098D873|A0A098D873_GIBZE Uncharacterized protein OS=Gibberella zeae (strain PH-1 / ATCC MYA-4620 / FGSC 9075 / NRRL 31084) GN=FG01950.1 PE=3 SV=1;>tr|I1RE73|I1RE73_GIBZE Heat shock protein Hsp88 OS=Gibberella zeae (strain PH-1 / ATCC MYA-4620 / FGSC 9075 / NRRL 31084) GN=FGSG_01950 PE=3 SV=1	>tr|A0A098D873|A0A098D873_GIBZE Uncharacterized protein OS=Gibberella zeae (strain PH-1 / ATCC MYA-4620 / FGSC 9075 / NRRL 31084) GN=FG01950.1 PE=3 SV=1;>tr|I1RE73|I1RE73_GIBZE Heat shock protein Hsp88 OS=Gibberella zeae (strain PH-1 / ATCC MYA-4620 / FGSC	2	17	17	18.3	85.918	139;140;141;142;143;144;145;146	61;68;245;271;480;662;705;734
>tr|A0A098D899|A0A098D899_GIBZE Uncharacterized protein OS=Gibberella zeae (strain PH-1 / ATCC MYA-4620 / FGSC 9075 / NRRL 31084) GN=FGSG_12044 PE=4 SV=1;>tr|I1S5C6|I1S5C6_GIBZE Uncharacterized protein OS=Gibberella zeae (strain PH-1 / ATCC MYA-4620 / FGSC 9075 / NRRL 31084) GN=FGRAMPH1_01T04759 PE=4 SV=1	>tr|A0A098D899|A0A098D899_GIBZE Uncharacterized protein OS=Gibberella zeae (strain PH-1 / ATCC MYA-4620 / FGSC 9075 / NRRL 31084) GN=FGSG_12044 PE=4 SV=1;>tr|I1S5C6|I1S5C6_GIBZE Uncharacterized protein OS=Gibberella zeae (strain PH-1 / ATCC MYA-4620 / FGSC	2	2	2	23.3	10.323	147;148	73;88
>tr|I1REE0|I1REE0_GIBZE 26S protease regulatory subunit 4 OS=Gibberella zeae (strain PH-1 / ATCC MYA-4620 / FGSC 9075 / NRRL 31084) GN=FGSG_02028 PE=3 SV=1;>tr|A0A098D8H0|A0A098D8H0_GIBZE Uncharacterized protein OS=Gibberella zeae (strain PH-1 / ATCC MYA-4620 / FGSC 9075 / NRRL 31084) GN=FGSG_02028 PE=3 SV=1	>tr|I1REE0|I1REE0_GIBZE 26S protease regulatory subunit 4 OS=Gibberella zeae (strain PH-1 / ATCC MYA-4620 / FGSC 9075 / NRRL 31084) GN=FGSG_02028 PE=3 SV=1;>tr|A0A098D8H0|A0A098D8H0_GIBZE Uncharacterized protein OS=Gibberella zeae (strain PH-1 / ATCC MYA-4	2	7	7	15.6	50.592	149	50
>tr|A0A098D8H4|A0A098D8H4_GIBZE Uncharacterized protein OS=Gibberella zeae (strain PH-1 / ATCC MYA-4620 / FGSC 9075 / NRRL 31084) GN=FG02456.1 PE=4 SV=1;>tr|A0A1C3YJA1|A0A1C3YJA1_GIBZE Uncharacterized protein OS=Gibberella zeae (strain PH-1 / ATCC MYA-4620 / FGSC 9075 / NRRL 31084) GN=FGRAMPH1_01T05891 PE=4 SV=1;>tr|I1S5L7|I1S5L7_GIBZE Uncharacterized protein OS=Gibberella zeae (strain PH-1 / ATC…	>tr|A0A098D8H4|A0A098D8H4_GIBZE Uncharacterized protein OS=Gibberella zeae (strain PH-1 / ATCC MYA-4620 / FGSC 9075 / NRRL 31084) GN=FG02456.1 PE=4 SV=1;>tr|A0A1C3YJA1|A0A1C3YJA1_GIBZE Uncharacterized protein OS=Gibberella zeae (strain PH-1 / ATCC MYA-4620	3	1	1	3.6	63.414
>tr|A0A098D8J9|A0A098D8J9_GIBZE Uncharacterized protein OS=Gibberella zeae (strain PH-1 / ATCC MYA-4620 / FGSC 9075 / NRRL 31084) GN=FG02477.1 PE=4 SV=1;>tr|I1RFJ8|I1RFJ8_GIBZE Uncharacterized protein OS=Gibberella zeae (strain PH-1 / ATCC MYA-4620 / FGSC 9075 / NRRL 31084) GN=FGSG_02477 PE=4 SV=1	>tr|A0A098D8J9|A0A098D8J9_GIBZE Uncharacterized protein OS=Gibberella zeae (strain PH-1 / ATCC MYA-4620 / FGSC 9075 / NRRL 31084) GN=FG02477.1 PE=4 SV=1;>tr|I1RFJ8|I1RFJ8_GIBZE Uncharacterized protein OS=Gibberella zeae (strain PH-1 / ATCC MYA-4620 / FGSC	2	4	4	6.6	77.663
>tr|I1REG8|I1REG8_GIBZE Dihydroxy-acid dehydratase OS=Gibberella zeae (strain PH-1 / ATCC MYA-4620 / FGSC 9075 / NRRL 31084) GN=FGSG_02056 PE=3 SV=1;>tr|A0A098D8K2|A0A098D8K2_GIBZE Uncharacterized protein OS=Gibberella zeae (strain PH-1 / ATCC MYA-4620 / FGSC 9075 / NRRL 31084) GN=FG02056.1 PE=3 SV=1	>tr|I1REG8|I1REG8_GIBZE Dihydroxy-acid dehydratase OS=Gibberella zeae (strain PH-1 / ATCC MYA-4620 / FGSC 9075 / NRRL 31084) GN=FGSG_02056 PE=3 SV=1;>tr|A0A098D8K2|A0A098D8K2_GIBZE Uncharacterized protein OS=Gibberella zeae (strain PH-1 / ATCC MYA-4620 / F	2	3	3	6.3	64.274	150	435
>tr|A0A1C3YJA8|A0A1C3YJA8_GIBZE Uncharacterized protein OS=Gibberella zeae (strain PH-1 / ATCC MYA-4620 / FGSC 9075 / NRRL 31084) GN=FGRAMPH1_01T06001 PE=4 SV=1;>tr|A0A098D8N2|A0A098D8N2_GIBZE Uncharacterized protein OS=Gibberella zeae (strain PH-1 / ATCC MYA-4620 / FGSC 9075 / NRRL 31084) PE=4 SV=1;>tr|I1RFM1|I1RFM1_GIBZE Transcriptional repressor rco-1 OS=Gibberella zeae (strain PH-1 / ATCC MYA…	>tr|A0A1C3YJA8|A0A1C3YJA8_GIBZE Uncharacterized protein OS=Gibberella zeae (strain PH-1 / ATCC MYA-4620 / FGSC 9075 / NRRL 31084) GN=FGRAMPH1_01T06001 PE=4 SV=1;>tr|A0A098D8N2|A0A098D8N2_GIBZE Uncharacterized protein OS=Gibberella zeae (strain PH-1 / ATCC	3	6	6	10.2	66.799	151;152	328;385
>tr|A0A098D8R7|A0A098D8R7_GIBZE Uncharacterized protein OS=Gibberella zeae (strain PH-1 / ATCC MYA-4620 / FGSC 9075 / NRRL 31084) GN=FG02530.1 PE=3 SV=1;>tr|I1RFP6|I1RFP6_GIBZE Uncharacterized protein OS=Gibberella zeae (strain PH-1 / ATCC MYA-4620 / FGSC 9075 / NRRL 31084) GN=FGSG_02530 PE=3 SV=1	>tr|A0A098D8R7|A0A098D8R7_GIBZE Uncharacterized protein OS=Gibberella zeae (strain PH-1 / ATCC MYA-4620 / FGSC 9075 / NRRL 31084) GN=FG02530.1 PE=3 SV=1;>tr|I1RFP6|I1RFP6_GIBZE Uncharacterized protein OS=Gibberella zeae (strain PH-1 / ATCC MYA-4620 / FGSC	2	15	15	30.2	59.02	153;154;155;156	95;163;200;417
>tr|A0A098D8Z6|A0A098D8Z6_GIBZE Uncharacterized protein OS=Gibberella zeae (strain PH-1 / ATCC MYA-4620 / FGSC 9075 / NRRL 31084) GN=FG02603.1 PE=3 SV=1;>tr|I1RFW2|I1RFW2_GIBZE Uncharacterized protein OS=Gibberella zeae (strain PH-1 / ATCC MYA-4620 / FGSC 9075 / NRRL 31084) GN=FGSG_02603 PE=3 SV=1	>tr|A0A098D8Z6|A0A098D8Z6_GIBZE Uncharacterized protein OS=Gibberella zeae (strain PH-1 / ATCC MYA-4620 / FGSC 9075 / NRRL 31084) GN=FG02603.1 PE=3 SV=1;>tr|I1RFW2|I1RFW2_GIBZE Uncharacterized protein OS=Gibberella zeae (strain PH-1 / ATCC MYA-4620 / FGSC	2	2	2	5.4	71.902
>tr|I1S0M2|I1S0M2_GIBZE Proteasome endopeptidase complex OS=Gibberella zeae (strain PH-1 / ATCC MYA-4620 / FGSC 9075 / NRRL 31084) GN=FGRAMPH1_01T07659 PE=3 SV=1;>tr|A0A098D9M4|A0A098D9M4_GIBZE Proteasome endopeptidase complex OS=Gibberella zeae (strain PH-1 / ATCC MYA-4620 / FGSC 9075 / NRRL 31084) GN=FG10255.1 PE=3 SV=1	>tr|I1S0M2|I1S0M2_GIBZE Proteasome endopeptidase complex OS=Gibberella zeae (strain PH-1 / ATCC MYA-4620 / FGSC 9075 / NRRL 31084) GN=FGRAMPH1_01T07659 PE=3 SV=1;>tr|A0A098D9M4|A0A098D9M4_GIBZE Proteasome endopeptidase complex OS=Gibberella zeae (strain PH	2	5	5	18.2	27.779	157;158;159	101;113;178
>tr|A0A1C3YJ41|A0A1C3YJ41_GIBZE Uncharacterized protein OS=Gibberella zeae (strain PH-1 / ATCC MYA-4620 / FGSC 9075 / NRRL 31084) GN=FGRAMPH1_01T06871 PE=4 SV=1;>tr|I1RZT2|I1RZT2_GIBZE Uncharacterized protein OS=Gibberella zeae (strain PH-1 / ATCC MYA-4620 / FGSC 9075 / NRRL 31084) GN=FGSG_09936 PE=4 SV=1;>tr|A0A098D9U5|A0A098D9U5_GIBZE Uncharacterized protein OS=Gibberella zeae (strain PH-1 / AT…	>tr|A0A1C3YJ41|A0A1C3YJ41_GIBZE Uncharacterized protein OS=Gibberella zeae (strain PH-1 / ATCC MYA-4620 / FGSC 9075 / NRRL 31084) GN=FGRAMPH1_01T06871 PE=4 SV=1;>tr|I1RZT2|I1RZT2_GIBZE Uncharacterized protein OS=Gibberella zeae (strain PH-1 / ATCC MYA-4620	3	2	2	2.8	53.349	160	446
>tr|I1RZZ9|I1RZZ9_GIBZE 60S ribosomal protein L5 OS=Gibberella zeae (strain PH-1 / ATCC MYA-4620 / FGSC 9075 / NRRL 31084) GN=FGRAMPH1_01T07071 PE=3 SV=1;>tr|A0A098DA35|A0A098DA35_GIBZE Uncharacterized protein OS=Gibberella zeae (strain PH-1 / ATCC MYA-4620 / FGSC 9075 / NRRL 31084) GN=FG10010.1 PE=3 SV=1	>tr|I1RZZ9|I1RZZ9_GIBZE 60S ribosomal protein L5 OS=Gibberella zeae (strain PH-1 / ATCC MYA-4620 / FGSC 9075 / NRRL 31084) GN=FGRAMPH1_01T07071 PE=3 SV=1;>tr|A0A098DA35|A0A098DA35_GIBZE Uncharacterized protein OS=Gibberella zeae (strain PH-1 / ATCC MYA-462	2	17	17	54.8	34.758	161;162;163;164;165;166	18;40;42;47;180;275
>tr|V6RRU8|V6RRU8_GIBZE Uncharacterized protein OS=Gibberella zeae (strain PH-1 / ATCC MYA-4620 / FGSC 9075 / NRRL 31084) GN=FGSG_10060 PE=4 SV=1;>tr|A0A098DAE0|A0A098DAE0_GIBZE Uncharacterized protein OS=Gibberella zeae (strain PH-1 / ATCC MYA-4620 / FGSC 9075 / NRRL 31084) GN=FG10060.1 PE=4 SV=1	>tr|V6RRU8|V6RRU8_GIBZE Uncharacterized protein OS=Gibberella zeae (strain PH-1 / ATCC MYA-4620 / FGSC 9075 / NRRL 31084) GN=FGSG_10060 PE=4 SV=1;>tr|A0A098DAE0|A0A098DAE0_GIBZE Uncharacterized protein OS=Gibberella zeae (strain PH-1 / ATCC MYA-4620 / FGSC	2	1	1	2.1	61.64
>tr|A0A098DAM6|A0A098DAM6_GIBZE Uncharacterized protein OS=Gibberella zeae (strain PH-1 / ATCC MYA-4620 / FGSC 9075 / NRRL 31084) GN=FG10181.1 PE=3 SV=1;>tr|I1S0F6|I1S0F6_GIBZE Uncharacterized protein OS=Gibberella zeae (strain PH-1 / ATCC MYA-4620 / FGSC 9075 / NRRL 31084) GN=FGRAMPH1_01T07471 PE=3 SV=1	>tr|A0A098DAM6|A0A098DAM6_GIBZE Uncharacterized protein OS=Gibberella zeae (strain PH-1 / ATCC MYA-4620 / FGSC 9075 / NRRL 31084) GN=FG10181.1 PE=3 SV=1;>tr|I1S0F6|I1S0F6_GIBZE Uncharacterized protein OS=Gibberella zeae (strain PH-1 / ATCC MYA-4620 / FGSC	2	8	8	31.9	13.439	167;168;169;170;171;172	39;86;90;96;107;108
>tr|A0A098DB54|A0A098DB54_GIBZE Uncharacterized protein OS=Gibberella zeae (strain PH-1 / ATCC MYA-4620 / FGSC 9075 / NRRL 31084) GN=FG10296.1 PE=4 SV=1;>tr|I1S0R0|I1S0R0_GIBZE Uncharacterized protein OS=Gibberella zeae (strain PH-1 / ATCC MYA-4620 / FGSC 9075 / NRRL 31084) GN=FGSG_10296 PE=4 SV=1	>tr|A0A098DB54|A0A098DB54_GIBZE Uncharacterized protein OS=Gibberella zeae (strain PH-1 / ATCC MYA-4620 / FGSC 9075 / NRRL 31084) GN=FG10296.1 PE=4 SV=1;>tr|I1S0R0|I1S0R0_GIBZE Uncharacterized protein OS=Gibberella zeae (strain PH-1 / ATCC MYA-4620 / FGSC	2	2	2	3.7	38.525	173	130
>tr|A0A1C3YJ43|A0A1C3YJ43_GIBZE Uncharacterized protein OS=Gibberella zeae (strain PH-1 / ATCC MYA-4620 / FGSC 9075 / NRRL 31084) GN=FGRAMPH1_01T06943 PE=4 SV=1;>tr|I1RZW0|I1RZW0_GIBZE Uncharacterized protein OS=Gibberella zeae (strain PH-1 / ATCC MYA-4620 / FGSC 9075 / NRRL 31084) GN=FGSG_09966 PE=4 SV=1;>tr|A0A098DBD4|A0A098DBD4_GIBZE Uncharacterized protein OS=Gibberella zeae (strain PH-1 / AT…	>tr|A0A1C3YJ43|A0A1C3YJ43_GIBZE Uncharacterized protein OS=Gibberella zeae (strain PH-1 / ATCC MYA-4620 / FGSC 9075 / NRRL 31084) GN=FGRAMPH1_01T06943 PE=4 SV=1;>tr|I1RZW0|I1RZW0_GIBZE Uncharacterized protein OS=Gibberella zeae (strain PH-1 / ATCC MYA-4620	3	9	9	20.5	36.801	174;175	204;228
>tr|I1RZY4|I1RZY4_GIBZE Uncharacterized protein OS=Gibberella zeae (strain PH-1 / ATCC MYA-4620 / FGSC 9075 / NRRL 31084) GN=FGSG_09994 PE=4 SV=1;>tr|A0A098DBG8|A0A098DBG8_GIBZE Uncharacterized protein OS=Gibberella zeae (strain PH-1 / ATCC MYA-4620 / FGSC 9075 / NRRL 31084) GN=FG09994.1 PE=4 SV=1;>tr|A0A1C3YJ51|A0A1C3YJ51_GIBZE Uncharacterized protein OS=Gibberella zeae (strain PH-1 / ATCC MYA-4…	>tr|I1RZY4|I1RZY4_GIBZE Uncharacterized protein OS=Gibberella zeae (strain PH-1 / ATCC MYA-4620 / FGSC 9075 / NRRL 31084) GN=FGSG_09994 PE=4 SV=1;>tr|A0A098DBG8|A0A098DBG8_GIBZE Uncharacterized protein OS=Gibberella zeae (strain PH-1 / ATCC MYA-4620 / FGSC	3	1	1	0.7	126.11	176	131
>tr|A0A098DBM8|A0A098DBM8_GIBZE Uncharacterized protein OS=Gibberella zeae (strain PH-1 / ATCC MYA-4620 / FGSC 9075 / NRRL 31084) GN=FGSG_08090 PE=4 SV=1;>tr|I1RV28|I1RV28_GIBZE Uncharacterized protein OS=Gibberella zeae (strain PH-1 / ATCC MYA-4620 / FGSC 9075 / NRRL 31084) GN=FGSG_08090 PE=4 SV=1	>tr|A0A098DBM8|A0A098DBM8_GIBZE Uncharacterized protein OS=Gibberella zeae (strain PH-1 / ATCC MYA-4620 / FGSC 9075 / NRRL 31084) GN=FGSG_08090 PE=4 SV=1;>tr|I1RV28|I1RV28_GIBZE Uncharacterized protein OS=Gibberella zeae (strain PH-1 / ATCC MYA-4620 / FGSC	2	1	1	12.9	13.65
>tr|A0A098DC40|A0A098DC40_GIBZE Uncharacterized protein OS=Gibberella zeae (strain PH-1 / ATCC MYA-4620 / FGSC 9075 / NRRL 31084) GN=FG10563.1 PE=4 SV=1;>tr|I1S1G2|I1S1G2_GIBZE Uncharacterized protein OS=Gibberella zeae (strain PH-1 / ATCC MYA-4620 / FGSC 9075 / NRRL 31084) GN=FGSG_10563 PE=4 SV=1	>tr|A0A098DC40|A0A098DC40_GIBZE Uncharacterized protein OS=Gibberella zeae (strain PH-1 / ATCC MYA-4620 / FGSC 9075 / NRRL 31084) GN=FG10563.1 PE=4 SV=1;>tr|I1S1G2|I1S1G2_GIBZE Uncharacterized protein OS=Gibberella zeae (strain PH-1 / ATCC MYA-4620 / FGSC	2	1	1	3.7	40.289	177	357
>tr|A0A098DCF9|A0A098DCF9_GIBZE Uncharacterized protein OS=Gibberella zeae (strain PH-1 / ATCC MYA-4620 / FGSC 9075 / NRRL 31084) GN=FG08328.1 PE=4 SV=1;>tr|I1RVP4|I1RVP4_GIBZE Uncharacterized protein OS=Gibberella zeae (strain PH-1 / ATCC MYA-4620 / FGSC 9075 / NRRL 31084) GN=FGSG_08328 PE=4 SV=1	>tr|A0A098DCF9|A0A098DCF9_GIBZE Uncharacterized protein OS=Gibberella zeae (strain PH-1 / ATCC MYA-4620 / FGSC 9075 / NRRL 31084) GN=FG08328.1 PE=4 SV=1;>tr|I1RVP4|I1RVP4_GIBZE Uncharacterized protein OS=Gibberella zeae (strain PH-1 / ATCC MYA-4620 / FGSC	2	3	3	11.3	43.135	178	186
>tr|A0A098DCL3|A0A098DCL3_GIBZE Uncharacterized protein OS=Gibberella zeae (strain PH-1 / ATCC MYA-4620 / FGSC 9075 / NRRL 31084) GN=FG08357.1 PE=4 SV=1;>tr|I1RVR6|I1RVR6_GIBZE Uncharacterized protein OS=Gibberella zeae (strain PH-1 / ATCC MYA-4620 / FGSC 9075 / NRRL 31084) GN=FGSG_08357 PE=4 SV=1	>tr|A0A098DCL3|A0A098DCL3_GIBZE Uncharacterized protein OS=Gibberella zeae (strain PH-1 / ATCC MYA-4620 / FGSC 9075 / NRRL 31084) GN=FG08357.1 PE=4 SV=1;>tr|I1RVR6|I1RVR6_GIBZE Uncharacterized protein OS=Gibberella zeae (strain PH-1 / ATCC MYA-4620 / FGSC	2	1	1	4.6	26.6	179	126
>tr|A0A098DCZ8|A0A098DCZ8_GIBZE Uncharacterized protein OS=Gibberella zeae (strain PH-1 / ATCC MYA-4620 / FGSC 9075 / NRRL 31084) GN=FG08477.1 PE=4 SV=1;>tr|I1RW24|I1RW24_GIBZE Uncharacterized protein OS=Gibberella zeae (strain PH-1 / ATCC MYA-4620 / FGSC 9075 / NRRL 31084) GN=FGRAMPH1_01T10061 PE=4 SV=1	>tr|A0A098DCZ8|A0A098DCZ8_GIBZE Uncharacterized protein OS=Gibberella zeae (strain PH-1 / ATCC MYA-4620 / FGSC 9075 / NRRL 31084) GN=FG08477.1 PE=4 SV=1;>tr|I1RW24|I1RW24_GIBZE Uncharacterized protein OS=Gibberella zeae (strain PH-1 / ATCC MYA-4620 / FGSC	2	1	1	6.5	20.499	180	122
>tr|A0A098DDB6|A0A098DDB6_GIBZE Uncharacterized protein OS=Gibberella zeae (strain PH-1 / ATCC MYA-4620 / FGSC 9075 / NRRL 31084) GN=FGRAMPH1_01T08275 PE=4 SV=1;>tr|I1S1A5|I1S1A5_GIBZE Uncharacterized protein OS=Gibberella zeae (strain PH-1 / ATCC MYA-4620 / FGSC 9075 / NRRL 31084) GN=FGSG_10505 PE=4 SV=1	>tr|A0A098DDB6|A0A098DDB6_GIBZE Uncharacterized protein OS=Gibberella zeae (strain PH-1 / ATCC MYA-4620 / FGSC 9075 / NRRL 31084) GN=FGRAMPH1_01T08275 PE=4 SV=1;>tr|I1S1A5|I1S1A5_GIBZE Uncharacterized protein OS=Gibberella zeae (strain PH-1 / ATCC MYA-4620	2	1	1	1.7	72.729
>tr|A0A098DDD1|A0A098DDD1_GIBZE Uncharacterized protein OS=Gibberella zeae (strain PH-1 / ATCC MYA-4620 / FGSC 9075 / NRRL 31084) GN=FGSG_13336 PE=4 SV=1;>tr|A0A1C3YME1|A0A1C3YME1_GIBZE Uncharacterized protein OS=Gibberella zeae (strain PH-1 / ATCC MYA-4620 / FGSC 9075 / NRRL 31084) GN=FGRAMPH1_01T10349 PE=4 SV=1;>tr|I1S907|I1S907_GIBZE Uncharacterized protein OS=Gibberella zeae (strain PH-1 / AT…	>tr|A0A098DDD1|A0A098DDD1_GIBZE Uncharacterized protein OS=Gibberella zeae (strain PH-1 / ATCC MYA-4620 / FGSC 9075 / NRRL 31084) GN=FGSG_13336 PE=4 SV=1;>tr|A0A1C3YME1|A0A1C3YME1_GIBZE Uncharacterized protein OS=Gibberella zeae (strain PH-1 / ATCC MYA-462	3	1	1	0.5	271.5
>tr|A0A098DDD2|A0A098DDD2_GIBZE Uncharacterized protein OS=Gibberella zeae (strain PH-1 / ATCC MYA-4620 / FGSC 9075 / NRRL 31084) GN=FG08601.1 PE=3 SV=1;>tr|A0A1C3YM86|A0A1C3YM86_GIBZE Uncharacterized protein OS=Gibberella zeae (strain PH-1 / ATCC MYA-4620 / FGSC 9075 / NRRL 31084) GN=FGRAMPH1_01T10353 PE=3 SV=1;>tr|I1RWD6|I1RWD6_GIBZE Phosphoenolpyruvate carboxykinase OS=Gibberella zeae (strain …	>tr|A0A098DDD2|A0A098DDD2_GIBZE Uncharacterized protein OS=Gibberella zeae (strain PH-1 / ATCC MYA-4620 / FGSC 9075 / NRRL 31084) GN=FG08601.1 PE=3 SV=1;>tr|A0A1C3YM86|A0A1C3YM86_GIBZE Uncharacterized protein OS=Gibberella zeae (strain PH-1 / ATCC MYA-4620	3	15	15	23.5	77.798	181;182;183;184;185;186;187;188	179;287;453;581;586;676;679;687
>tr|A0A098DDH9|A0A098DDH9_GIBZE Uncharacterized protein OS=Gibberella zeae (strain PH-1 / ATCC MYA-4620 / FGSC 9075 / NRRL 31084) GN=FG08638.1 PE=4 SV=1;>tr|A0A1C3YM95|A0A1C3YM95_GIBZE Uncharacterized protein OS=Gibberella zeae (strain PH-1 / ATCC MYA-4620 / FGSC 9075 / NRRL 31084) GN=FGRAMPH1_01T10451 PE=4 SV=1;>tr|V6RKF1|V6RKF1_GIBZE Uncharacterized protein OS=Gibberella zeae (strain PH-1 / ATC…	>tr|A0A098DDH9|A0A098DDH9_GIBZE Uncharacterized protein OS=Gibberella zeae (strain PH-1 / ATCC MYA-4620 / FGSC 9075 / NRRL 31084) GN=FG08638.1 PE=4 SV=1;>tr|A0A1C3YM95|A0A1C3YM95_GIBZE Uncharacterized protein OS=Gibberella zeae (strain PH-1 / ATCC MYA-4620	3	3	3	3.7	87.349
>tr|A0A098DDK7|A0A098DDK7_GIBZE Uncharacterized protein OS=Gibberella zeae (strain PH-1 / ATCC MYA-4620 / FGSC 9075 / NRRL 31084) GN=FGSG_08663 PE=4 SV=1;>tr|I1RWJ2|I1RWJ2_GIBZE ATP-dependent RNA helicase SUB2 OS=Gibberella zeae (strain PH-1 / ATCC MYA-4620 / FGSC 9075 / NRRL 31084) GN=FGSG_08663 PE=4 SV=1	>tr|A0A098DDK7|A0A098DDK7_GIBZE Uncharacterized protein OS=Gibberella zeae (strain PH-1 / ATCC MYA-4620 / FGSC 9075 / NRRL 31084) GN=FGSG_08663 PE=4 SV=1;>tr|I1RWJ2|I1RWJ2_GIBZE ATP-dependent RNA helicase SUB2 OS=Gibberella zeae (strain PH-1 / ATCC MYA-462	2	7	7	11.3	63.397	189;190;191;192;193	265;282;289;329;434
>tr|A0A098DDX7|A0A098DDX7_GIBZE Uncharacterized protein OS=Gibberella zeae (strain PH-1 / ATCC MYA-4620 / FGSC 9075 / NRRL 31084) GN=FG08340.1 PE=4 SV=1;>tr|I1S959|I1S959_GIBZE Aminopeptidase 2 OS=Gibberella zeae (strain PH-1 / ATCC MYA-4620 / FGSC 9075 / NRRL 31084) GN=FGSG_13389 PE=4 SV=1	>tr|A0A098DDX7|A0A098DDX7_GIBZE Uncharacterized protein OS=Gibberella zeae (strain PH-1 / ATCC MYA-4620 / FGSC 9075 / NRRL 31084) GN=FG08340.1 PE=4 SV=1;>tr|I1S959|I1S959_GIBZE Aminopeptidase 2 OS=Gibberella zeae (strain PH-1 / ATCC MYA-4620 / FGSC 9075 /	2	5	5	6.1	113.55	194;195	523;619
>tr|A0A098DE09|A0A098DE09_GIBZE Uncharacterized protein OS=Gibberella zeae (strain PH-1 / ATCC MYA-4620 / FGSC 9075 / NRRL 31084) GN=FG08774.1 PE=3 SV=1;>tr|A0A1C3YM97|A0A1C3YM97_GIBZE Uncharacterized protein OS=Gibberella zeae (strain PH-1 / ATCC MYA-4620 / FGSC 9075 / NRRL 31084) GN=FGRAMPH1_01T10791 PE=3 SV=1;>tr|I1RWU1|I1RWU1_GIBZE Phosphotransferase OS=Gibberella zeae (strain PH-1 / ATCC MYA…	>tr|A0A098DE09|A0A098DE09_GIBZE Uncharacterized protein OS=Gibberella zeae (strain PH-1 / ATCC MYA-4620 / FGSC 9075 / NRRL 31084) GN=FG08774.1 PE=3 SV=1;>tr|A0A1C3YM97|A0A1C3YM97_GIBZE Uncharacterized protein OS=Gibberella zeae (strain PH-1 / ATCC MYA-4620	3	2	2	3.6	78.162	196	393
>tr|A0A098DE41|A0A098DE41_GIBZE Uncharacterized protein OS=Gibberella zeae (strain PH-1 / ATCC MYA-4620 / FGSC 9075 / NRRL 31084) GN=FG08780.1 PE=4 SV=1;>tr|I1RWU5|I1RWU5_GIBZE Uncharacterized protein OS=Gibberella zeae (strain PH-1 / ATCC MYA-4620 / FGSC 9075 / NRRL 31084) GN=FGSG_08780 PE=4 SV=1	>tr|A0A098DE41|A0A098DE41_GIBZE Uncharacterized protein OS=Gibberella zeae (strain PH-1 / ATCC MYA-4620 / FGSC 9075 / NRRL 31084) GN=FG08780.1 PE=4 SV=1;>tr|I1RWU5|I1RWU5_GIBZE Uncharacterized protein OS=Gibberella zeae (strain PH-1 / ATCC MYA-4620 / FGSC	2	3	3	11	28.341	197	209
>tr|A0A098DE95|A0A098DE95_GIBZE Polyadenylate-binding protein OS=Gibberella zeae (strain PH-1 / ATCC MYA-4620 / FGSC 9075 / NRRL 31084) GN=FGSG_08421 PE=3 SV=1;>tr|I1RVX4|I1RVX4_GIBZE Polyadenylate-binding protein OS=Gibberella zeae (strain PH-1 / ATCC MYA-4620 / FGSC 9075 / NRRL 31084) GN=FGSG_08421 PE=3 SV=1	>tr|A0A098DE95|A0A098DE95_GIBZE Polyadenylate-binding protein OS=Gibberella zeae (strain PH-1 / ATCC MYA-4620 / FGSC 9075 / NRRL 31084) GN=FGSG_08421 PE=3 SV=1;>tr|I1RVX4|I1RVX4_GIBZE Polyadenylate-binding protein OS=Gibberella zeae (strain PH-1 / ATCC MYA	2	4	4	5.9	81.474
>tr|A0A098DEE0|A0A098DEE0_GIBZE Uncharacterized protein OS=Gibberella zeae (strain PH-1 / ATCC MYA-4620 / FGSC 9075 / NRRL 31084) GN=FGSG_08880 PE=4 SV=1;>tr|A0A1C3YMI5|A0A1C3YMI5_GIBZE Uncharacterized protein OS=Gibberella zeae (strain PH-1 / ATCC MYA-4620 / FGSC 9075 / NRRL 31084) GN=FGRAMPH1_01T11071 PE=4 SV=1;>tr|I1RX32|I1RX32_GIBZE Uncharacterized protein OS=Gibberella zeae (strain PH-1 / AT…	>tr|A0A098DEE0|A0A098DEE0_GIBZE Uncharacterized protein OS=Gibberella zeae (strain PH-1 / ATCC MYA-4620 / FGSC 9075 / NRRL 31084) GN=FGSG_08880 PE=4 SV=1;>tr|A0A1C3YMI5|A0A1C3YMI5_GIBZE Uncharacterized protein OS=Gibberella zeae (strain PH-1 / ATCC MYA-462	3	4	4	14.2	29.624	198	244
>tr|A0A098DEH9|A0A098DEH9_GIBZE Uncharacterized protein OS=Gibberella zeae (strain PH-1 / ATCC MYA-4620 / FGSC 9075 / NRRL 31084) GN=FG08487.1 PE=4 SV=1;>tr|A0A1C3YMD0|A0A1C3YMD0_GIBZE Uncharacterized protein OS=Gibberella zeae (strain PH-1 / ATCC MYA-4620 / FGSC 9075 / NRRL 31084) GN=FGRAMPH1_01T10085 PE=4 SV=1;>tr|I1RW34|I1RW34_GIBZE Uncharacterized protein OS=Gibberella zeae (strain PH-1 / ATC…	>tr|A0A098DEH9|A0A098DEH9_GIBZE Uncharacterized protein OS=Gibberella zeae (strain PH-1 / ATCC MYA-4620 / FGSC 9075 / NRRL 31084) GN=FG08487.1 PE=4 SV=1;>tr|A0A1C3YMD0|A0A1C3YMD0_GIBZE Uncharacterized protein OS=Gibberella zeae (strain PH-1 / ATCC MYA-4620	3	1	1	0.5	210.05
>tr|A0A098DEP8|A0A098DEP8_GIBZE Uncharacterized protein OS=Gibberella zeae (strain PH-1 / ATCC MYA-4620 / FGSC 9075 / NRRL 31084) GN=FG02782.1 PE=4 SV=1;>tr|I1RGC3|I1RGC3_GIBZE Pyruvate dehydrogenase E1 component subunit beta OS=Gibberella zeae (strain PH-1 / ATCC MYA-4620 / FGSC 9075 / NRRL 31084) GN=FGRAMPH1_01T11301 PE=4 SV=1	>tr|A0A098DEP8|A0A098DEP8_GIBZE Uncharacterized protein OS=Gibberella zeae (strain PH-1 / ATCC MYA-4620 / FGSC 9075 / NRRL 31084) GN=FG02782.1 PE=4 SV=1;>tr|I1RGC3|I1RGC3_GIBZE Pyruvate dehydrogenase E1 component subunit beta OS=Gibberella zeae (strain PH-	2	11	11	19	44.355	199;200;201;202	309;310;311;337
>tr|A0A098DES7|A0A098DES7_GIBZE Uncharacterized protein OS=Gibberella zeae (strain PH-1 / ATCC MYA-4620 / FGSC 9075 / NRRL 31084) GN=FG08558.1 PE=3 SV=1;>tr|A0A1C3YM91|A0A1C3YM91_GIBZE Uncharacterized protein OS=Gibberella zeae (strain PH-1 / ATCC MYA-4620 / FGSC 9075 / NRRL 31084) GN=FGRAMPH1_01T10257 PE=3 SV=1;>tr|I1RW97|I1RW97_GIBZE Ubiquitin-conjugating enzyme E2-17 kDa OS=Gibberella zeae (st…	>tr|A0A098DES7|A0A098DES7_GIBZE Uncharacterized protein OS=Gibberella zeae (strain PH-1 / ATCC MYA-4620 / FGSC 9075 / NRRL 31084) GN=FG08558.1 PE=3 SV=1;>tr|A0A1C3YM91|A0A1C3YM91_GIBZE Uncharacterized protein OS=Gibberella zeae (strain PH-1 / ATCC MYA-4620	3	2	2	16.5	19.176	203;204	102;112
>tr|A0A098DET1|A0A098DET1_GIBZE Uncharacterized protein OS=Gibberella zeae (strain PH-1 / ATCC MYA-4620 / FGSC 9075 / NRRL 31084) GN=FG08564.1 PE=4 SV=1;>tr|I1RWA2|I1RWA2_GIBZE Uncharacterized protein OS=Gibberella zeae (strain PH-1 / ATCC MYA-4620 / FGSC 9075 / NRRL 31084) GN=FGSG_08564 PE=4 SV=1	>tr|A0A098DET1|A0A098DET1_GIBZE Uncharacterized protein OS=Gibberella zeae (strain PH-1 / ATCC MYA-4620 / FGSC 9075 / NRRL 31084) GN=FG08564.1 PE=4 SV=1;>tr|I1RWA2|I1RWA2_GIBZE Uncharacterized protein OS=Gibberella zeae (strain PH-1 / ATCC MYA-4620 / FGSC	2	4	4	27.3	16.526	205;206	107;111
>tr|A0A098DF44|A0A098DF44_GIBZE Uncharacterized protein OS=Gibberella zeae (strain PH-1 / ATCC MYA-4620 / FGSC 9075 / NRRL 31084) GN=FG08275.1 PE=4 SV=1;>tr|I1RVJ6|I1RVJ6_GIBZE Hypoxanthine guanine phosphoribosyltransferase OS=Gibberella zeae (strain PH-1 / ATCC MYA-4620 / FGSC 9075 / NRRL 31084) GN=FGRAMPH1_01T09537 PE=4 SV=1	>tr|A0A098DF44|A0A098DF44_GIBZE Uncharacterized protein OS=Gibberella zeae (strain PH-1 / ATCC MYA-4620 / FGSC 9075 / NRRL 31084) GN=FG08275.1 PE=4 SV=1;>tr|I1RVJ6|I1RVJ6_GIBZE Hypoxanthine guanine phosphoribosyltransferase OS=Gibberella zeae (strain PH-1	2	3	3	10.2	30.45
>tr|A0A098DFW4|A0A098DFW4_GIBZE Uncharacterized protein OS=Gibberella zeae (strain PH-1 / ATCC MYA-4620 / FGSC 9075 / NRRL 31084) GN=FGSG_13273 PE=4 SV=1;>tr|I1S8U5|I1S8U5_GIBZE SLA2 protein OS=Gibberella zeae (strain PH-1 / ATCC MYA-4620 / FGSC 9075 / NRRL 31084) GN=FGSG_13273 PE=4 SV=1	>tr|A0A098DFW4|A0A098DFW4_GIBZE Uncharacterized protein OS=Gibberella zeae (strain PH-1 / ATCC MYA-4620 / FGSC 9075 / NRRL 31084) GN=FGSG_13273 PE=4 SV=1;>tr|I1S8U5|I1S8U5_GIBZE SLA2 protein OS=Gibberella zeae (strain PH-1 / ATCC MYA-4620 / FGSC 9075 / NRR	2	1	1	0.8	119.06
>tr|A0A098DG50|A0A098DG50_GIBZE Uncharacterized protein OS=Gibberella zeae (strain PH-1 / ATCC MYA-4620 / FGSC 9075 / NRRL 31084) GN=FG08948.1 PE=4 SV=1;>tr|I1RX94|I1RX94_GIBZE Uncharacterized protein OS=Gibberella zeae (strain PH-1 / ATCC MYA-4620 / FGSC 9075 / NRRL 31084) GN=FGSG_08948 PE=4 SV=1	>tr|A0A098DG50|A0A098DG50_GIBZE Uncharacterized protein OS=Gibberella zeae (strain PH-1 / ATCC MYA-4620 / FGSC 9075 / NRRL 31084) GN=FG08948.1 PE=4 SV=1;>tr|I1RX94|I1RX94_GIBZE Uncharacterized protein OS=Gibberella zeae (strain PH-1 / ATCC MYA-4620 / FGSC	2	1	1	1.5	93.435
>tr|I1RGD3|I1RGD3_GIBZE Uncharacterized protein OS=Gibberella zeae (strain PH-1 / ATCC MYA-4620 / FGSC 9075 / NRRL 31084) GN=FGSG_02792 PE=3 SV=1;>tr|A0A098DG85|A0A098DG85_GIBZE Uncharacterized protein OS=Gibberella zeae (strain PH-1 / ATCC MYA-4620 / FGSC 9075 / NRRL 31084) GN=FG02792.1 PE=3 SV=1	>tr|I1RGD3|I1RGD3_GIBZE Uncharacterized protein OS=Gibberella zeae (strain PH-1 / ATCC MYA-4620 / FGSC 9075 / NRRL 31084) GN=FGSG_02792 PE=3 SV=1;>tr|A0A098DG85|A0A098DG85_GIBZE Uncharacterized protein OS=Gibberella zeae (strain PH-1 / ATCC MYA-4620 / FGSC	2	1	1	4.4	34.263	207	61
>tr|A0A098DGD2|A0A098DGD2_GIBZE Uncharacterized protein OS=Gibberella zeae (strain PH-1 / ATCC MYA-4620 / FGSC 9075 / NRRL 31084) PE=4 SV=1;>tr|A0A1C3YMH0|A0A1C3YMH0_GIBZE Uncharacterized protein OS=Gibberella zeae (strain PH-1 / ATCC MYA-4620 / FGSC 9075 / NRRL 31084) GN=FGRAMPH1_01T11425 PE=4 SV=1;>tr|I1RGH2|I1RGH2_GIBZE Uncharacterized protein OS=Gibberella zeae (strain PH-1 / ATCC MYA-4620 / …	>tr|A0A098DGD2|A0A098DGD2_GIBZE Uncharacterized protein OS=Gibberella zeae (strain PH-1 / ATCC MYA-4620 / FGSC 9075 / NRRL 31084) PE=4 SV=1;>tr|A0A1C3YMH0|A0A1C3YMH0_GIBZE Uncharacterized protein OS=Gibberella zeae (strain PH-1 / ATCC MYA-4620 / FGSC 9075	3	1	1	2.7	89.458	208	764
>tr|A0A1C3YMQ9|A0A1C3YMQ9_GIBZE Uncharacterized protein OS=Gibberella zeae (strain PH-1 / ATCC MYA-4620 / FGSC 9075 / NRRL 31084) GN=FGRAMPH1_01T12503 PE=4 SV=1;>tr|A0A098DGH8|A0A098DGH8_GIBZE Uncharacterized protein OS=Gibberella zeae (strain PH-1 / ATCC MYA-4620 / FGSC 9075 / NRRL 31084) GN=FG03286.1 PE=4 SV=1;>tr|I1RHM6|I1RHM6_GIBZE Uncharacterized protein OS=Gibberella zeae (strain PH-1 / ATC…	>tr|A0A1C3YMQ9|A0A1C3YMQ9_GIBZE Uncharacterized protein OS=Gibberella zeae (strain PH-1 / ATCC MYA-4620 / FGSC 9075 / NRRL 31084) GN=FGRAMPH1_01T12503 PE=4 SV=1;>tr|A0A098DGH8|A0A098DGH8_GIBZE Uncharacterized protein OS=Gibberella zeae (strain PH-1 / ATCC	3	1	1	3	52.876
>tr|A0A098DGQ1|A0A098DGQ1_GIBZE Superoxide dismutase [Cu-Zn] OS=Gibberella zeae (strain PH-1 / ATCC MYA-4620 / FGSC 9075 / NRRL 31084) GN=FGSG_08721 PE=3 SV=1;>tr|I1RWP3|I1RWP3_GIBZE Superoxide dismutase [Cu-Zn] OS=Gibberella zeae (strain PH-1 / ATCC MYA-4620 / FGSC 9075 / NRRL 31084) GN=FGSG_08721 PE=3 SV=1	>tr|A0A098DGQ1|A0A098DGQ1_GIBZE Superoxide dismutase [Cu-Zn] OS=Gibberella zeae (strain PH-1 / ATCC MYA-4620 / FGSC 9075 / NRRL 31084) GN=FGSG_08721 PE=3 SV=1;>tr|I1RWP3|I1RWP3_GIBZE Superoxide dismutase [Cu-Zn] OS=Gibberella zeae (strain PH-1 / ATCC MYA-4	2	10	10	48.7	24.305	209	180
>tr|A0A098DGS4|A0A098DGS4_GIBZE Uncharacterized protein OS=Gibberella zeae (strain PH-1 / ATCC MYA-4620 / FGSC 9075 / NRRL 31084) GN=FG08739.1 PE=4 SV=1;>tr|I1RWQ9|I1RWQ9_GIBZE Uncharacterized protein OS=Gibberella zeae (strain PH-1 / ATCC MYA-4620 / FGSC 9075 / NRRL 31084) GN=FGRAMPH1_01T10707 PE=4 SV=1	>tr|A0A098DGS4|A0A098DGS4_GIBZE Uncharacterized protein OS=Gibberella zeae (strain PH-1 / ATCC MYA-4620 / FGSC 9075 / NRRL 31084) GN=FG08739.1 PE=4 SV=1;>tr|I1RWQ9|I1RWQ9_GIBZE Uncharacterized protein OS=Gibberella zeae (strain PH-1 / ATCC MYA-4620 / FGSC	2	1	1	2.6	95.213
>tr|A0A098DGV1|A0A098DGV1_GIBZE Lysine--tRNA ligase OS=Gibberella zeae (strain PH-1 / ATCC MYA-4620 / FGSC 9075 / NRRL 31084) GN=FG08761.1 PE=3 SV=1;>tr|V6RRH2|V6RRH2_GIBZE Lysine--tRNA ligase OS=Gibberella zeae (strain PH-1 / ATCC MYA-4620 / FGSC 9075 / NRRL 31084) GN=FGRAMPH1_01T10757 PE=3 SV=1	>tr|A0A098DGV1|A0A098DGV1_GIBZE Lysine--tRNA ligase OS=Gibberella zeae (strain PH-1 / ATCC MYA-4620 / FGSC 9075 / NRRL 31084) GN=FG08761.1 PE=3 SV=1;>tr|V6RRH2|V6RRH2_GIBZE Lysine--tRNA ligase OS=Gibberella zeae (strain PH-1 / ATCC MYA-4620 / FGSC 9075 / N	2	4	4	7.3	70.435	210;211	249;454
>tr|A0A098DH10|A0A098DH10_GIBZE Uncharacterized protein OS=Gibberella zeae (strain PH-1 / ATCC MYA-4620 / FGSC 9075 / NRRL 31084) GN=FG03028.1 PE=4 SV=1;>tr|I1RGZ5|I1RGZ5_GIBZE Uncharacterized protein OS=Gibberella zeae (strain PH-1 / ATCC MYA-4620 / FGSC 9075 / NRRL 31084) GN=FGRAMPH1_01T11885 PE=4 SV=1	>tr|A0A098DH10|A0A098DH10_GIBZE Uncharacterized protein OS=Gibberella zeae (strain PH-1 / ATCC MYA-4620 / FGSC 9075 / NRRL 31084) GN=FG03028.1 PE=4 SV=1;>tr|I1RGZ5|I1RGZ5_GIBZE Uncharacterized protein OS=Gibberella zeae (strain PH-1 / ATCC MYA-4620 / FGSC	2	9	9	31	17.651	212;213;214	110;139;141
>tr|A0A098DH36|A0A098DH36_GIBZE Uncharacterized protein OS=Gibberella zeae (strain PH-1 / ATCC MYA-4620 / FGSC 9075 / NRRL 31084) GN=FG08822.1 PE=4 SV=1	>tr|A0A098DH36|A0A098DH36_GIBZE Uncharacterized protein OS=Gibberella zeae (strain PH-1 / ATCC MYA-4620 / FGSC 9075 / NRRL 31084) GN=FG08822.1 PE=4 SV=1	1	1	1	1.3	78.714
>tr|A0A098DH82|A0A098DH82_GIBZE Uncharacterized protein OS=Gibberella zeae (strain PH-1 / ATCC MYA-4620 / FGSC 9075 / NRRL 31084) GN=FG03073.1 PE=3 SV=1;>tr|I1RH34|I1RH34_GIBZE Uncharacterized protein OS=Gibberella zeae (strain PH-1 / ATCC MYA-4620 / FGSC 9075 / NRRL 31084) GN=FGSG_03073 PE=3 SV=1	>tr|A0A098DH82|A0A098DH82_GIBZE Uncharacterized protein OS=Gibberella zeae (strain PH-1 / ATCC MYA-4620 / FGSC 9075 / NRRL 31084) GN=FG03073.1 PE=3 SV=1;>tr|I1RH34|I1RH34_GIBZE Uncharacterized protein OS=Gibberella zeae (strain PH-1 / ATCC MYA-4620 / FGSC	2	2	2	4.3	64.39	215	152
>tr|A0A098DHN6|A0A098DHN6_GIBZE Uncharacterized protein OS=Gibberella zeae (strain PH-1 / ATCC MYA-4620 / FGSC 9075 / NRRL 31084) GN=FG03191.1 PE=3 SV=1;>tr|A0A1C3YMU5|A0A1C3YMU5_GIBZE Uncharacterized protein OS=Gibberella zeae (strain PH-1 / ATCC MYA-4620 / FGSC 9075 / NRRL 31084) GN=FGRAMPH1_01T12277 PE=3 SV=1;>tr|I1RHE2|I1RHE2_GIBZE Uncharacterized protein OS=Gibberella zeae (strain PH-1 / ATC…	>tr|A0A098DHN6|A0A098DHN6_GIBZE Uncharacterized protein OS=Gibberella zeae (strain PH-1 / ATCC MYA-4620 / FGSC 9075 / NRRL 31084) GN=FG03191.1 PE=3 SV=1;>tr|A0A1C3YMU5|A0A1C3YMU5_GIBZE Uncharacterized protein OS=Gibberella zeae (strain PH-1 / ATCC MYA-4620	3	3	3	8.1	60.338	216;217	361;411
>tr|A0A098DHP9|A0A098DHP9_GIBZE Uncharacterized protein OS=Gibberella zeae (strain PH-1 / ATCC MYA-4620 / FGSC 9075 / NRRL 31084) GN=FG02810.1 PE=4 SV=1;>tr|I1RGF0|I1RGF0_GIBZE Uncharacterized protein OS=Gibberella zeae (strain PH-1 / ATCC MYA-4620 / FGSC 9075 / NRRL 31084) GN=FGRAMPH1_01T11367 PE=4 SV=1	>tr|A0A098DHP9|A0A098DHP9_GIBZE Uncharacterized protein OS=Gibberella zeae (strain PH-1 / ATCC MYA-4620 / FGSC 9075 / NRRL 31084) GN=FG02810.1 PE=4 SV=1;>tr|I1RGF0|I1RGF0_GIBZE Uncharacterized protein OS=Gibberella zeae (strain PH-1 / ATCC MYA-4620 / FGSC	2	1	1	6.8	29.044
>tr|A0A098DJ03|A0A098DJ03_GIBZE Uncharacterized protein OS=Gibberella zeae (strain PH-1 / ATCC MYA-4620 / FGSC 9075 / NRRL 31084) GN=FG03180.1 PE=4 SV=1;>tr|I1RHD3|I1RHD3_GIBZE Peroxiredoxin 1 OS=Gibberella zeae (strain PH-1 / ATCC MYA-4620 / FGSC 9075 / NRRL 31084) GN=FGSG_03180 PE=4 SV=1	>tr|A0A098DJ03|A0A098DJ03_GIBZE Uncharacterized protein OS=Gibberella zeae (strain PH-1 / ATCC MYA-4620 / FGSC 9075 / NRRL 31084) GN=FG03180.1 PE=4 SV=1;>tr|I1RHD3|I1RHD3_GIBZE Peroxiredoxin 1 OS=Gibberella zeae (strain PH-1 / ATCC MYA-4620 / FGSC 9075 / N	2	4	4	34	23.832	218;219	25;107
>tr|A0A098DJ29|A0A098DJ29_GIBZE Uncharacterized protein OS=Gibberella zeae (strain PH-1 / ATCC MYA-4620 / FGSC 9075 / NRRL 31084) GN=FG03199.1 PE=4 SV=1;>tr|A0A1C3YMN2|A0A1C3YMN2_GIBZE Uncharacterized protein OS=Gibberella zeae (strain PH-1 / ATCC MYA-4620 / FGSC 9075 / NRRL 31084) GN=FGRAMPH1_01T12297 PE=4 SV=1;>tr|I1RHF0|I1RHF0_GIBZE Phenol 2-monooxygenase OS=Gibberella zeae (strain PH-1 / ATCC…	>tr|A0A098DJ29|A0A098DJ29_GIBZE Uncharacterized protein OS=Gibberella zeae (strain PH-1 / ATCC MYA-4620 / FGSC 9075 / NRRL 31084) GN=FG03199.1 PE=4 SV=1;>tr|A0A1C3YMN2|A0A1C3YMN2_GIBZE Uncharacterized protein OS=Gibberella zeae (strain PH-1 / ATCC MYA-4620	3	2	2	3.4	78.918	220	65
>tr|A0A098DJC8|A0A098DJC8_GIBZE Uncharacterized protein OS=Gibberella zeae (strain PH-1 / ATCC MYA-4620 / FGSC 9075 / NRRL 31084) GN=FG04112.1 PE=3 SV=1;>tr|I1RJT0|I1RJT0_GIBZE Uncharacterized protein OS=Gibberella zeae (strain PH-1 / ATCC MYA-4620 / FGSC 9075 / NRRL 31084) GN=FGRAMPH1_01T14519 PE=3 SV=1	>tr|A0A098DJC8|A0A098DJC8_GIBZE Uncharacterized protein OS=Gibberella zeae (strain PH-1 / ATCC MYA-4620 / FGSC 9075 / NRRL 31084) GN=FG04112.1 PE=3 SV=1;>tr|I1RJT0|I1RJT0_GIBZE Uncharacterized protein OS=Gibberella zeae (strain PH-1 / ATCC MYA-4620 / FGSC	2	3	3	9.3	31.413	221	139
>tr|A0A1C3YN32|A0A1C3YN32_GIBZE Alkaline phosphatase OS=Gibberella zeae (strain PH-1 / ATCC MYA-4620 / FGSC 9075 / NRRL 31084) GN=FGRAMPH1_01T14613 PE=3 SV=1;>tr|I1RJW9|I1RJW9_GIBZE Alkaline phosphatase OS=Gibberella zeae (strain PH-1 / ATCC MYA-4620 / FGSC 9075 / NRRL 31084) GN=FGSG_04152 PE=3 SV=1;>tr|A0A098DJH8|A0A098DJH8_GIBZE Alkaline phosphatase OS=Gibberella zeae (strain PH-1 / ATCC MYA-46…	>tr|A0A1C3YN32|A0A1C3YN32_GIBZE Alkaline phosphatase OS=Gibberella zeae (strain PH-1 / ATCC MYA-4620 / FGSC 9075 / NRRL 31084) GN=FGRAMPH1_01T14613 PE=3 SV=1;>tr|I1RJW9|I1RJW9_GIBZE Alkaline phosphatase OS=Gibberella zeae (strain PH-1 / ATCC MYA-4620 / FGS	3	5	5	9.6	61.637
>tr|A0A098DJJ2|A0A098DJJ2_GIBZE Uncharacterized protein OS=Gibberella zeae (strain PH-1 / ATCC MYA-4620 / FGSC 9075 / NRRL 31084) GN=FG04165.1 PE=4 SV=1;>tr|A0A1C3YN66|A0A1C3YN66_GIBZE Uncharacterized protein OS=Gibberella zeae (strain PH-1 / ATCC MYA-4620 / FGSC 9075 / NRRL 31084) GN=FGRAMPH1_01T14643 PE=4 SV=1;>tr|I1RJY1|I1RJY1_GIBZE Uncharacterized protein OS=Gibberella zeae (strain PH-1 / ATC…	>tr|A0A098DJJ2|A0A098DJJ2_GIBZE Uncharacterized protein OS=Gibberella zeae (strain PH-1 / ATCC MYA-4620 / FGSC 9075 / NRRL 31084) GN=FG04165.1 PE=4 SV=1;>tr|A0A1C3YN66|A0A1C3YN66_GIBZE Uncharacterized protein OS=Gibberella zeae (strain PH-1 / ATCC MYA-4620	3	1	1	2.8	51.762
>tr|A0A1C3YK28|A0A1C3YK28_GIBZE Uncharacterized protein OS=Gibberella zeae (strain PH-1 / ATCC MYA-4620 / FGSC 9075 / NRRL 31084) GN=FGRAMPH1_01T19635 PE=4 SV=1;>tr|I1RQ27|I1RQ27_GIBZE Uncharacterized protein OS=Gibberella zeae (strain PH-1 / ATCC MYA-4620 / FGSC 9075 / NRRL 31084) GN=FG06160.1 PE=4 SV=1;>tr|A0A1C3YN50|A0A1C3YN50_GIBZE Uncharacterized protein OS=Gibberella zeae (strain PH-1 / ATC…	>tr|A0A1C3YK28|A0A1C3YK28_GIBZE Uncharacterized protein OS=Gibberella zeae (strain PH-1 / ATCC MYA-4620 / FGSC 9075 / NRRL 31084) GN=FGRAMPH1_01T19635 PE=4 SV=1;>tr|I1RQ27|I1RQ27_GIBZE Uncharacterized protein OS=Gibberella zeae (strain PH-1 / ATCC MYA-4620	8	1	1	0.8	101.68
>tr|A0A098DJP3|A0A098DJP3_GIBZE Uncharacterized protein OS=Gibberella zeae (strain PH-1 / ATCC MYA-4620 / FGSC 9075 / NRRL 31084) GN=FG03805.1 PE=4 SV=1;>tr|A0A1C3YMY7|A0A1C3YMY7_GIBZE Uncharacterized protein OS=Gibberella zeae (strain PH-1 / ATCC MYA-4620 / FGSC 9075 / NRRL 31084) GN=FGRAMPH1_01T13749 PE=4 SV=1;>tr|I1RJ07|I1RJ07_GIBZE Uncharacterized protein OS=Gibberella zeae (strain PH-1 / ATC…	>tr|A0A098DJP3|A0A098DJP3_GIBZE Uncharacterized protein OS=Gibberella zeae (strain PH-1 / ATCC MYA-4620 / FGSC 9075 / NRRL 31084) GN=FG03805.1 PE=4 SV=1;>tr|A0A1C3YMY7|A0A1C3YMY7_GIBZE Uncharacterized protein OS=Gibberella zeae (strain PH-1 / ATCC MYA-4620	7	2	2	2.2	95.818
>tr|A0A098DJQ7|A0A098DJQ7_GIBZE Uncharacterized protein OS=Gibberella zeae (strain PH-1 / ATCC MYA-4620 / FGSC 9075 / NRRL 31084) GN=FG03816.1 PE=4 SV=1;>tr|I1RJ17|I1RJ17_GIBZE Uncharacterized protein OS=Gibberella zeae (strain PH-1 / ATCC MYA-4620 / FGSC 9075 / NRRL 31084) GN=FGRAMPH1_01T13775 PE=4 SV=1	>tr|A0A098DJQ7|A0A098DJQ7_GIBZE Uncharacterized protein OS=Gibberella zeae (strain PH-1 / ATCC MYA-4620 / FGSC 9075 / NRRL 31084) GN=FG03816.1 PE=4 SV=1;>tr|I1RJ17|I1RJ17_GIBZE Uncharacterized protein OS=Gibberella zeae (strain PH-1 / ATCC MYA-4620 / FGSC	2	2	2	6.9	47.038
>tr|A0A098DJU9|A0A098DJU9_GIBZE Catalase-peroxidase OS=Gibberella zeae (strain PH-1 / ATCC MYA-4620 / FGSC 9075 / NRRL 31084) GN=FG03850.1 PE=3 SV=1;>tr|I1S698|I1S698_GIBZE Catalase-peroxidase OS=Gibberella zeae (strain PH-1 / ATCC MYA-4620 / FGSC 9075 / NRRL 31084) GN=katG PE=3 SV=1	>tr|A0A098DJU9|A0A098DJU9_GIBZE Catalase-peroxidase OS=Gibberella zeae (strain PH-1 / ATCC MYA-4620 / FGSC 9075 / NRRL 31084) GN=FG03850.1 PE=3 SV=1;>tr|I1S698|I1S698_GIBZE Catalase-peroxidase OS=Gibberella zeae (strain PH-1 / ATCC MYA-4620 / FGSC 9075 / N	2	3	2	4	85.474
>tr|A0A098DK15|A0A098DK15_GIBZE ATP synthase subunit beta OS=Gibberella zeae (strain PH-1 / ATCC MYA-4620 / FGSC 9075 / NRRL 31084) GN=FG04312.1 PE=3 SV=1;>tr|V6R3J1|V6R3J1_GIBZE ATP synthase subunit beta OS=Gibberella zeae (strain PH-1 / ATCC MYA-4620 / FGSC 9075 / NRRL 31084) GN=FGRAMPH1_01T14983 PE=3 SV=1	>tr|A0A098DK15|A0A098DK15_GIBZE ATP synthase subunit beta OS=Gibberella zeae (strain PH-1 / ATCC MYA-4620 / FGSC 9075 / NRRL 31084) GN=FG04312.1 PE=3 SV=1;>tr|V6R3J1|V6R3J1_GIBZE ATP synthase subunit beta OS=Gibberella zeae (strain PH-1 / ATCC MYA-4620 / F	2	23	23	52.5	55.376	222;223;224;225;226;227	151;190;392;473;507;510
>tr|A0A098DKN5|A0A098DKN5_GIBZE Uncharacterized protein OS=Gibberella zeae (strain PH-1 / ATCC MYA-4620 / FGSC 9075 / NRRL 31084) GN=FG03648.1 PE=3 SV=1;>tr|V6R4J6|V6R4J6_GIBZE Uncharacterized protein OS=Gibberella zeae (strain PH-1 / ATCC MYA-4620 / FGSC 9075 / NRRL 31084) GN=FGRAMPH1_01T13375 PE=3 SV=1	>tr|A0A098DKN5|A0A098DKN5_GIBZE Uncharacterized protein OS=Gibberella zeae (strain PH-1 / ATCC MYA-4620 / FGSC 9075 / NRRL 31084) GN=FG03648.1 PE=3 SV=1;>tr|V6R4J6|V6R4J6_GIBZE Uncharacterized protein OS=Gibberella zeae (strain PH-1 / ATCC MYA-4620 / FGSC	2	1	1	4.4	31.909
>tr|A0A1C3YN27|A0A1C3YN27_GIBZE Uncharacterized protein OS=Gibberella zeae (strain PH-1 / ATCC MYA-4620 / FGSC 9075 / NRRL 31084) GN=FGRAMPH1_01T14463 PE=4 SV=1;>tr|I1RJR1|I1RJR1_GIBZE Uncharacterized protein OS=Gibberella zeae (strain PH-1 / ATCC MYA-4620 / FGSC 9075 / NRRL 31084) GN=FGSG_04091 PE=4 SV=1;>tr|A0A098DKQ4|A0A098DKQ4_GIBZE Uncharacterized protein OS=Gibberella zeae (strain PH-1 / AT…	>tr|A0A1C3YN27|A0A1C3YN27_GIBZE Uncharacterized protein OS=Gibberella zeae (strain PH-1 / ATCC MYA-4620 / FGSC 9075 / NRRL 31084) GN=FGRAMPH1_01T14463 PE=4 SV=1;>tr|I1RJR1|I1RJR1_GIBZE Uncharacterized protein OS=Gibberella zeae (strain PH-1 / ATCC MYA-4620	3	5	5	17.2	37.037	228;229	80;97
>tr|A0A098DKT1|A0A098DKT1_GIBZE Carboxylic ester hydrolase OS=Gibberella zeae (strain PH-1 / ATCC MYA-4620 / FGSC 9075 / NRRL 31084) GN=FG03687.1 PE=3 SV=1;>tr|I1RIP5|I1RIP5_GIBZE Carboxylic ester hydrolase OS=Gibberella zeae (strain PH-1 / ATCC MYA-4620 / FGSC 9075 / NRRL 31084) GN=FGSG_03687 PE=3 SV=1	>tr|A0A098DKT1|A0A098DKT1_GIBZE Carboxylic ester hydrolase OS=Gibberella zeae (strain PH-1 / ATCC MYA-4620 / FGSC 9075 / NRRL 31084) GN=FG03687.1 PE=3 SV=1;>tr|I1RIP5|I1RIP5_GIBZE Carboxylic ester hydrolase OS=Gibberella zeae (strain PH-1 / ATCC MYA-4620 /	2	14	14	32.8	65.234	230;231;232	241;455;594
>tr|A0A098DKX1|A0A098DKX1_GIBZE Uncharacterized protein OS=Gibberella zeae (strain PH-1 / ATCC MYA-4620 / FGSC 9075 / NRRL 31084) GN=FG04557.1 PE=4 SV=1;>tr|A0A1C3YN94|A0A1C3YN94_GIBZE Uncharacterized protein OS=Gibberella zeae (strain PH-1 / ATCC MYA-4620 / FGSC 9075 / NRRL 31084) GN=FGRAMPH1_01T15577 PE=4 SV=1	>tr|A0A098DKX1|A0A098DKX1_GIBZE Uncharacterized protein OS=Gibberella zeae (strain PH-1 / ATCC MYA-4620 / FGSC 9075 / NRRL 31084) GN=FG04557.1 PE=4 SV=1;>tr|A0A1C3YN94|A0A1C3YN94_GIBZE Uncharacterized protein OS=Gibberella zeae (strain PH-1 / ATCC MYA-4620	2	2	2	4.2	56.649
>tr|A0A098DKZ5|A0A098DKZ5_GIBZE Uncharacterized protein OS=Gibberella zeae (strain PH-1 / ATCC MYA-4620 / FGSC 9075 / NRRL 31084) GN=FG04154.1 PE=4 SV=1;>tr|A0A1C3YN36|A0A1C3YN36_GIBZE Uncharacterized protein OS=Gibberella zeae (strain PH-1 / ATCC MYA-4620 / FGSC 9075 / NRRL 31084) GN=FGRAMPH1_01T14619 PE=4 SV=1;>tr|I1RJX1|I1RJX1_GIBZE Uncharacterized protein OS=Gibberella zeae (strain PH-1 / ATC…	>tr|A0A098DKZ5|A0A098DKZ5_GIBZE Uncharacterized protein OS=Gibberella zeae (strain PH-1 / ATCC MYA-4620 / FGSC 9075 / NRRL 31084) GN=FG04154.1 PE=4 SV=1;>tr|A0A1C3YN36|A0A1C3YN36_GIBZE Uncharacterized protein OS=Gibberella zeae (strain PH-1 / ATCC MYA-4620	3	6	6	7.7	110.92	233;234;235	88;347;856
>tr|A0A098DL50|A0A098DL50_GIBZE Uncharacterized protein OS=Gibberella zeae (strain PH-1 / ATCC MYA-4620 / FGSC 9075 / NRRL 31084) GN=FG04205.1 PE=4 SV=1;>tr|I1S620|I1S620_GIBZE Uncharacterized protein OS=Gibberella zeae (strain PH-1 / ATCC MYA-4620 / FGSC 9075 / NRRL 31084) GN=FGSG_12291 PE=4 SV=1	>tr|A0A098DL50|A0A098DL50_GIBZE Uncharacterized protein OS=Gibberella zeae (strain PH-1 / ATCC MYA-4620 / FGSC 9075 / NRRL 31084) GN=FG04205.1 PE=4 SV=1;>tr|I1S620|I1S620_GIBZE Uncharacterized protein OS=Gibberella zeae (strain PH-1 / ATCC MYA-4620 / FGSC	2	1	1	1.2	99.942	236	170
>tr|A0A098DLU6|A0A098DLU6_GIBZE Uncharacterized protein OS=Gibberella zeae (strain PH-1 / ATCC MYA-4620 / FGSC 9075 / NRRL 31084) GN=FG04445.1 PE=4 SV=1;>tr|I1RKN4|I1RKN4_GIBZE Uncharacterized protein OS=Gibberella zeae (strain PH-1 / ATCC MYA-4620 / FGSC 9075 / NRRL 31084) GN=FGSG_04445 PE=4 SV=1	>tr|A0A098DLU6|A0A098DLU6_GIBZE Uncharacterized protein OS=Gibberella zeae (strain PH-1 / ATCC MYA-4620 / FGSC 9075 / NRRL 31084) GN=FG04445.1 PE=4 SV=1;>tr|I1RKN4|I1RKN4_GIBZE Uncharacterized protein OS=Gibberella zeae (strain PH-1 / ATCC MYA-4620 / FGSC	2	3	3	16.7	15.224	237;238	49;54
>tr|A0A098DLZ8|A0A098DLZ8_GIBZE Uncharacterized protein OS=Gibberella zeae (strain PH-1 / ATCC MYA-4620 / FGSC 9075 / NRRL 31084) PE=4 SV=1;>tr|A0A1C3YLJ0|A0A1C3YLJ0_GIBZE Uncharacterized protein OS=Gibberella zeae (strain PH-1 / ATCC MYA-4620 / FGSC 9075 / NRRL 31084) GN=FGRAMPH1_01T26691 PE=4 SV=1	>tr|A0A098DLZ8|A0A098DLZ8_GIBZE Uncharacterized protein OS=Gibberella zeae (strain PH-1 / ATCC MYA-4620 / FGSC 9075 / NRRL 31084) PE=4 SV=1;>tr|A0A1C3YLJ0|A0A1C3YLJ0_GIBZE Uncharacterized protein OS=Gibberella zeae (strain PH-1 / ATCC MYA-4620 / FGSC 9075	2	1	1	1.2	132.52
>tr|A0A098DMB7|A0A098DMB7_GIBZE Uncharacterized protein OS=Gibberella zeae (strain PH-1 / ATCC MYA-4620 / FGSC 9075 / NRRL 31084) GN=FG04564.1 PE=4 SV=1;>tr|I1S5W0|I1S5W0_GIBZE Uncharacterized protein OS=Gibberella zeae (strain PH-1 / ATCC MYA-4620 / FGSC 9075 / NRRL 31084) GN=FGSG_12231 PE=4 SV=1;>tr|A0A1C3YNB1|A0A1C3YNB1_GIBZE Uncharacterized protein OS=Gibberella zeae (strain PH-1 / ATCC MYA-4…	>tr|A0A098DMB7|A0A098DMB7_GIBZE Uncharacterized protein OS=Gibberella zeae (strain PH-1 / ATCC MYA-4620 / FGSC 9075 / NRRL 31084) GN=FG04564.1 PE=4 SV=1;>tr|I1S5W0|I1S5W0_GIBZE Uncharacterized protein OS=Gibberella zeae (strain PH-1 / ATCC MYA-4620 / FGSC	3	2	2	4	91.195	239	462
>tr|A0A098DMF8|A0A098DMF8_GIBZE Uncharacterized protein OS=Gibberella zeae (strain PH-1 / ATCC MYA-4620 / FGSC 9075 / NRRL 31084) GN=FG06927.1 PE=4 SV=1;>tr|I1RS20|I1RS20_GIBZE Eukaryotic peptide chain release factor subunit 1 OS=Gibberella zeae (strain PH-1 / ATCC MYA-4620 / FGSC 9075 / NRRL 31084) GN=FGRAMPH1_01T23515 PE=4 SV=1	>tr|A0A098DMF8|A0A098DMF8_GIBZE Uncharacterized protein OS=Gibberella zeae (strain PH-1 / ATCC MYA-4620 / FGSC 9075 / NRRL 31084) GN=FG06927.1 PE=4 SV=1;>tr|I1RS20|I1RS20_GIBZE Eukaryotic peptide chain release factor subunit 1 OS=Gibberella zeae (strain PH	2	3	3	6.9	50.75
>tr|I1RRR4|I1RRR4_GIBZE 5'-3' exoribonuclease 1 OS=Gibberella zeae (strain PH-1 / ATCC MYA-4620 / FGSC 9075 / NRRL 31084) GN=FGSG_06799 PE=3 SV=1;>tr|A0A098DML9|A0A098DML9_GIBZE Uncharacterized protein OS=Gibberella zeae (strain PH-1 / ATCC MYA-4620 / FGSC 9075 / NRRL 31084) GN=FG06799.1 PE=4 SV=1;>tr|A0A1C3YL15|A0A1C3YL15_GIBZE Uncharacterized protein OS=Gibberella zeae (strain PH-1 / ATCC MYA-4…	>tr|I1RRR4|I1RRR4_GIBZE 5-3 exoribonuclease 1 OS=Gibberella zeae (strain PH-1 / ATCC MYA-4620 / FGSC 9075 / NRRL 31084) GN=FGSG_06799 PE=3 SV=1;>tr|A0A098DML9|A0A098DML9_GIBZE Uncharacterized protein OS=Gibberella zeae (strain PH-1 / ATCC MYA-4620 / FGSC	3	3	3	3.1	157.77	240	1136
>tr|A0A098DMM1|A0A098DMM1_GIBZE Uncharacterized protein OS=Gibberella zeae (strain PH-1 / ATCC MYA-4620 / FGSC 9075 / NRRL 31084) GN=FG06796.1 PE=4 SV=1;>tr|A0A1C3YL39|A0A1C3YL39_GIBZE Uncharacterized protein OS=Gibberella zeae (strain PH-1 / ATCC MYA-4620 / FGSC 9075 / NRRL 31084) GN=FGRAMPH1_01T23207 PE=4 SV=1	>tr|A0A098DMM1|A0A098DMM1_GIBZE Uncharacterized protein OS=Gibberella zeae (strain PH-1 / ATCC MYA-4620 / FGSC 9075 / NRRL 31084) GN=FG06796.1 PE=4 SV=1;>tr|A0A1C3YL39|A0A1C3YL39_GIBZE Uncharacterized protein OS=Gibberella zeae (strain PH-1 / ATCC MYA-4620	2	1	1	2	78.387	241	420
>tr|A0A098DMN2|A0A098DMN2_GIBZE Uncharacterized protein OS=Gibberella zeae (strain PH-1 / ATCC MYA-4620 / FGSC 9075 / NRRL 31084) GN=FGSG_13630 PE=4 SV=1;>tr|I1S9U9|I1S9U9_GIBZE Uncharacterized protein OS=Gibberella zeae (strain PH-1 / ATCC MYA-4620 / FGSC 9075 / NRRL 31084) GN=FGRAMPH1_01T26455 PE=4 SV=1	>tr|A0A098DMN2|A0A098DMN2_GIBZE Uncharacterized protein OS=Gibberella zeae (strain PH-1 / ATCC MYA-4620 / FGSC 9075 / NRRL 31084) GN=FGSG_13630 PE=4 SV=1;>tr|I1S9U9|I1S9U9_GIBZE Uncharacterized protein OS=Gibberella zeae (strain PH-1 / ATCC MYA-4620 / FGSC	2	2	2	4.6	44.668
>tr|I1RS25|I1RS25_GIBZE Uncharacterized protein OS=Gibberella zeae (strain PH-1 / ATCC MYA-4620 / FGSC 9075 / NRRL 31084) GN=FGSG_06932 PE=4 SV=1;>tr|A0A098DMQ4|A0A098DMQ4_GIBZE Uncharacterized protein OS=Gibberella zeae (strain PH-1 / ATCC MYA-4620 / FGSC 9075 / NRRL 31084) GN=FG06932.1 PE=4 SV=1	>tr|I1RS25|I1RS25_GIBZE Uncharacterized protein OS=Gibberella zeae (strain PH-1 / ATCC MYA-4620 / FGSC 9075 / NRRL 31084) GN=FGSG_06932 PE=4 SV=1;>tr|A0A098DMQ4|A0A098DMQ4_GIBZE Uncharacterized protein OS=Gibberella zeae (strain PH-1 / ATCC MYA-4620 / FGSC	2	7	7	14.8	46.794	242	139
>tr|A0A098DMU3|A0A098DMU3_GIBZE Uncharacterized protein OS=Gibberella zeae (strain PH-1 / ATCC MYA-4620 / FGSC 9075 / NRRL 31084) GN=FG07180.1 PE=3 SV=1;>tr|I1RSQ2|I1RSQ2_GIBZE Disulfide-isomerase erp38 OS=Gibberella zeae (strain PH-1 / ATCC MYA-4620 / FGSC 9075 / NRRL 31084) GN=FGRAMPH1_01T24163 PE=3 SV=1	>tr|A0A098DMU3|A0A098DMU3_GIBZE Uncharacterized protein OS=Gibberella zeae (strain PH-1 / ATCC MYA-4620 / FGSC 9075 / NRRL 31084) GN=FG07180.1 PE=3 SV=1;>tr|I1RSQ2|I1RSQ2_GIBZE Disulfide-isomerase erp38 OS=Gibberella zeae (strain PH-1 / ATCC MYA-4620 / FGS	2	7	7	19	43.664	243;244;245;246	119;334;362;369
>tr|I1RXV9|I1RXV9_GIBZE Adenylosuccinate lyase OS=Gibberella zeae (strain PH-1 / ATCC MYA-4620 / FGSC 9075 / NRRL 31084) GN=FGRAMPH1_01T27721 PE=3 SV=1;>tr|A0A098DN48|A0A098DN48_GIBZE Adenylosuccinate lyase OS=Gibberella zeae (strain PH-1 / ATCC MYA-4620 / FGSC 9075 / NRRL 31084) GN=FG09185.1 PE=3 SV=1	>tr|I1RXV9|I1RXV9_GIBZE Adenylosuccinate lyase OS=Gibberella zeae (strain PH-1 / ATCC MYA-4620 / FGSC 9075 / NRRL 31084) GN=FGRAMPH1_01T27721 PE=3 SV=1;>tr|A0A098DN48|A0A098DN48_GIBZE Adenylosuccinate lyase OS=Gibberella zeae (strain PH-1 / ATCC MYA-4620 /	2	2	2	6	54.516	247;248	131;456
>tr|A0A098DNE2|A0A098DNE2_GIBZE Eukaryotic translation initiation factor 3 subunit A OS=Gibberella zeae (strain PH-1 / ATCC MYA-4620 / FGSC 9075 / NRRL 31084) GN=FG07237.1 PE=3 SV=1;>tr|I1RSV2|I1RSV2_GIBZE Eukaryotic translation initiation factor 3 subunit A OS=Gibberella zeae (strain PH-1 / ATCC MYA-4620 / FGSC 9075 / NRRL 31084) GN=TIF32 PE=3 SV=1	>tr|A0A098DNE2|A0A098DNE2_GIBZE Eukaryotic translation initiation factor 3 subunit A OS=Gibberella zeae (strain PH-1 / ATCC MYA-4620 / FGSC 9075 / NRRL 31084) GN=FG07237.1 PE=3 SV=1;>tr|I1RSV2|I1RSV2_GIBZE Eukaryotic translation initiation factor 3 subunit	2	6	6	5.7	120.97	249;250;251	627;767;820
>tr|A0A098DNI4|A0A098DNI4_GIBZE Uncharacterized protein OS=Gibberella zeae (strain PH-1 / ATCC MYA-4620 / FGSC 9075 / NRRL 31084) GN=FG09840.1 PE=4 SV=1;>tr|A0A1C3YLE5|A0A1C3YLE5_GIBZE Uncharacterized protein OS=Gibberella zeae (strain PH-1 / ATCC MYA-4620 / FGSC 9075 / NRRL 31084) GN=FGRAMPH1_01T26155 PE=4 SV=1;>tr|I1S9X7|I1S9X7_GIBZE Uncharacterized protein OS=Gibberella zeae (strain PH-1 / ATC…	>tr|A0A098DNI4|A0A098DNI4_GIBZE Uncharacterized protein OS=Gibberella zeae (strain PH-1 / ATCC MYA-4620 / FGSC 9075 / NRRL 31084) GN=FG09840.1 PE=4 SV=1;>tr|A0A1C3YLE5|A0A1C3YLE5_GIBZE Uncharacterized protein OS=Gibberella zeae (strain PH-1 / ATCC MYA-4620	3	4	3	10	52.252
>tr|A0A098DNR2|A0A098DNR2_GIBZE Uncharacterized protein OS=Gibberella zeae (strain PH-1 / ATCC MYA-4620 / FGSC 9075 / NRRL 31084) GN=FG04559.1 PE=4 SV=1;>tr|I1RKY7|I1RKY7_GIBZE Uncharacterized protein OS=Gibberella zeae (strain PH-1 / ATCC MYA-4620 / FGSC 9075 / NRRL 31084) GN=FGSG_04559 PE=4 SV=1	>tr|A0A098DNR2|A0A098DNR2_GIBZE Uncharacterized protein OS=Gibberella zeae (strain PH-1 / ATCC MYA-4620 / FGSC 9075 / NRRL 31084) GN=FG04559.1 PE=4 SV=1;>tr|I1RKY7|I1RKY7_GIBZE Uncharacterized protein OS=Gibberella zeae (strain PH-1 / ATCC MYA-4620 / FGSC	2	2	2	1.9	65.591
>tr|A0A098DNZ7|A0A098DNZ7_GIBZE Uncharacterized protein OS=Gibberella zeae (strain PH-1 / ATCC MYA-4620 / FGSC 9075 / NRRL 31084) GN=FG07492.1 PE=4 SV=1;>tr|I1RTI4|I1RTI4_GIBZE Uncharacterized protein OS=Gibberella zeae (strain PH-1 / ATCC MYA-4620 / FGSC 9075 / NRRL 31084) GN=FGSG_07492 PE=4 SV=1	>tr|A0A098DNZ7|A0A098DNZ7_GIBZE Uncharacterized protein OS=Gibberella zeae (strain PH-1 / ATCC MYA-4620 / FGSC 9075 / NRRL 31084) GN=FG07492.1 PE=4 SV=1;>tr|I1RTI4|I1RTI4_GIBZE Uncharacterized protein OS=Gibberella zeae (strain PH-1 / ATCC MYA-4620 / FGSC	2	1	1	3.1	43.842
>tr|A0A098DP99|A0A098DP99_GIBZE Uncharacterized protein OS=Gibberella zeae (strain PH-1 / ATCC MYA-4620 / FGSC 9075 / NRRL 31084) GN=FG06921.1 PE=3 SV=1;>tr|I1RS17|I1RS17_GIBZE Uncharacterized protein OS=Gibberella zeae (strain PH-1 / ATCC MYA-4620 / FGSC 9075 / NRRL 31084) GN=FGRAMPH1_01T23501 PE=3 SV=1	>tr|A0A098DP99|A0A098DP99_GIBZE Uncharacterized protein OS=Gibberella zeae (strain PH-1 / ATCC MYA-4620 / FGSC 9075 / NRRL 31084) GN=FG06921.1 PE=3 SV=1;>tr|I1RS17|I1RS17_GIBZE Uncharacterized protein OS=Gibberella zeae (strain PH-1 / ATCC MYA-4620 / FGSC	2	4	4	36.8	8.1845
>tr|A0A098DPA1|A0A098DPA1_GIBZE Uncharacterized protein OS=Gibberella zeae (strain PH-1 / ATCC MYA-4620 / FGSC 9075 / NRRL 31084) GN=FG09139.1 PE=4 SV=1;>tr|A0A1C3YLV7|A0A1C3YLV7_GIBZE Uncharacterized protein OS=Gibberella zeae (strain PH-1 / ATCC MYA-4620 / FGSC 9075 / NRRL 31084) GN=FGRAMPH1_01T27833 PE=4 SV=1	>tr|A0A098DPA1|A0A098DPA1_GIBZE Uncharacterized protein OS=Gibberella zeae (strain PH-1 / ATCC MYA-4620 / FGSC 9075 / NRRL 31084) GN=FG09139.1 PE=4 SV=1;>tr|A0A1C3YLV7|A0A1C3YLV7_GIBZE Uncharacterized protein OS=Gibberella zeae (strain PH-1 / ATCC MYA-4620	2	2	2	1.8	132.43	252	213
>tr|A0A098DPB1|A0A098DPB1_GIBZE Uncharacterized protein OS=Gibberella zeae (strain PH-1 / ATCC MYA-4620 / FGSC 9075 / NRRL 31084) GN=FG07970.1 PE=4 SV=1;>tr|I1RUR8|I1RUR8_GIBZE Uncharacterized protein OS=Gibberella zeae (strain PH-1 / ATCC MYA-4620 / FGSC 9075 / NRRL 31084) GN=FGRAMPH1_01T26105 PE=4 SV=1	>tr|A0A098DPB1|A0A098DPB1_GIBZE Uncharacterized protein OS=Gibberella zeae (strain PH-1 / ATCC MYA-4620 / FGSC 9075 / NRRL 31084) GN=FG07970.1 PE=4 SV=1;>tr|I1RUR8|I1RUR8_GIBZE Uncharacterized protein OS=Gibberella zeae (strain PH-1 / ATCC MYA-4620 / FGSC	2	4	4	9	52.351	253;254	179;290
>tr|I1RRE1|I1RRE1_GIBZE Uncharacterized protein OS=Gibberella zeae (strain PH-1 / ATCC MYA-4620 / FGSC 9075 / NRRL 31084) GN=FGRAMPH1_01T22855 PE=4 SV=1;>tr|A0A098DPB4|A0A098DPB4_GIBZE Uncharacterized protein OS=Gibberella zeae (strain PH-1 / ATCC MYA-4620 / FGSC 9075 / NRRL 31084) GN=FG06660.1 PE=4 SV=1	>tr|I1RRE1|I1RRE1_GIBZE Uncharacterized protein OS=Gibberella zeae (strain PH-1 / ATCC MYA-4620 / FGSC 9075 / NRRL 31084) GN=FGRAMPH1_01T22855 PE=4 SV=1;>tr|A0A098DPB4|A0A098DPB4_GIBZE Uncharacterized protein OS=Gibberella zeae (strain PH-1 / ATCC MYA-4620	2	1	1	1	131.21	255	344
>tr|A0A098DPE3|A0A098DPE3_GIBZE Acyl carrier protein OS=Gibberella zeae (strain PH-1 / ATCC MYA-4620 / FGSC 9075 / NRRL 31084) GN=FGSG_07865 PE=3 SV=1;>tr|I1RUH2|I1RUH2_GIBZE Acyl carrier protein OS=Gibberella zeae (strain PH-1 / ATCC MYA-4620 / FGSC 9075 / NRRL 31084) GN=FGSG_07865 PE=3 SV=1	>tr|A0A098DPE3|A0A098DPE3_GIBZE Acyl carrier protein OS=Gibberella zeae (strain PH-1 / ATCC MYA-4620 / FGSC 9075 / NRRL 31084) GN=FGSG_07865 PE=3 SV=1;>tr|I1RUH2|I1RUH2_GIBZE Acyl carrier protein OS=Gibberella zeae (strain PH-1 / ATCC MYA-4620 / FGSC 9075	2	2	2	11.2	17.459	256	97
>tr|A0A098DPR9|A0A098DPR9_GIBZE Uncharacterized protein OS=Gibberella zeae (strain PH-1 / ATCC MYA-4620 / FGSC 9075 / NRRL 31084) GN=FG07009.1 PE=4 SV=1;>tr|I1RS95|I1RS95_GIBZE Uncharacterized protein OS=Gibberella zeae (strain PH-1 / ATCC MYA-4620 / FGSC 9075 / NRRL 31084) GN=FGSG_07009 PE=4 SV=1	>tr|A0A098DPR9|A0A098DPR9_GIBZE Uncharacterized protein OS=Gibberella zeae (strain PH-1 / ATCC MYA-4620 / FGSC 9075 / NRRL 31084) GN=FG07009.1 PE=4 SV=1;>tr|I1RS95|I1RS95_GIBZE Uncharacterized protein OS=Gibberella zeae (strain PH-1 / ATCC MYA-4620 / FGSC	2	11	11	7.8	150.39	257;258;259	667;681;1350
>tr|A0A098DPS3|A0A098DPS3_GIBZE Uncharacterized protein OS=Gibberella zeae (strain PH-1 / ATCC MYA-4620 / FGSC 9075 / NRRL 31084) GN=FG07241.1 PE=4 SV=1;>tr|I1RSV6|I1RSV6_GIBZE Uncharacterized protein OS=Gibberella zeae (strain PH-1 / ATCC MYA-4620 / FGSC 9075 / NRRL 31084) GN=FGSG_07241 PE=4 SV=1	>tr|A0A098DPS3|A0A098DPS3_GIBZE Uncharacterized protein OS=Gibberella zeae (strain PH-1 / ATCC MYA-4620 / FGSC 9075 / NRRL 31084) GN=FG07241.1 PE=4 SV=1;>tr|I1RSV6|I1RSV6_GIBZE Uncharacterized protein OS=Gibberella zeae (strain PH-1 / ATCC MYA-4620 / FGSC	2	1	1	2.1	42.607	260	366
>tr|A0A098DPT9|A0A098DPT9_GIBZE Uncharacterized protein OS=Gibberella zeae (strain PH-1 / ATCC MYA-4620 / FGSC 9075 / NRRL 31084) GN=FG09724.1 PE=4 SV=1;>tr|I1RZ94|I1RZ94_GIBZE Uncharacterized protein OS=Gibberella zeae (strain PH-1 / ATCC MYA-4620 / FGSC 9075 / NRRL 31084) GN=FGRAMPH1_01T26427 PE=4 SV=1	>tr|A0A098DPT9|A0A098DPT9_GIBZE Uncharacterized protein OS=Gibberella zeae (strain PH-1 / ATCC MYA-4620 / FGSC 9075 / NRRL 31084) GN=FG09724.1 PE=4 SV=1;>tr|I1RZ94|I1RZ94_GIBZE Uncharacterized protein OS=Gibberella zeae (strain PH-1 / ATCC MYA-4620 / FGSC	2	3	3	11.5	31.589	261;262	126;237
>tr|A0A098DPX7|A0A098DPX7_GIBZE Peptidyl-prolyl cis-trans isomerase OS=Gibberella zeae (strain PH-1 / ATCC MYA-4620 / FGSC 9075 / NRRL 31084) GN=FG06532.1 PE=4 SV=1;>tr|V6RDZ4|V6RDZ4_GIBZE Peptidyl-prolyl cis-trans isomerase OS=Gibberella zeae (strain PH-1 / ATCC MYA-4620 / FGSC 9075 / NRRL 31084) GN=FGRAMPH1_01T22521 PE=4 SV=1	>tr|A0A098DPX7|A0A098DPX7_GIBZE Peptidyl-prolyl cis-trans isomerase OS=Gibberella zeae (strain PH-1 / ATCC MYA-4620 / FGSC 9075 / NRRL 31084) GN=FG06532.1 PE=4 SV=1;>tr|V6RDZ4|V6RDZ4_GIBZE Peptidyl-prolyl cis-trans isomerase OS=Gibberella zeae (strain PH-1	2	2	2	12.9	27.49	263	148
>tr|A0A098DQ41|A0A098DQ41_GIBZE Uncharacterized protein OS=Gibberella zeae (strain PH-1 / ATCC MYA-4620 / FGSC 9075 / NRRL 31084) GN=FG09465.1 PE=3 SV=1;>tr|I1RYK9|I1RYK9_GIBZE T-complex protein 1 subunit epsilon OS=Gibberella zeae (strain PH-1 / ATCC MYA-4620 / FGSC 9075 / NRRL 31084) GN=FGSG_09465 PE=3 SV=1	>tr|A0A098DQ41|A0A098DQ41_GIBZE Uncharacterized protein OS=Gibberella zeae (strain PH-1 / ATCC MYA-4620 / FGSC 9075 / NRRL 31084) GN=FG09465.1 PE=3 SV=1;>tr|I1RYK9|I1RYK9_GIBZE T-complex protein 1 subunit epsilon OS=Gibberella zeae (strain PH-1 / ATCC MYA-	2	5	4	9.1	59.948	264;265;266	288;290;358
>tr|A0A1C3YKY0|A0A1C3YKY0_GIBZE Uncharacterized protein OS=Gibberella zeae (strain PH-1 / ATCC MYA-4620 / FGSC 9075 / NRRL 31084) GN=FGRAMPH1_01T22627 PE=3 SV=1;>tr|A0A098DQ44|A0A098DQ44_GIBZE Uncharacterized protein OS=Gibberella zeae (strain PH-1 / ATCC MYA-4620 / FGSC 9075 / NRRL 31084) GN=FG06576.1 PE=3 SV=1;>tr|I1RR64|I1RR64_GIBZE Arginyl-tRNA synthetase OS=Gibberella zeae (strain PH-1 / ATC…	>tr|A0A1C3YKY0|A0A1C3YKY0_GIBZE Uncharacterized protein OS=Gibberella zeae (strain PH-1 / ATCC MYA-4620 / FGSC 9075 / NRRL 31084) GN=FGRAMPH1_01T22627 PE=3 SV=1;>tr|A0A098DQ44|A0A098DQ44_GIBZE Uncharacterized protein OS=Gibberella zeae (strain PH-1 / ATCC	3	4	4	6.7	78.299	267;268;269;270	175;419;497;501
>tr|A0A098DQB4|A0A098DQB4_GIBZE Uncharacterized protein OS=Gibberella zeae (strain PH-1 / ATCC MYA-4620 / FGSC 9075 / NRRL 31084) GN=FGRAMPH1_01T24539 PE=4 SV=1	>tr|A0A098DQB4|A0A098DQB4_GIBZE Uncharacterized protein OS=Gibberella zeae (strain PH-1 / ATCC MYA-4620 / FGSC 9075 / NRRL 31084) GN=FGRAMPH1_01T24539 PE=4 SV=1	1	3	1	6.4	56.581
>tr|A0A1C3YKY4|A0A1C3YKY4_GIBZE Uncharacterized protein OS=Gibberella zeae (strain PH-1 / ATCC MYA-4620 / FGSC 9075 / NRRL 31084) GN=FGRAMPH1_01T22501 PE=4 SV=1;>tr|A0A098DQF2|A0A098DQF2_GIBZE Uncharacterized protein OS=Gibberella zeae (strain PH-1 / ATCC MYA-4620 / FGSC 9075 / NRRL 31084) GN=FG06525.1 PE=4 SV=1;>tr|I1S7V9|I1S7V9_GIBZE Anthranilate synthase component 1 OS=Gibberella zeae (strain …	>tr|A0A1C3YKY4|A0A1C3YKY4_GIBZE Uncharacterized protein OS=Gibberella zeae (strain PH-1 / ATCC MYA-4620 / FGSC 9075 / NRRL 31084) GN=FGRAMPH1_01T22501 PE=4 SV=1;>tr|A0A098DQF2|A0A098DQF2_GIBZE Uncharacterized protein OS=Gibberella zeae (strain PH-1 / ATCC	3	3	3	6.8	64.173
>tr|A0A098DQJ8|A0A098DQJ8_GIBZE Uncharacterized protein OS=Gibberella zeae (strain PH-1 / ATCC MYA-4620 / FGSC 9075 / NRRL 31084) GN=FG07433.1 PE=4 SV=1;>tr|I1RTD1|I1RTD1_GIBZE Uncharacterized protein OS=Gibberella zeae (strain PH-1 / ATCC MYA-4620 / FGSC 9075 / NRRL 31084) GN=FGRAMPH1_01T24811 PE=4 SV=1	>tr|A0A098DQJ8|A0A098DQJ8_GIBZE Uncharacterized protein OS=Gibberella zeae (strain PH-1 / ATCC MYA-4620 / FGSC 9075 / NRRL 31084) GN=FG07433.1 PE=4 SV=1;>tr|I1RTD1|I1RTD1_GIBZE Uncharacterized protein OS=Gibberella zeae (strain PH-1 / ATCC MYA-4620 / FGSC	2	1	1	1.4	97.274
>tr|A0A098DQM6|A0A098DQM6_GIBZE Uncharacterized protein OS=Gibberella zeae (strain PH-1 / ATCC MYA-4620 / FGSC 9075 / NRRL 31084) GN=FG06496.1 PE=3 SV=1;>tr|I1RQZ4|I1RQZ4_GIBZE Uncharacterized protein OS=Gibberella zeae (strain PH-1 / ATCC MYA-4620 / FGSC 9075 / NRRL 31084) GN=FGSG_06496 PE=3 SV=1	>tr|A0A098DQM6|A0A098DQM6_GIBZE Uncharacterized protein OS=Gibberella zeae (strain PH-1 / ATCC MYA-4620 / FGSC 9075 / NRRL 31084) GN=FG06496.1 PE=3 SV=1;>tr|I1RQZ4|I1RQZ4_GIBZE Uncharacterized protein OS=Gibberella zeae (strain PH-1 / ATCC MYA-4620 / FGSC	2	6	6	13.1	59.421	271	350
>tr|A0A098DQU9|A0A098DQU9_GIBZE Uncharacterized protein OS=Gibberella zeae (strain PH-1 / ATCC MYA-4620 / FGSC 9075 / NRRL 31084) GN=FG09271.1 PE=4 SV=1;>tr|I1RY40|I1RY40_GIBZE Transporter SEC13 OS=Gibberella zeae (strain PH-1 / ATCC MYA-4620 / FGSC 9075 / NRRL 31084) GN=FGRAMPH1_01T27509 PE=4 SV=1	>tr|A0A098DQU9|A0A098DQU9_GIBZE Uncharacterized protein OS=Gibberella zeae (strain PH-1 / ATCC MYA-4620 / FGSC 9075 / NRRL 31084) GN=FG09271.1 PE=4 SV=1;>tr|I1RY40|I1RY40_GIBZE Transporter SEC13 OS=Gibberella zeae (strain PH-1 / ATCC MYA-4620 / FGSC 9075 /	2	3	3	7.6	34.673	272;273	45;250
>tr|A0A098DR13|A0A098DR13_GIBZE Alpha-1,4 glucan phosphorylase OS=Gibberella zeae (strain PH-1 / ATCC MYA-4620 / FGSC 9075 / NRRL 31084) GN=FG09613.1 PE=3 SV=1;>tr|I1RYZ6|I1RYZ6_GIBZE Alpha-1,4 glucan phosphorylase OS=Gibberella zeae (strain PH-1 / ATCC MYA-4620 / FGSC 9075 / NRRL 31084) GN=FGSG_09613 PE=3 SV=1	>tr|A0A098DR13|A0A098DR13_GIBZE Alpha-1,4 glucan phosphorylase OS=Gibberella zeae (strain PH-1 / ATCC MYA-4620 / FGSC 9075 / NRRL 31084) GN=FG09613.1 PE=3 SV=1;>tr|I1RYZ6|I1RYZ6_GIBZE Alpha-1,4 glucan phosphorylase OS=Gibberella zeae (strain PH-1 / ATCC MY	2	14	14	15.1	100.67	274;275;276;277;278	574;579;589;642;850
>tr|A0A1C3YM00|A0A1C3YM00_GIBZE Uncharacterized protein OS=Gibberella zeae (strain PH-1 / ATCC MYA-4620 / FGSC 9075 / NRRL 31084) GN=FGRAMPH1_01T27597 PE=4 SV=1;>tr|I1RY10|I1RY10_GIBZE Uncharacterized protein OS=Gibberella zeae (strain PH-1 / ATCC MYA-4620 / FGSC 9075 / NRRL 31084) GN=FGSG_09238 PE=4 SV=1;>tr|A0A098DR26|A0A098DR26_GIBZE Uncharacterized protein OS=Gibberella zeae (strain PH-1 / AT…	>tr|A0A1C3YM00|A0A1C3YM00_GIBZE Uncharacterized protein OS=Gibberella zeae (strain PH-1 / ATCC MYA-4620 / FGSC 9075 / NRRL 31084) GN=FGRAMPH1_01T27597 PE=4 SV=1;>tr|I1RY10|I1RY10_GIBZE Uncharacterized protein OS=Gibberella zeae (strain PH-1 / ATCC MYA-4620	3	9	9	15.5	72.449	279;280;281;282	95;98;194;208
>tr|A0A098DR47|A0A098DR47_GIBZE Uncharacterized protein OS=Gibberella zeae (strain PH-1 / ATCC MYA-4620 / FGSC 9075 / NRRL 31084) GN=FG06979.1 PE=4 SV=1;>tr|I1RS66|I1RS66_GIBZE Uncharacterized protein OS=Gibberella zeae (strain PH-1 / ATCC MYA-4620 / FGSC 9075 / NRRL 31084) GN=FGRAMPH1_01T23661 PE=4 SV=1	>tr|A0A098DR47|A0A098DR47_GIBZE Uncharacterized protein OS=Gibberella zeae (strain PH-1 / ATCC MYA-4620 / FGSC 9075 / NRRL 31084) GN=FG06979.1 PE=4 SV=1;>tr|I1RS66|I1RS66_GIBZE Uncharacterized protein OS=Gibberella zeae (strain PH-1 / ATCC MYA-4620 / FGSC	2	8	8	23.1	48.384	283	405
>tr|I1RRD3|I1RRD3_GIBZE Uncharacterized protein OS=Gibberella zeae (strain PH-1 / ATCC MYA-4620 / FGSC 9075 / NRRL 31084) GN=FGSG_06652 PE=4 SV=1;>tr|A0A098DRI1|A0A098DRI1_GIBZE Uncharacterized protein OS=Gibberella zeae (strain PH-1 / ATCC MYA-4620 / FGSC 9075 / NRRL 31084) GN=FG06652.1 PE=4 SV=1	>tr|I1RRD3|I1RRD3_GIBZE Uncharacterized protein OS=Gibberella zeae (strain PH-1 / ATCC MYA-4620 / FGSC 9075 / NRRL 31084) GN=FGSG_06652 PE=4 SV=1;>tr|A0A098DRI1|A0A098DRI1_GIBZE Uncharacterized protein OS=Gibberella zeae (strain PH-1 / ATCC MYA-4620 / FGSC	2	2	2	2.9	67.021
>tr|A0A098DRN3|A0A098DRN3_GIBZE Uncharacterized protein OS=Gibberella zeae (strain PH-1 / ATCC MYA-4620 / FGSC 9075 / NRRL 31084) GN=FG06713.1 PE=4 SV=1;>tr|A0A1C3YKN0|A0A1C3YKN0_GIBZE Uncharacterized protein OS=Gibberella zeae (strain PH-1 / ATCC MYA-4620 / FGSC 9075 / NRRL 31084) GN=FGRAMPH1_01T22981 PE=4 SV=1;>tr|E3UZB8|E3UZB8_GIBZA pH zinc finger transcription factor OS=Gibberella zeae GN=Pac…	>tr|A0A098DRN3|A0A098DRN3_GIBZE Uncharacterized protein OS=Gibberella zeae (strain PH-1 / ATCC MYA-4620 / FGSC 9075 / NRRL 31084) GN=FG06713.1 PE=4 SV=1;>tr|A0A1C3YKN0|A0A1C3YKN0_GIBZE Uncharacterized protein OS=Gibberella zeae (strain PH-1 / ATCC MYA-4620	4	1	1	2	70.403
>tr|A0A098DRQ4|A0A098DRQ4_GIBZE Uncharacterized protein OS=Gibberella zeae (strain PH-1 / ATCC MYA-4620 / FGSC 9075 / NRRL 31084) GN=FG06950.1 PE=4 SV=1;>tr|I1RS42|I1RS42_GIBZE Sorting nexin-41 OS=Gibberella zeae (strain PH-1 / ATCC MYA-4620 / FGSC 9075 / NRRL 31084) GN=FGSG_06950 PE=4 SV=1	>tr|A0A098DRQ4|A0A098DRQ4_GIBZE Uncharacterized protein OS=Gibberella zeae (strain PH-1 / ATCC MYA-4620 / FGSC 9075 / NRRL 31084) GN=FG06950.1 PE=4 SV=1;>tr|I1RS42|I1RS42_GIBZE Sorting nexin-41 OS=Gibberella zeae (strain PH-1 / ATCC MYA-4620 / FGSC 9075 /	2	2	2	2.3	69.124
>tr|A0A1C3YL56|A0A1C3YL56_GIBZE Uncharacterized protein OS=Gibberella zeae (strain PH-1 / ATCC MYA-4620 / FGSC 9075 / NRRL 31084) GN=FGRAMPH1_01T24907 PE=4 SV=1;>tr|A0A098DRQ7|A0A098DRQ7_GIBZE Uncharacterized protein OS=Gibberella zeae (strain PH-1 / ATCC MYA-4620 / FGSC 9075 / NRRL 31084) GN=FG07477.1 PE=4 SV=1;>tr|I1RTH3|I1RTH3_GIBZE GTP cyclohydrolase II OS=Gibberella zeae (strain PH-1 / ATCC …	>tr|A0A1C3YL56|A0A1C3YL56_GIBZE Uncharacterized protein OS=Gibberella zeae (strain PH-1 / ATCC MYA-4620 / FGSC 9075 / NRRL 31084) GN=FGRAMPH1_01T24907 PE=4 SV=1;>tr|A0A098DRQ7|A0A098DRQ7_GIBZE Uncharacterized protein OS=Gibberella zeae (strain PH-1 / ATCC	3	2	2	5.2	65.581
>tr|A0A098DRW4|A0A098DRW4_GIBZE Uncharacterized protein OS=Gibberella zeae (strain PH-1 / ATCC MYA-4620 / FGSC 9075 / NRRL 31084) GN=FG07867.1 PE=3 SV=1;>tr|A0A1C3YLB4|A0A1C3YLB4_GIBZE Uncharacterized protein OS=Gibberella zeae (strain PH-1 / ATCC MYA-4620 / FGSC 9075 / NRRL 31084) GN=FGRAMPH1_01T25859 PE=3 SV=1;>tr|I1RUH4|I1RUH4_GIBZE Uncharacterized protein OS=Gibberella zeae (strain PH-1 / ATC…	>tr|A0A098DRW4|A0A098DRW4_GIBZE Uncharacterized protein OS=Gibberella zeae (strain PH-1 / ATCC MYA-4620 / FGSC 9075 / NRRL 31084) GN=FG07867.1 PE=3 SV=1;>tr|A0A1C3YLB4|A0A1C3YLB4_GIBZE Uncharacterized protein OS=Gibberella zeae (strain PH-1 / ATCC MYA-4620	3	4	4	11.5	27.745	284	176
>tr|A0A098DS12|A0A098DS12_GIBZE Uncharacterized protein OS=Gibberella zeae (strain PH-1 / ATCC MYA-4620 / FGSC 9075 / NRRL 31084) GN=FGRAMPH1_01T27233 PE=4 SV=1;>tr|I1RYD2|I1RYD2_GIBZE Uncharacterized protein OS=Gibberella zeae (strain PH-1 / ATCC MYA-4620 / FGSC 9075 / NRRL 31084) GN=FGSG_09377 PE=4 SV=1	>tr|A0A098DS12|A0A098DS12_GIBZE Uncharacterized protein OS=Gibberella zeae (strain PH-1 / ATCC MYA-4620 / FGSC 9075 / NRRL 31084) GN=FGRAMPH1_01T27233 PE=4 SV=1;>tr|I1RYD2|I1RYD2_GIBZE Uncharacterized protein OS=Gibberella zeae (strain PH-1 / ATCC MYA-4620	2	2	2	2.9	89.002	285	772
>tr|A0A1C3YLN5|A0A1C3YLN5_GIBZE Uncharacterized protein OS=Gibberella zeae (strain PH-1 / ATCC MYA-4620 / FGSC 9075 / NRRL 31084) GN=FGRAMPH1_01T27143 PE=4 SV=1;>tr|A0A098DS29|A0A098DS29_GIBZE Uncharacterized protein OS=Gibberella zeae (strain PH-1 / ATCC MYA-4620 / FGSC 9075 / NRRL 31084) GN=FGSG_09417 PE=4 SV=1;>tr|I1RYG6|I1RYG6_GIBZE Uncharacterized protein OS=Gibberella zeae (strain PH-1 / AT…	>tr|A0A1C3YLN5|A0A1C3YLN5_GIBZE Uncharacterized protein OS=Gibberella zeae (strain PH-1 / ATCC MYA-4620 / FGSC 9075 / NRRL 31084) GN=FGRAMPH1_01T27143 PE=4 SV=1;>tr|A0A098DS29|A0A098DS29_GIBZE Uncharacterized protein OS=Gibberella zeae (strain PH-1 / ATCC	3	1	1	1.3	79.893
>tr|A0A098DS43|A0A098DS43_GIBZE Uncharacterized protein OS=Gibberella zeae (strain PH-1 / ATCC MYA-4620 / FGSC 9075 / NRRL 31084) PE=4 SV=1;>tr|A0A1C3YL59|A0A1C3YL59_GIBZE Uncharacterized protein OS=Gibberella zeae (strain PH-1 / ATCC MYA-4620 / FGSC 9075 / NRRL 31084) GN=FGRAMPH1_01T23599 PE=4 SV=1;>tr|I1S852|I1S852_GIBZE Uncharacterized protein OS=Gibberella zeae (strain PH-1 / ATCC MYA-4620 / …	>tr|A0A098DS43|A0A098DS43_GIBZE Uncharacterized protein OS=Gibberella zeae (strain PH-1 / ATCC MYA-4620 / FGSC 9075 / NRRL 31084) PE=4 SV=1;>tr|A0A1C3YL59|A0A1C3YL59_GIBZE Uncharacterized protein OS=Gibberella zeae (strain PH-1 / ATCC MYA-4620 / FGSC 9075	3	3	3	3.7	125.48
>tr|A0A098DS44|A0A098DS44_GIBZE Uncharacterized protein OS=Gibberella zeae (strain PH-1 / ATCC MYA-4620 / FGSC 9075 / NRRL 31084) GN=FG06936.1 PE=4 SV=1;>tr|I1RS29|I1RS29_GIBZE Uncharacterized protein OS=Gibberella zeae (strain PH-1 / ATCC MYA-4620 / FGSC 9075 / NRRL 31084) GN=FGRAMPH1_01T23535 PE=4 SV=1	>tr|A0A098DS44|A0A098DS44_GIBZE Uncharacterized protein OS=Gibberella zeae (strain PH-1 / ATCC MYA-4620 / FGSC 9075 / NRRL 31084) GN=FG06936.1 PE=4 SV=1;>tr|I1RS29|I1RS29_GIBZE Uncharacterized protein OS=Gibberella zeae (strain PH-1 / ATCC MYA-4620 / FGSC	2	3	3	17.3	15.125
>tr|I1RXR6|I1RXR6_GIBZE Uncharacterized protein OS=Gibberella zeae (strain PH-1 / ATCC MYA-4620 / FGSC 9075 / NRRL 31084) GN=FGSG_09141 PE=4 SV=1;>tr|A0A098DS79|A0A098DS79_GIBZE Uncharacterized protein OS=Gibberella zeae (strain PH-1 / ATCC MYA-4620 / FGSC 9075 / NRRL 31084) GN=FG09141.1 PE=4 SV=1	>tr|I1RXR6|I1RXR6_GIBZE Uncharacterized protein OS=Gibberella zeae (strain PH-1 / ATCC MYA-4620 / FGSC 9075 / NRRL 31084) GN=FGSG_09141 PE=4 SV=1;>tr|A0A098DS79|A0A098DS79_GIBZE Uncharacterized protein OS=Gibberella zeae (strain PH-1 / ATCC MYA-4620 / FGSC	2	1	1	2.9	64.224
>tr|A0A098DSA6|A0A098DSA6_GIBZE ATP-dependent 6-phosphofructokinase OS=Gibberella zeae (strain PH-1 / ATCC MYA-4620 / FGSC 9075 / NRRL 31084) GN=FG09456.1 PE=3 SV=1;>tr|I1RYK0|I1RYK0_GIBZE ATP-dependent 6-phosphofructokinase OS=Gibberella zeae (strain PH-1 / ATCC MYA-4620 / FGSC 9075 / NRRL 31084) GN=FGRAMPH1_01T27043 PE=3 SV=1	>tr|A0A098DSA6|A0A098DSA6_GIBZE ATP-dependent 6-phosphofructokinase OS=Gibberella zeae (strain PH-1 / ATCC MYA-4620 / FGSC 9075 / NRRL 31084) GN=FG09456.1 PE=3 SV=1;>tr|I1RYK0|I1RYK0_GIBZE ATP-dependent 6-phosphofructokinase OS=Gibberella zeae (strain PH-1	2	7	7	11.5	88.018	286;287;288	663;671;715
>tr|V6RH79|V6RH79_GIBZE Uncharacterized protein OS=Gibberella zeae (strain PH-1 / ATCC MYA-4620 / FGSC 9075 / NRRL 31084) GN=FGRAMPH1_01T25021 PE=4 SV=1;>tr|A0A098DSU6|A0A098DSU6_GIBZE Uncharacterized protein OS=Gibberella zeae (strain PH-1 / ATCC MYA-4620 / FGSC 9075 / NRRL 31084) GN=FG07527.1 PE=4 SV=1	>tr|V6RH79|V6RH79_GIBZE Uncharacterized protein OS=Gibberella zeae (strain PH-1 / ATCC MYA-4620 / FGSC 9075 / NRRL 31084) GN=FGRAMPH1_01T25021 PE=4 SV=1;>tr|A0A098DSU6|A0A098DSU6_GIBZE Uncharacterized protein OS=Gibberella zeae (strain PH-1 / ATCC MYA-4620	2	1	1	11.5	9.7461	289	44
>tr|A0A098DSX2|A0A098DSX2_GIBZE Uncharacterized protein OS=Gibberella zeae (strain PH-1 / ATCC MYA-4620 / FGSC 9075 / NRRL 31084) GN=FGSG_13641 PE=3 SV=1;>tr|I1S9W0|I1S9W0_GIBZE Uncharacterized protein OS=Gibberella zeae (strain PH-1 / ATCC MYA-4620 / FGSC 9075 / NRRL 31084) GN=FGRAMPH1_01T26317 PE=3 SV=1	>tr|A0A098DSX2|A0A098DSX2_GIBZE Uncharacterized protein OS=Gibberella zeae (strain PH-1 / ATCC MYA-4620 / FGSC 9075 / NRRL 31084) GN=FGSG_13641 PE=3 SV=1;>tr|I1S9W0|I1S9W0_GIBZE Uncharacterized protein OS=Gibberella zeae (strain PH-1 / ATCC MYA-4620 / FGSC	2	2	2	3.9	64.868
>tr|A0A098DSY3|A0A098DSY3_GIBZE Uncharacterized protein OS=Gibberella zeae (strain PH-1 / ATCC MYA-4620 / FGSC 9075 / NRRL 31084) GN=FGSG_13254 PE=4 SV=1;>tr|I1S8S6|I1S8S6_GIBZE Uncharacterized protein OS=Gibberella zeae (strain PH-1 / ATCC MYA-4620 / FGSC 9075 / NRRL 31084) GN=FGSG_13254 PE=4 SV=1	>tr|A0A098DSY3|A0A098DSY3_GIBZE Uncharacterized protein OS=Gibberella zeae (strain PH-1 / ATCC MYA-4620 / FGSC 9075 / NRRL 31084) GN=FGSG_13254 PE=4 SV=1;>tr|I1S8S6|I1S8S6_GIBZE Uncharacterized protein OS=Gibberella zeae (strain PH-1 / ATCC MYA-4620 / FGSC	2	3	3	4.7	121.71	290;291	173;360
>tr|I1RXT9|I1RXT9_GIBZE Nuclear movement protein nudC OS=Gibberella zeae (strain PH-1 / ATCC MYA-4620 / FGSC 9075 / NRRL 31084) GN=FGRAMPH1_01T27769 PE=4 SV=1;>tr|A0A098DT15|A0A098DT15_GIBZE Uncharacterized protein OS=Gibberella zeae (strain PH-1 / ATCC MYA-4620 / FGSC 9075 / NRRL 31084) GN=FG09165.1 PE=4 SV=1	>tr|I1RXT9|I1RXT9_GIBZE Nuclear movement protein nudC OS=Gibberella zeae (strain PH-1 / ATCC MYA-4620 / FGSC 9075 / NRRL 31084) GN=FGRAMPH1_01T27769 PE=4 SV=1;>tr|A0A098DT15|A0A098DT15_GIBZE Uncharacterized protein OS=Gibberella zeae (strain PH-1 / ATCC MY	2	1	1	5.9	21.028
>tr|A0A098DT48|A0A098DT48_GIBZE Uncharacterized protein OS=Gibberella zeae (strain PH-1 / ATCC MYA-4620 / FGSC 9075 / NRRL 31084) GN=FG07536.1 PE=4 SV=1;>tr|A0A1C3YLL1|A0A1C3YLL1_GIBZE Uncharacterized protein OS=Gibberella zeae (strain PH-1 / ATCC MYA-4620 / FGSC 9075 / NRRL 31084) GN=FGRAMPH1_01T25041 PE=4 SV=1;>tr|I1RTM5|I1RTM5_GIBZE Peroxiredoxin PRX1 OS=Gibberella zeae (strain PH-1 / ATCC MYA…	>tr|A0A098DT48|A0A098DT48_GIBZE Uncharacterized protein OS=Gibberella zeae (strain PH-1 / ATCC MYA-4620 / FGSC 9075 / NRRL 31084) GN=FG07536.1 PE=4 SV=1;>tr|A0A1C3YLL1|A0A1C3YLL1_GIBZE Uncharacterized protein OS=Gibberella zeae (strain PH-1 / ATCC MYA-4620	3	9	9	37.4	29.768	292;293;294	108;143;212
>tr|A0A098DT74|A0A098DT74_GIBZE Proteasome endopeptidase complex OS=Gibberella zeae (strain PH-1 / ATCC MYA-4620 / FGSC 9075 / NRRL 31084) GN=FG07282.1 PE=3 SV=1;>tr|I1RSZ5|I1RSZ5_GIBZE Proteasome subunit alpha type OS=Gibberella zeae (strain PH-1 / ATCC MYA-4620 / FGSC 9075 / NRRL 31084) GN=FGSG_07282 PE=3 SV=1	>tr|A0A098DT74|A0A098DT74_GIBZE Proteasome endopeptidase complex OS=Gibberella zeae (strain PH-1 / ATCC MYA-4620 / FGSC 9075 / NRRL 31084) GN=FG07282.1 PE=3 SV=1;>tr|I1RSZ5|I1RSZ5_GIBZE Proteasome subunit alpha type OS=Gibberella zeae (strain PH-1 / ATCC M	2	8	8	21.4	37.73	295;296;297;298	126;131;166;315
>tr|A0A098DT87|A0A098DT87_GIBZE Uncharacterized protein OS=Gibberella zeae (strain PH-1 / ATCC MYA-4620 / FGSC 9075 / NRRL 31084) GN=FG07526.1 PE=4 SV=1;>tr|I1RTL6|I1RTL6_GIBZE Uncharacterized protein OS=Gibberella zeae (strain PH-1 / ATCC MYA-4620 / FGSC 9075 / NRRL 31084) GN=FGSG_07526 PE=4 SV=1	>tr|A0A098DT87|A0A098DT87_GIBZE Uncharacterized protein OS=Gibberella zeae (strain PH-1 / ATCC MYA-4620 / FGSC 9075 / NRRL 31084) GN=FG07526.1 PE=4 SV=1;>tr|I1RTL6|I1RTL6_GIBZE Uncharacterized protein OS=Gibberella zeae (strain PH-1 / ATCC MYA-4620 / FGSC	2	1	1	1.9	72.219
>tr|A0A098DTD1|A0A098DTD1_GIBZE Uncharacterized protein OS=Gibberella zeae (strain PH-1 / ATCC MYA-4620 / FGSC 9075 / NRRL 31084) PE=4 SV=1;>tr|A0A1C3YKV9|A0A1C3YKV9_GIBZE Uncharacterized protein OS=Gibberella zeae (strain PH-1 / ATCC MYA-4620 / FGSC 9075 / NRRL 31084) GN=FGRAMPH1_01T23739 PE=4 SV=1;>tr|I1RS97|I1RS97_GIBZE Uncharacterized protein OS=Gibberella zeae (strain PH-1 / ATCC MYA-4620 / …	>tr|A0A098DTD1|A0A098DTD1_GIBZE Uncharacterized protein OS=Gibberella zeae (strain PH-1 / ATCC MYA-4620 / FGSC 9075 / NRRL 31084) PE=4 SV=1;>tr|A0A1C3YKV9|A0A1C3YKV9_GIBZE Uncharacterized protein OS=Gibberella zeae (strain PH-1 / ATCC MYA-4620 / FGSC 9075	3	2	2	3.3	97.389
>tr|I1S810|I1S810_GIBZE Uncharacterized protein OS=Gibberella zeae (strain PH-1 / ATCC MYA-4620 / FGSC 9075 / NRRL 31084) GN=FGSG_12985 PE=4 SV=1;>tr|A0A098DTF7|A0A098DTF7_GIBZE Uncharacterized protein OS=Gibberella zeae (strain PH-1 / ATCC MYA-4620 / FGSC 9075 / NRRL 31084) GN=FGRAMPH1_01T23101 PE=4 SV=1	>tr|I1S810|I1S810_GIBZE Uncharacterized protein OS=Gibberella zeae (strain PH-1 / ATCC MYA-4620 / FGSC 9075 / NRRL 31084) GN=FGSG_12985 PE=4 SV=1;>tr|A0A098DTF7|A0A098DTF7_GIBZE Uncharacterized protein OS=Gibberella zeae (strain PH-1 / ATCC MYA-4620 / FGSC	2	2	2	1.3	211.08
>tr|I1RSZ9|I1RSZ9_GIBZE Uncharacterized protein OS=Gibberella zeae (strain PH-1 / ATCC MYA-4620 / FGSC 9075 / NRRL 31084) GN=FGSG_07287 PE=4 SV=1;>tr|A0A098DTS1|A0A098DTS1_GIBZE Uncharacterized protein OS=Gibberella zeae (strain PH-1 / ATCC MYA-4620 / FGSC 9075 / NRRL 31084) GN=FG07287.1 PE=4 SV=1	>tr|I1RSZ9|I1RSZ9_GIBZE Uncharacterized protein OS=Gibberella zeae (strain PH-1 / ATCC MYA-4620 / FGSC 9075 / NRRL 31084) GN=FGSG_07287 PE=4 SV=1;>tr|A0A098DTS1|A0A098DTS1_GIBZE Uncharacterized protein OS=Gibberella zeae (strain PH-1 / ATCC MYA-4620 / FGSC	2	7	7	7	122.39	299;300	854;1028
>tr|A0A098DTY1|A0A098DTY1_GIBZE Uncharacterized protein OS=Gibberella zeae (strain PH-1 / ATCC MYA-4620 / FGSC 9075 / NRRL 31084) GN=FGSG_09044 PE=4 SV=1;>tr|I1RXH5|I1RXH5_GIBZE Uncharacterized protein OS=Gibberella zeae (strain PH-1 / ATCC MYA-4620 / FGSC 9075 / NRRL 31084) GN=FGSG_09044 PE=4 SV=1	>tr|A0A098DTY1|A0A098DTY1_GIBZE Uncharacterized protein OS=Gibberella zeae (strain PH-1 / ATCC MYA-4620 / FGSC 9075 / NRRL 31084) GN=FGSG_09044 PE=4 SV=1;>tr|I1RXH5|I1RXH5_GIBZE Uncharacterized protein OS=Gibberella zeae (strain PH-1 / ATCC MYA-4620 / FGSC	2	1	1	1.2	76.207
>tr|A0A1C3YLX0|A0A1C3YLX0_GIBZE Uncharacterized protein OS=Gibberella zeae (strain PH-1 / ATCC MYA-4620 / FGSC 9075 / NRRL 31084) GN=FGRAMPH1_01T28133 PE=4 SV=1;>tr|A0A098DU03|A0A098DU03_GIBZE Uncharacterized protein OS=Gibberella zeae (strain PH-1 / ATCC MYA-4620 / FGSC 9075 / NRRL 31084) GN=FG09009.1 PE=4 SV=1;>tr|I1RXE3|I1RXE3_GIBZE Uncharacterized protein OS=Gibberella zeae (strain PH-1 / ATC…	>tr|A0A1C3YLX0|A0A1C3YLX0_GIBZE Uncharacterized protein OS=Gibberella zeae (strain PH-1 / ATCC MYA-4620 / FGSC 9075 / NRRL 31084) GN=FGRAMPH1_01T28133 PE=4 SV=1;>tr|A0A098DU03|A0A098DU03_GIBZE Uncharacterized protein OS=Gibberella zeae (strain PH-1 / ATCC	3	1	1	4.4	30.016
>tr|A0A098DU14|A0A098DU14_GIBZE Uncharacterized protein OS=Gibberella zeae (strain PH-1 / ATCC MYA-4620 / FGSC 9075 / NRRL 31084) GN=FG09829.1 PE=4 SV=1;>tr|I1RZI5|I1RZI5_GIBZE Uncharacterized protein OS=Gibberella zeae (strain PH-1 / ATCC MYA-4620 / FGSC 9075 / NRRL 31084) GN=FGSG_09829 PE=4 SV=1	>tr|A0A098DU14|A0A098DU14_GIBZE Uncharacterized protein OS=Gibberella zeae (strain PH-1 / ATCC MYA-4620 / FGSC 9075 / NRRL 31084) GN=FG09829.1 PE=4 SV=1;>tr|I1RZI5|I1RZI5_GIBZE Uncharacterized protein OS=Gibberella zeae (strain PH-1 / ATCC MYA-4620 / FGSC	2	1	1	2.8	76.714
>tr|A0A098DU17|A0A098DU17_GIBZE Uncharacterized protein OS=Gibberella zeae (strain PH-1 / ATCC MYA-4620 / FGSC 9075 / NRRL 31084) GN=FGSG_12967 PE=4 SV=1;>tr|A0A1C3YKM6|A0A1C3YKM6_GIBZE Uncharacterized protein OS=Gibberella zeae (strain PH-1 / ATCC MYA-4620 / FGSC 9075 / NRRL 31084) GN=FGRAMPH1_01T22959 PE=4 SV=1;>tr|I1S7Z2|I1S7Z2_GIBZE Uncharacterized protein OS=Gibberella zeae (strain PH-1 / AT…	>tr|A0A098DU17|A0A098DU17_GIBZE Uncharacterized protein OS=Gibberella zeae (strain PH-1 / ATCC MYA-4620 / FGSC 9075 / NRRL 31084) GN=FGSG_12967 PE=4 SV=1;>tr|A0A1C3YKM6|A0A1C3YKM6_GIBZE Uncharacterized protein OS=Gibberella zeae (strain PH-1 / ATCC MYA-462	3	1	1	3.3	53.837
>tr|A0A098DUG3|A0A098DUG3_GIBZE Uncharacterized protein OS=Gibberella zeae (strain PH-1 / ATCC MYA-4620 / FGSC 9075 / NRRL 31084) GN=FG07204.1 PE=4 SV=1	>tr|A0A098DUG3|A0A098DUG3_GIBZE Uncharacterized protein OS=Gibberella zeae (strain PH-1 / ATCC MYA-4620 / FGSC 9075 / NRRL 31084) GN=FG07204.1 PE=4 SV=1	1	1	1	1.5	112.2
>tr|A0A098DUN7|A0A098DUN7_GIBZE Uncharacterized protein OS=Gibberella zeae (strain PH-1 / ATCC MYA-4620 / FGSC 9075 / NRRL 31084) GN=FG09295.1 PE=3 SV=1;>tr|I1RY58|I1RY58_GIBZE Uncharacterized protein OS=Gibberella zeae (strain PH-1 / ATCC MYA-4620 / FGSC 9075 / NRRL 31084) GN=FGRAMPH1_01T27443 PE=3 SV=1	>tr|A0A098DUN7|A0A098DUN7_GIBZE Uncharacterized protein OS=Gibberella zeae (strain PH-1 / ATCC MYA-4620 / FGSC 9075 / NRRL 31084) GN=FG09295.1 PE=3 SV=1;>tr|I1RY58|I1RY58_GIBZE Uncharacterized protein OS=Gibberella zeae (strain PH-1 / ATCC MYA-4620 / FGSC	2	2	2	8.5	25.397
>tr|A0A098DUS9|A0A098DUS9_GIBZE Uncharacterized protein OS=Gibberella zeae (strain PH-1 / ATCC MYA-4620 / FGSC 9075 / NRRL 31084) GN=FGRAMPH1_01T22779 PE=3 SV=1;>tr|I1S7X7|I1S7X7_GIBZE 2-isopropylmalate synthase OS=Gibberella zeae (strain PH-1 / ATCC MYA-4620 / FGSC 9075 / NRRL 31084) GN=FGSG_12952 PE=4 SV=1	>tr|A0A098DUS9|A0A098DUS9_GIBZE Uncharacterized protein OS=Gibberella zeae (strain PH-1 / ATCC MYA-4620 / FGSC 9075 / NRRL 31084) GN=FGRAMPH1_01T22779 PE=3 SV=1	2	7	7	10.1	67.925	301;302;303	61;426;549
>tr|A0A1C3YLX2|A0A1C3YLX2_GIBZE Ubiquitin carboxyl-terminal hydrolase OS=Gibberella zeae (strain PH-1 / ATCC MYA-4620 / FGSC 9075 / NRRL 31084) GN=FGRAMPH1_01T28093 PE=3 SV=1;>tr|A0A098DUZ5|A0A098DUZ5_GIBZE Ubiquitin carboxyl-terminal hydrolase OS=Gibberella zeae (strain PH-1 / ATCC MYA-4620 / FGSC 9075 / NRRL 31084) GN=FGSG_13502 PE=3 SV=1;>tr|I1S9H1|I1S9H1_GIBZE Ubiquitin carboxyl-terminal hydr…	>tr|A0A1C3YLX2|A0A1C3YLX2_GIBZE Ubiquitin carboxyl-terminal hydrolase OS=Gibberella zeae (strain PH-1 / ATCC MYA-4620 / FGSC 9075 / NRRL 31084) GN=FGRAMPH1_01T28093 PE=3 SV=1;>tr|A0A098DUZ5|A0A098DUZ5_GIBZE Ubiquitin carboxyl-terminal hydrolase OS=Gibberel	3	1	1	1.2	108.93	304	227
>tr|A0A098DV37|A0A098DV37_GIBZE Uncharacterized protein OS=Gibberella zeae (strain PH-1 / ATCC MYA-4620 / FGSC 9075 / NRRL 31084) GN=FG09219.1 PE=3 SV=1;>tr|I1RXZ2|I1RXZ2_GIBZE Uncharacterized protein OS=Gibberella zeae (strain PH-1 / ATCC MYA-4620 / FGSC 9075 / NRRL 31084) GN=FGSG_09219 PE=3 SV=1	>tr|A0A098DV37|A0A098DV37_GIBZE Uncharacterized protein OS=Gibberella zeae (strain PH-1 / ATCC MYA-4620 / FGSC 9075 / NRRL 31084) GN=FG09219.1 PE=3 SV=1;>tr|I1RXZ2|I1RXZ2_GIBZE Uncharacterized protein OS=Gibberella zeae (strain PH-1 / ATCC MYA-4620 / FGSC	2	1	1	2.4	65.13
>tr|I1RUR2|I1RUR2_GIBZE Uncharacterized protein OS=Gibberella zeae (strain PH-1 / ATCC MYA-4620 / FGSC 9075 / NRRL 31084) GN=FGSG_07964 PE=4 SV=1;>tr|A0A098DV59|A0A098DV59_GIBZE Uncharacterized protein OS=Gibberella zeae (strain PH-1 / ATCC MYA-4620 / FGSC 9075 / NRRL 31084) GN=FG07964.1 PE=4 SV=1;>tr|A0A1C3YLC6|A0A1C3YLC6_GIBZE Uncharacterized protein OS=Gibberella zeae (strain PH-1 / ATCC MYA-4…	>tr|I1RUR2|I1RUR2_GIBZE Uncharacterized protein OS=Gibberella zeae (strain PH-1 / ATCC MYA-4620 / FGSC 9075 / NRRL 31084) GN=FGSG_07964 PE=4 SV=1;>tr|A0A098DV59|A0A098DV59_GIBZE Uncharacterized protein OS=Gibberella zeae (strain PH-1 / ATCC MYA-4620 / FGSC	3	1	1	1.2	107.57
>tr|V6S110|V6S110_GIBZE Aspartate aminotransferase OS=Gibberella zeae (strain PH-1 / ATCC MYA-4620 / FGSC 9075 / NRRL 31084) GN=FGSG_10746 PE=4 SV=1;>tr|A0A098DV94|A0A098DV94_GIBZE Aspartate aminotransferase OS=Gibberella zeae (strain PH-1 / ATCC MYA-4620 / FGSC 9075 / NRRL 31084) GN=FG10746.1 PE=4 SV=1;>tr|A0A1C3YK58|A0A1C3YK58_GIBZE Aspartate aminotransferase OS=Gibberella zeae (strain PH-1 / A…	>tr|V6S110|V6S110_GIBZE Aspartate aminotransferase OS=Gibberella zeae (strain PH-1 / ATCC MYA-4620 / FGSC 9075 / NRRL 31084) GN=FGSG_10746 PE=4 SV=1;>tr|A0A098DV94|A0A098DV94_GIBZE Aspartate aminotransferase OS=Gibberella zeae (strain PH-1 / ATCC MYA-4620	3	13	13	32.1	46.598	305	141
>tr|A0A098DVG6|A0A098DVG6_GIBZE Uncharacterized protein OS=Gibberella zeae (strain PH-1 / ATCC MYA-4620 / FGSC 9075 / NRRL 31084) GN=FG06718.1 PE=4 SV=1;>tr|I1RRJ3|I1RRJ3_GIBZE 4-nitrophenylphosphatase OS=Gibberella zeae (strain PH-1 / ATCC MYA-4620 / FGSC 9075 / NRRL 31084) GN=FGRAMPH1_01T22995 PE=4 SV=1	>tr|A0A098DVG6|A0A098DVG6_GIBZE Uncharacterized protein OS=Gibberella zeae (strain PH-1 / ATCC MYA-4620 / FGSC 9075 / NRRL 31084) GN=FG06718.1 PE=4 SV=1;>tr|I1RRJ3|I1RRJ3_GIBZE 4-nitrophenylphosphatase OS=Gibberella zeae (strain PH-1 / ATCC MYA-4620 / FGSC	2	1	1	4	36.011
>tr|A0A098DVI8|A0A098DVI8_GIBZE Uncharacterized protein OS=Gibberella zeae (strain PH-1 / ATCC MYA-4620 / FGSC 9075 / NRRL 31084) GN=FG08976.1 PE=3 SV=1;>tr|V6RNB4|V6RNB4_GIBZE Glycine cleavage system H protein OS=Gibberella zeae (strain PH-1 / ATCC MYA-4620 / FGSC 9075 / NRRL 31084) GN=FGSG_08976 PE=3 SV=1	>tr|A0A098DVI8|A0A098DVI8_GIBZE Uncharacterized protein OS=Gibberella zeae (strain PH-1 / ATCC MYA-4620 / FGSC 9075 / NRRL 31084) GN=FG08976.1 PE=3 SV=1;>tr|V6RNB4|V6RNB4_GIBZE Glycine cleavage system H protein OS=Gibberella zeae (strain PH-1 / ATCC MYA-46	2	3	3	27.4	20.55	306;307	77;176
>tr|A0A098DVM4|A0A098DVM4_GIBZE Uncharacterized protein OS=Gibberella zeae (strain PH-1 / ATCC MYA-4620 / FGSC 9075 / NRRL 31084) GN=FG05501.1 PE=4 SV=1;>tr|I1RNC8|I1RNC8_GIBZE Vacuolar protein sorting-associated protein 21 OS=Gibberella zeae (strain PH-1 / ATCC MYA-4620 / FGSC 9075 / NRRL 31084) GN=FGSG_05501 PE=4 SV=1	>tr|A0A098DVM4|A0A098DVM4_GIBZE Uncharacterized protein OS=Gibberella zeae (strain PH-1 / ATCC MYA-4620 / FGSC 9075 / NRRL 31084) GN=FG05501.1 PE=4 SV=1;>tr|I1RNC8|I1RNC8_GIBZE Vacuolar protein sorting-associated protein 21 OS=Gibberella zeae (strain PH-1	2	2	2	13	34.92	308	143
>tr|I1RRM2|I1RRM2_GIBZE Structural maintenance of chromosomes protein OS=Gibberella zeae (strain PH-1 / ATCC MYA-4620 / FGSC 9075 / NRRL 31084) GN=FGSG_06754 PE=3 SV=1;>tr|A0A098DVZ3|A0A098DVZ3_GIBZE Structural maintenance of chromosomes protein OS=Gibberella zeae (strain PH-1 / ATCC MYA-4620 / FGSC 9075 / NRRL 31084) GN=FGSG_06754 PE=3 SV=1	>tr|I1RRM2|I1RRM2_GIBZE Structural maintenance of chromosomes protein OS=Gibberella zeae (strain PH-1 / ATCC MYA-4620 / FGSC 9075 / NRRL 31084) GN=FGSG_06754 PE=3 SV=1;>tr|A0A098DVZ3|A0A098DVZ3_GIBZE Structural maintenance of chromosomes protein OS=Gibbere	2	6	6	6	136.74	309;310;311	265;313;651
>tr|A0A098DVZ4|A0A098DVZ4_GIBZE Glyceraldehyde-3-phosphate dehydrogenase OS=Gibberella zeae (strain PH-1 / ATCC MYA-4620 / FGSC 9075 / NRRL 31084) GN=FGRAMPH1_01T19883 PE=3 SV=1;>tr|I1RQB6|I1RQB6_GIBZE Glyceraldehyde-3-phosphate dehydrogenase OS=Gibberella zeae (strain PH-1 / ATCC MYA-4620 / FGSC 9075 / NRRL 31084) GN=FGSG_06257 PE=3 SV=1	>tr|A0A098DVZ4|A0A098DVZ4_GIBZE Glyceraldehyde-3-phosphate dehydrogenase OS=Gibberella zeae (strain PH-1 / ATCC MYA-4620 / FGSC 9075 / NRRL 31084) GN=FGRAMPH1_01T19883 PE=3 SV=1;>tr|I1RQB6|I1RQB6_GIBZE Glyceraldehyde-3-phosphate dehydrogenase OS=Gibberella	2	40	40	66.5	47.275	312;313;314;315;316;317;318;319;320;321;322;323;324;325	155;173;184;205;215;237;265;284;292;313;325;349;357;431
>tr|A0A098DWE7|A0A098DWE7_GIBZE Uncharacterized protein OS=Gibberella zeae (strain PH-1 / ATCC MYA-4620 / FGSC 9075 / NRRL 31084) GN=FG09504.1 PE=4 SV=1;>tr|I1RYP6|I1RYP6_GIBZE Uncharacterized protein OS=Gibberella zeae (strain PH-1 / ATCC MYA-4620 / FGSC 9075 / NRRL 31084) GN=FGRAMPH1_01T26925 PE=4 SV=1	>tr|A0A098DWE7|A0A098DWE7_GIBZE Uncharacterized protein OS=Gibberella zeae (strain PH-1 / ATCC MYA-4620 / FGSC 9075 / NRRL 31084) GN=FG09504.1 PE=4 SV=1;>tr|I1RYP6|I1RYP6_GIBZE Uncharacterized protein OS=Gibberella zeae (strain PH-1 / ATCC MYA-4620 / FGSC	2	1	1	4.5	53.902
>tr|I1RZ63|I1RZ63_GIBZE Ubiquitin-activating enzyme E1 1 OS=Gibberella zeae (strain PH-1 / ATCC MYA-4620 / FGSC 9075 / NRRL 31084) GN=FGRAMPH1_01T26509 PE=3 SV=1;>tr|A0A098DWP8|A0A098DWP8_GIBZE Uncharacterized protein OS=Gibberella zeae (strain PH-1 / ATCC MYA-4620 / FGSC 9075 / NRRL 31084) GN=FG09689.1 PE=3 SV=1	>tr|I1RZ63|I1RZ63_GIBZE Ubiquitin-activating enzyme E1 1 OS=Gibberella zeae (strain PH-1 / ATCC MYA-4620 / FGSC 9075 / NRRL 31084) GN=FGRAMPH1_01T26509 PE=3 SV=1;>tr|A0A098DWP8|A0A098DWP8_GIBZE Uncharacterized protein OS=Gibberella zeae (strain PH-1 / ATCC	2	2	2	2.2	115.28	326	989
>tr|A0A1C3YKH0|A0A1C3YKH0_GIBZE Aconitate hydratase, mitochondrial OS=Gibberella zeae (strain PH-1 / ATCC MYA-4620 / FGSC 9075 / NRRL 31084) GN=FGRAMPH1_01T21563 PE=3 SV=1;>tr|A0A098DWZ5|A0A098DWZ5_GIBZE Aconitate hydratase, mitochondrial OS=Gibberella zeae (strain PH-1 / ATCC MYA-4620 / FGSC 9075 / NRRL 31084) PE=3 SV=1	>tr|A0A1C3YKH0|A0A1C3YKH0_GIBZE Aconitate hydratase, mitochondrial OS=Gibberella zeae (strain PH-1 / ATCC MYA-4620 / FGSC 9075 / NRRL 31084) GN=FGRAMPH1_01T21563 PE=3 SV=1;>tr|A0A098DWZ5|A0A098DWZ5_GIBZE Aconitate hydratase, mitochondrial OS=Gibberella zea	2	2	1	3.3	84.874
>tr|A0A098DX13|A0A098DX13_GIBZE Histone H4 OS=Gibberella zeae (strain PH-1 / ATCC MYA-4620 / FGSC 9075 / NRRL 31084) GN=FG05491.1 PE=3 SV=1;>tr|V6R3L4|V6R3L4_GIBZE Histone H4 OS=Gibberella zeae (strain PH-1 / ATCC MYA-4620 / FGSC 9075 / NRRL 31084) GN=FG04289.1 PE=3 SV=1	>tr|A0A098DX13|A0A098DX13_GIBZE Histone H4 OS=Gibberella zeae (strain PH-1 / ATCC MYA-4620 / FGSC 9075 / NRRL 31084) GN=FG05491.1 PE=3 SV=1;>tr|V6R3L4|V6R3L4_GIBZE Histone H4 OS=Gibberella zeae (strain PH-1 / ATCC MYA-4620 / FGSC 9075 / NRRL 31084) GN=FG04	2	11	11	40.6	18.46	327;328;329;330;331;332	68;71;75;79;122;140
>tr|A0A098DX86|A0A098DX86_GIBZE Uncharacterized protein OS=Gibberella zeae (strain PH-1 / ATCC MYA-4620 / FGSC 9075 / NRRL 31084) GN=FG05997.1 PE=4 SV=1;>tr|I1RPM2|I1RPM2_GIBZE Uncharacterized protein OS=Gibberella zeae (strain PH-1 / ATCC MYA-4620 / FGSC 9075 / NRRL 31084) GN=FGRAMPH1_01T19255 PE=4 SV=1	>tr|A0A098DX86|A0A098DX86_GIBZE Uncharacterized protein OS=Gibberella zeae (strain PH-1 / ATCC MYA-4620 / FGSC 9075 / NRRL 31084) GN=FG05997.1 PE=4 SV=1;>tr|I1RPM2|I1RPM2_GIBZE Uncharacterized protein OS=Gibberella zeae (strain PH-1 / ATCC MYA-4620 / FGSC	2	3	3	7.2	62.332	333;334	224;466
>tr|A0A098DXB1|A0A098DXB1_GIBZE Uncharacterized protein OS=Gibberella zeae (strain PH-1 / ATCC MYA-4620 / FGSC 9075 / NRRL 31084) GN=FGRAMPH1_01T19677 PE=4 SV=1;>tr|I1RQ39|I1RQ39_GIBZE Uncharacterized protein OS=Gibberella zeae (strain PH-1 / ATCC MYA-4620 / FGSC 9075 / NRRL 31084) GN=FGSG_06175 PE=4 SV=1	>tr|A0A098DXB1|A0A098DXB1_GIBZE Uncharacterized protein OS=Gibberella zeae (strain PH-1 / ATCC MYA-4620 / FGSC 9075 / NRRL 31084) GN=FGRAMPH1_01T19677 PE=4 SV=1;>tr|I1RQ39|I1RQ39_GIBZE Uncharacterized protein OS=Gibberella zeae (strain PH-1 / ATCC MYA-4620	2	2	2	1.6	139.27
>tr|I1S287|I1S287_GIBZE GTP-binding protein ypt1 OS=Gibberella zeae (strain PH-1 / ATCC MYA-4620 / FGSC 9075 / NRRL 31084) GN=FGRAMPH1_01T20681 PE=4 SV=1;>tr|A0A098DXG8|A0A098DXG8_GIBZE Uncharacterized protein OS=Gibberella zeae (strain PH-1 / ATCC MYA-4620 / FGSC 9075 / NRRL 31084) GN=FG10873.1 PE=4 SV=1	>tr|I1S287|I1S287_GIBZE GTP-binding protein ypt1 OS=Gibberella zeae (strain PH-1 / ATCC MYA-4620 / FGSC 9075 / NRRL 31084) GN=FGRAMPH1_01T20681 PE=4 SV=1;>tr|A0A098DXG8|A0A098DXG8_GIBZE Uncharacterized protein OS=Gibberella zeae (strain PH-1 / ATCC MYA-462	2	4	3	21.3	22.425	335;336	58;116
>tr|A0A098DXK5|A0A098DXK5_GIBZE Uncharacterized protein OS=Gibberella zeae (strain PH-1 / ATCC MYA-4620 / FGSC 9075 / NRRL 31084) GN=FG05891.1 PE=4 SV=1;>tr|I1RPC8|I1RPC8_GIBZE Uncharacterized protein OS=Gibberella zeae (strain PH-1 / ATCC MYA-4620 / FGSC 9075 / NRRL 31084) GN=FGSG_05891 PE=4 SV=1	>tr|A0A098DXK5|A0A098DXK5_GIBZE Uncharacterized protein OS=Gibberella zeae (strain PH-1 / ATCC MYA-4620 / FGSC 9075 / NRRL 31084) GN=FG05891.1 PE=4 SV=1;>tr|I1RPC8|I1RPC8_GIBZE Uncharacterized protein OS=Gibberella zeae (strain PH-1 / ATCC MYA-4620 / FGSC	2	2	2	1.7	134.79	337	1116
>tr|A0A098DXV2|A0A098DXV2_GIBZE Uncharacterized protein OS=Gibberella zeae (strain PH-1 / ATCC MYA-4620 / FGSC 9075 / NRRL 31084) GN=FG06800.1 PE=4 SV=1;>tr|I1RRR5|I1RRR5_GIBZE Uncharacterized protein OS=Gibberella zeae (strain PH-1 / ATCC MYA-4620 / FGSC 9075 / NRRL 31084) GN=FGRAMPH1_01T23217 PE=4 SV=1	>tr|A0A098DXV2|A0A098DXV2_GIBZE Uncharacterized protein OS=Gibberella zeae (strain PH-1 / ATCC MYA-4620 / FGSC 9075 / NRRL 31084) GN=FG06800.1 PE=4 SV=1;>tr|I1RRR5|I1RRR5_GIBZE Uncharacterized protein OS=Gibberella zeae (strain PH-1 / ATCC MYA-4620 / FGSC	2	1	1	8.6	26.449	338	138
>tr|A0A098DXZ6|A0A098DXZ6_GIBZE Uncharacterized protein OS=Gibberella zeae (strain PH-1 / ATCC MYA-4620 / FGSC 9075 / NRRL 31084) GN=FG10893.1 PE=4 SV=1;>tr|I1S2A7|I1S2A7_GIBZE Uncharacterized protein OS=Gibberella zeae (strain PH-1 / ATCC MYA-4620 / FGSC 9075 / NRRL 31084) GN=FGSG_10893 PE=4 SV=1;>tr|A0A1C3YKN4|A0A1C3YKN4_GIBZE Uncharacterized protein OS=Gibberella zeae (strain PH-1 / ATCC MYA-4…	>tr|A0A098DXZ6|A0A098DXZ6_GIBZE Uncharacterized protein OS=Gibberella zeae (strain PH-1 / ATCC MYA-4620 / FGSC 9075 / NRRL 31084) GN=FG10893.1 PE=4 SV=1;>tr|I1S2A7|I1S2A7_GIBZE Uncharacterized protein OS=Gibberella zeae (strain PH-1 / ATCC MYA-4620 / FGSC	3	2	2	10.9	53.16	339	230
>tr|A0A098DY09|A0A098DY09_GIBZE Uncharacterized protein OS=Gibberella zeae (strain PH-1 / ATCC MYA-4620 / FGSC 9075 / NRRL 31084) GN=FG05963.1 PE=3 SV=1;>tr|I1RPJ2|I1RPJ2_GIBZE Cysteinyl-tRNA synthetase OS=Gibberella zeae (strain PH-1 / ATCC MYA-4620 / FGSC 9075 / NRRL 31084) GN=FGSG_05963 PE=4 SV=1	>tr|A0A098DY09|A0A098DY09_GIBZE Uncharacterized protein OS=Gibberella zeae (strain PH-1 / ATCC MYA-4620 / FGSC 9075 / NRRL 31084) GN=FG05963.1 PE=3 SV=1;>tr|I1RPJ2|I1RPJ2_GIBZE Cysteinyl-tRNA synthetase OS=Gibberella zeae (strain PH-1 / ATCC MYA-4620 / FGS	2	2	2	2.4	88.599
>tr|A0A098DYK0|A0A098DYK0_GIBZE Uncharacterized protein OS=Gibberella zeae (strain PH-1 / ATCC MYA-4620 / FGSC 9075 / NRRL 31084) GN=FG05792.1 PE=3 SV=1	>tr|A0A098DYK0|A0A098DYK0_GIBZE Uncharacterized protein OS=Gibberella zeae (strain PH-1 / ATCC MYA-4620 / FGSC 9075 / NRRL 31084) GN=FG05792.1 PE=3 SV=1	1	2	2	5	44.567
>tr|A0A098DYT7|A0A098DYT7_GIBZE Uncharacterized protein OS=Gibberella zeae (strain PH-1 / ATCC MYA-4620 / FGSC 9075 / NRRL 31084) GN=FG05182.1 PE=4 SV=1;>tr|I1RMJ2|I1RMJ2_GIBZE Uncharacterized protein OS=Gibberella zeae (strain PH-1 / ATCC MYA-4620 / FGSC 9075 / NRRL 31084) GN=FGSG_05182 PE=4 SV=1	>tr|A0A098DYT7|A0A098DYT7_GIBZE Uncharacterized protein OS=Gibberella zeae (strain PH-1 / ATCC MYA-4620 / FGSC 9075 / NRRL 31084) GN=FG05182.1 PE=4 SV=1;>tr|I1RMJ2|I1RMJ2_GIBZE Uncharacterized protein OS=Gibberella zeae (strain PH-1 / ATCC MYA-4620 / FGSC	2	9	9	9.1	131.98	340;341;342	16;178;577
>tr|A0A098DZN5|A0A098DZN5_GIBZE Uncharacterized protein OS=Gibberella zeae (strain PH-1 / ATCC MYA-4620 / FGSC 9075 / NRRL 31084) GN=FG06172.1 PE=3 SV=1;>tr|I1RQ37|I1RQ37_GIBZE Uncharacterized protein OS=Gibberella zeae (strain PH-1 / ATCC MYA-4620 / FGSC 9075 / NRRL 31084) GN=FGSG_06172 PE=3 SV=1	>tr|A0A098DZN5|A0A098DZN5_GIBZE Uncharacterized protein OS=Gibberella zeae (strain PH-1 / ATCC MYA-4620 / FGSC 9075 / NRRL 31084) GN=FG06172.1 PE=3 SV=1;>tr|I1RQ37|I1RQ37_GIBZE Uncharacterized protein OS=Gibberella zeae (strain PH-1 / ATCC MYA-4620 / FGSC	2	2	2	3.7	85.732
>tr|A0A098E025|A0A098E025_GIBZE Uncharacterized protein OS=Gibberella zeae (strain PH-1 / ATCC MYA-4620 / FGSC 9075 / NRRL 31084) GN=FG05778.1 PE=3 SV=1;>tr|I1RP28|I1RP28_GIBZE T-complex protein 1 subunit beta OS=Gibberella zeae (strain PH-1 / ATCC MYA-4620 / FGSC 9075 / NRRL 31084) GN=FGRAMPH1_01T18741 PE=3 SV=1	>tr|A0A098E025|A0A098E025_GIBZE Uncharacterized protein OS=Gibberella zeae (strain PH-1 / ATCC MYA-4620 / FGSC 9075 / NRRL 31084) GN=FG05778.1 PE=3 SV=1;>tr|I1RP28|I1RP28_GIBZE T-complex protein 1 subunit beta OS=Gibberella zeae (strain PH-1 / ATCC MYA-462	2	2	2	5.8	57.264
>tr|A0A098E0D1|A0A098E0D1_GIBZE Uncharacterized protein OS=Gibberella zeae (strain PH-1 / ATCC MYA-4620 / FGSC 9075 / NRRL 31084) GN=FG05737.1 PE=4 SV=1;>tr|I1RNZ0|I1RNZ0_GIBZE Uncharacterized protein OS=Gibberella zeae (strain PH-1 / ATCC MYA-4620 / FGSC 9075 / NRRL 31084) GN=FGSG_05737 PE=4 SV=1	>tr|A0A098E0D1|A0A098E0D1_GIBZE Uncharacterized protein OS=Gibberella zeae (strain PH-1 / ATCC MYA-4620 / FGSC 9075 / NRRL 31084) GN=FG05737.1 PE=4 SV=1;>tr|I1RNZ0|I1RNZ0_GIBZE Uncharacterized protein OS=Gibberella zeae (strain PH-1 / ATCC MYA-4620 / FGSC	2	5	5	13.1	46.438	343;344	146;197
>tr|A0A098E0Z2|A0A098E0Z2_GIBZE Uncharacterized protein OS=Gibberella zeae (strain PH-1 / ATCC MYA-4620 / FGSC 9075 / NRRL 31084) GN=FGSG_12857 PE=3 SV=1;>tr|I1S7N4|I1S7N4_GIBZE ATP-citrate synthase subunit 1 OS=Gibberella zeae (strain PH-1 / ATCC MYA-4620 / FGSC 9075 / NRRL 31084) GN=FGSG_12857 PE=4 SV=1	>tr|A0A098E0Z2|A0A098E0Z2_GIBZE Uncharacterized protein OS=Gibberella zeae (strain PH-1 / ATCC MYA-4620 / FGSC 9075 / NRRL 31084) GN=FGSG_12857 PE=3 SV=1;>tr|I1S7N4|I1S7N4_GIBZE ATP-citrate synthase subunit 1 OS=Gibberella zeae (strain PH-1 / ATCC MYA-4620	2	21	21	35.6	83.515	345;346;347;348;349;350;351;352;353;354;355	37;61;103;155;191;314;339;493;506;509;618
>tr|A0A098E162|A0A098E162_GIBZE DNA ligase OS=Gibberella zeae (strain PH-1 / ATCC MYA-4620 / FGSC 9075 / NRRL 31084) GN=FG05453.1 PE=3 SV=1;>tr|I1RN87|I1RN87_GIBZE DNA ligase OS=Gibberella zeae (strain PH-1 / ATCC MYA-4620 / FGSC 9075 / NRRL 31084) GN=FGSG_05453 PE=3 SV=1;>tr|A0A1C3YJN7|A0A1C3YJN7_GIBZE DNA ligase OS=Gibberella zeae (strain PH-1 / ATCC MYA-4620 / FGSC 9075 / NRRL 31084) GN=FGRAMP…	>tr|A0A098E162|A0A098E162_GIBZE DNA ligase OS=Gibberella zeae (strain PH-1 / ATCC MYA-4620 / FGSC 9075 / NRRL 31084) GN=FG05453.1 PE=3 SV=1;>tr|I1RN87|I1RN87_GIBZE DNA ligase OS=Gibberella zeae (strain PH-1 / ATCC MYA-4620 / FGSC 9075 / NRRL 31084) GN=FGSG	3	5	5	6.7	104.6	356;357	142;758
>tr|I1RME3|I1RME3_GIBZE Uncharacterized protein OS=Gibberella zeae (strain PH-1 / ATCC MYA-4620 / FGSC 9075 / NRRL 31084) GN=FGRAMPH1_01T17177 PE=4 SV=1;>tr|A0A098E197|A0A098E197_GIBZE Uncharacterized protein OS=Gibberella zeae (strain PH-1 / ATCC MYA-4620 / FGSC 9075 / NRRL 31084) GN=FG05132.1 PE=4 SV=1	>tr|I1RME3|I1RME3_GIBZE Uncharacterized protein OS=Gibberella zeae (strain PH-1 / ATCC MYA-4620 / FGSC 9075 / NRRL 31084) GN=FGRAMPH1_01T17177 PE=4 SV=1;>tr|A0A098E197|A0A098E197_GIBZE Uncharacterized protein OS=Gibberella zeae (strain PH-1 / ATCC MYA-4620	2	3	3	14.3	26.851	358	91
>tr|A0A098E1M9|A0A098E1M9_GIBZE Uncharacterized protein OS=Gibberella zeae (strain PH-1 / ATCC MYA-4620 / FGSC 9075 / NRRL 31084) GN=FG06219.1 PE=4 SV=1;>tr|I1RQ80|I1RQ80_GIBZE Uncharacterized protein OS=Gibberella zeae (strain PH-1 / ATCC MYA-4620 / FGSC 9075 / NRRL 31084) GN=FGRAMPH1_01T19789 PE=4 SV=1	>tr|A0A098E1M9|A0A098E1M9_GIBZE Uncharacterized protein OS=Gibberella zeae (strain PH-1 / ATCC MYA-4620 / FGSC 9075 / NRRL 31084) GN=FG06219.1 PE=4 SV=1;>tr|I1RQ80|I1RQ80_GIBZE Uncharacterized protein OS=Gibberella zeae (strain PH-1 / ATCC MYA-4620 / FGSC	2	1	1	5.3	38.043
>tr|I1RPZ5|I1RPZ5_GIBZE Formate dehydrogenase OS=Gibberella zeae (strain PH-1 / ATCC MYA-4620 / FGSC 9075 / NRRL 31084) GN=FGRAMPH1_01T19545 PE=3 SV=1;>tr|A0A098E1V9|A0A098E1V9_GIBZE Formate dehydrogenase OS=Gibberella zeae (strain PH-1 / ATCC MYA-4620 / FGSC 9075 / NRRL 31084) GN=FG06127.1 PE=3 SV=1	>tr|I1RPZ5|I1RPZ5_GIBZE Formate dehydrogenase OS=Gibberella zeae (strain PH-1 / ATCC MYA-4620 / FGSC 9075 / NRRL 31084) GN=FGRAMPH1_01T19545 PE=3 SV=1;>tr|A0A098E1V9|A0A098E1V9_GIBZE Formate dehydrogenase OS=Gibberella zeae (strain PH-1 / ATCC MYA-4620 / F	2	5	5	21.1	40.094	359	235
>tr|A0A1C3YJQ2|A0A1C3YJQ2_GIBZE Uncharacterized protein OS=Gibberella zeae (strain PH-1 / ATCC MYA-4620 / FGSC 9075 / NRRL 31084) GN=FGRAMPH1_01T18215 PE=4 SV=1;>tr|I1RNI3|I1RNI3_GIBZE Uncharacterized protein OS=Gibberella zeae (strain PH-1 / ATCC MYA-4620 / FGSC 9075 / NRRL 31084) GN=FGSG_05564 PE=4 SV=1;>tr|A0A098E231|A0A098E231_GIBZE Uncharacterized protein OS=Gibberella zeae (strain PH-1 / AT…	>tr|A0A1C3YJQ2|A0A1C3YJQ2_GIBZE Uncharacterized protein OS=Gibberella zeae (strain PH-1 / ATCC MYA-4620 / FGSC 9075 / NRRL 31084) GN=FGRAMPH1_01T18215 PE=4 SV=1;>tr|I1RNI3|I1RNI3_GIBZE Uncharacterized protein OS=Gibberella zeae (strain PH-1 / ATCC MYA-4620	3	1	1	7.3	15.547
>tr|I1RMJ7|I1RMJ7_GIBZE Adenylosuccinate synthetase OS=Gibberella zeae (strain PH-1 / ATCC MYA-4620 / FGSC 9075 / NRRL 31084) GN=FGSG_05187 PE=3 SV=1;>tr|A0A098E2A4|A0A098E2A4_GIBZE Adenylosuccinate synthetase OS=Gibberella zeae (strain PH-1 / ATCC MYA-4620 / FGSC 9075 / NRRL 31084) GN=FG05187.1 PE=3 SV=1	>tr|I1RMJ7|I1RMJ7_GIBZE Adenylosuccinate synthetase OS=Gibberella zeae (strain PH-1 / ATCC MYA-4620 / FGSC 9075 / NRRL 31084) GN=FGSG_05187 PE=3 SV=1;>tr|A0A098E2A4|A0A098E2A4_GIBZE Adenylosuccinate synthetase OS=Gibberella zeae (strain PH-1 / ATCC MYA-462	2	2	2	10.3	46.382	360	271
>tr|A0A098E2D9|A0A098E2D9_GIBZE Profilin OS=Gibberella zeae (strain PH-1 / ATCC MYA-4620 / FGSC 9075 / NRRL 31084) GN=FGSG_06392 PE=3 SV=1;>tr|I1RQP5|I1RQP5_GIBZE Profilin OS=Gibberella zeae (strain PH-1 / ATCC MYA-4620 / FGSC 9075 / NRRL 31084) GN=FGRAMPH1_01T20195 PE=3 SV=1	>tr|A0A098E2D9|A0A098E2D9_GIBZE Profilin OS=Gibberella zeae (strain PH-1 / ATCC MYA-4620 / FGSC 9075 / NRRL 31084) GN=FGSG_06392 PE=3 SV=1;>tr|I1RQP5|I1RQP5_GIBZE Profilin OS=Gibberella zeae (strain PH-1 / ATCC MYA-4620 / FGSC 9075 / NRRL 31084) GN=FGRAMPH	2	3	3	29.9	16.743	361;362	82;84
>tr|A0A098E2E9|A0A098E2E9_GIBZE Uncharacterized protein OS=Gibberella zeae (strain PH-1 / ATCC MYA-4620 / FGSC 9075 / NRRL 31084) GN=FGRAMPH1_01T21041 PE=4 SV=1;>tr|I1S2M2|I1S2M2_GIBZE Uncharacterized protein OS=Gibberella zeae (strain PH-1 / ATCC MYA-4620 / FGSC 9075 / NRRL 31084) GN=FGSG_11021 PE=4 SV=1	>tr|A0A098E2E9|A0A098E2E9_GIBZE Uncharacterized protein OS=Gibberella zeae (strain PH-1 / ATCC MYA-4620 / FGSC 9075 / NRRL 31084) GN=FGRAMPH1_01T21041 PE=4 SV=1;>tr|I1S2M2|I1S2M2_GIBZE Uncharacterized protein OS=Gibberella zeae (strain PH-1 / ATCC MYA-4620	2	1	1	2	77.443	363	233
>tr|I1RPE4|I1RPE4_GIBZE Uncharacterized protein OS=Gibberella zeae (strain PH-1 / ATCC MYA-4620 / FGSC 9075 / NRRL 31084) GN=FGSG_05911 PE=4 SV=1;>tr|A0A098E2N1|A0A098E2N1_GIBZE Uncharacterized protein OS=Gibberella zeae (strain PH-1 / ATCC MYA-4620 / FGSC 9075 / NRRL 31084) GN=FG05911.1 PE=4 SV=1	>tr|I1RPE4|I1RPE4_GIBZE Uncharacterized protein OS=Gibberella zeae (strain PH-1 / ATCC MYA-4620 / FGSC 9075 / NRRL 31084) GN=FGSG_05911 PE=4 SV=1;>tr|A0A098E2N1|A0A098E2N1_GIBZE Uncharacterized protein OS=Gibberella zeae (strain PH-1 / ATCC MYA-4620 / FGSC	2	1	1	2.7	60.361
>tr|A0A098E3K3|A0A098E3K3_GIBZE Uncharacterized protein OS=Gibberella zeae (strain PH-1 / ATCC MYA-4620 / FGSC 9075 / NRRL 31084) GN=FG05757.1 PE=4 SV=1;>tr|I1RP08|I1RP08_GIBZE Uncharacterized protein OS=Gibberella zeae (strain PH-1 / ATCC MYA-4620 / FGSC 9075 / NRRL 31084) GN=FGRAMPH1_01T18695 PE=4 SV=1	>tr|A0A098E3K3|A0A098E3K3_GIBZE Uncharacterized protein OS=Gibberella zeae (strain PH-1 / ATCC MYA-4620 / FGSC 9075 / NRRL 31084) GN=FG05757.1 PE=4 SV=1;>tr|I1RP08|I1RP08_GIBZE Uncharacterized protein OS=Gibberella zeae (strain PH-1 / ATCC MYA-4620 / FGSC	2	2	2	6.4	35.27
>tr|A0A098E3M2|A0A098E3M2_GIBZE Uncharacterized protein OS=Gibberella zeae (strain PH-1 / ATCC MYA-4620 / FGSC 9075 / NRRL 31084) GN=FGSG_13873 PE=4 SV=1;>tr|I1SAJ2|I1SAJ2_GIBZE Uncharacterized protein OS=Gibberella zeae (strain PH-1 / ATCC MYA-4620 / FGSC 9075 / NRRL 31084) GN=FGSG_13873 PE=4 SV=1	>tr|A0A098E3M2|A0A098E3M2_GIBZE Uncharacterized protein OS=Gibberella zeae (strain PH-1 / ATCC MYA-4620 / FGSC 9075 / NRRL 31084) GN=FGSG_13873 PE=4 SV=1;>tr|I1SAJ2|I1SAJ2_GIBZE Uncharacterized protein OS=Gibberella zeae (strain PH-1 / ATCC MYA-4620 / FGSC	2	2	2	5.4	24.721	364;365	123;124
>tr|A0A098E3X0|A0A098E3X0_GIBZE Uncharacterized protein OS=Gibberella zeae (strain PH-1 / ATCC MYA-4620 / FGSC 9075 / NRRL 31084) GN=FGRAMPH1_01T16251 PE=4 SV=1;>tr|I1S6Y2|I1S6Y2_GIBZE Uncharacterized protein OS=Gibberella zeae (strain PH-1 / ATCC MYA-4620 / FGSC 9075 / NRRL 31084) GN=FGSG_12605 PE=4 SV=1	>tr|A0A098E3X0|A0A098E3X0_GIBZE Uncharacterized protein OS=Gibberella zeae (strain PH-1 / ATCC MYA-4620 / FGSC 9075 / NRRL 31084) GN=FGRAMPH1_01T16251 PE=4 SV=1;>tr|I1S6Y2|I1S6Y2_GIBZE Uncharacterized protein OS=Gibberella zeae (strain PH-1 / ATCC MYA-4620	2	2	2	13.4	19.434
>tr|A0A098E3Y2|A0A098E3Y2_GIBZE Uncharacterized protein OS=Gibberella zeae (strain PH-1 / ATCC MYA-4620 / FGSC 9075 / NRRL 31084) GN=FG05892.1 PE=4 SV=1;>tr|I1RPC9|I1RPC9_GIBZE Uncharacterized protein OS=Gibberella zeae (strain PH-1 / ATCC MYA-4620 / FGSC 9075 / NRRL 31084) GN=FGSG_05892 PE=4 SV=1	>tr|A0A098E3Y2|A0A098E3Y2_GIBZE Uncharacterized protein OS=Gibberella zeae (strain PH-1 / ATCC MYA-4620 / FGSC 9075 / NRRL 31084) GN=FG05892.1 PE=4 SV=1;>tr|I1RPC9|I1RPC9_GIBZE Uncharacterized protein OS=Gibberella zeae (strain PH-1 / ATCC MYA-4620 / FGSC	2	2	2	14	15.363
>tr|I1RN70|I1RN70_GIBZE Uncharacterized protein OS=Gibberella zeae (strain PH-1 / ATCC MYA-4620 / FGSC 9075 / NRRL 31084) GN=FGRAMPH1_01T17911 PE=3 SV=1;>tr|A0A098E433|A0A098E433_GIBZE Uncharacterized protein OS=Gibberella zeae (strain PH-1 / ATCC MYA-4620 / FGSC 9075 / NRRL 31084) GN=FG05436.1 PE=3 SV=1	>tr|I1RN70|I1RN70_GIBZE Uncharacterized protein OS=Gibberella zeae (strain PH-1 / ATCC MYA-4620 / FGSC 9075 / NRRL 31084) GN=FGRAMPH1_01T17911 PE=3 SV=1;>tr|A0A098E433|A0A098E433_GIBZE Uncharacterized protein OS=Gibberella zeae (strain PH-1 / ATCC MYA-4620	2	7	7	15.9	58.049
>tr|A0A098E446|A0A098E446_GIBZE L-aminoadipate-semialdehyde dehydrogenase OS=Gibberella zeae (strain PH-1 / ATCC MYA-4620 / FGSC 9075 / NRRL 31084) GN=FG06041.1 PE=3 SV=1;>tr|A0A1C3YJZ1|A0A1C3YJZ1_GIBZE L-aminoadipate-semialdehyde dehydrogenase OS=Gibberella zeae (strain PH-1 / ATCC MYA-4620 / FGSC 9075 / NRRL 31084) GN=FGRAMPH1_01T19349 PE=3 SV=1;>tr|I1RPR2|I1RPR2_GIBZE L-aminoadipate-semialdehy…	>tr|A0A098E446|A0A098E446_GIBZE L-aminoadipate-semialdehyde dehydrogenase OS=Gibberella zeae (strain PH-1 / ATCC MYA-4620 / FGSC 9075 / NRRL 31084) GN=FG06041.1 PE=3 SV=1;>tr|A0A1C3YJZ1|A0A1C3YJZ1_GIBZE L-aminoadipate-semialdehyde dehydrogenase OS=Gibberel	3	4	4	5.8	130.53	366;367	603;734
>tr|A0A098E4A1|A0A098E4A1_GIBZE Uncharacterized protein OS=Gibberella zeae (strain PH-1 / ATCC MYA-4620 / FGSC 9075 / NRRL 31084) GN=FG05642.1 PE=4 SV=1;>tr|I1RNQ7|I1RNQ7_GIBZE Uncharacterized protein OS=Gibberella zeae (strain PH-1 / ATCC MYA-4620 / FGSC 9075 / NRRL 31084) GN=FGSG_05642 PE=4 SV=1	>tr|A0A098E4A1|A0A098E4A1_GIBZE Uncharacterized protein OS=Gibberella zeae (strain PH-1 / ATCC MYA-4620 / FGSC 9075 / NRRL 31084) GN=FG05642.1 PE=4 SV=1;>tr|I1RNQ7|I1RNQ7_GIBZE Uncharacterized protein OS=Gibberella zeae (strain PH-1 / ATCC MYA-4620 / FGSC	2	2	2	2	139.77	368	1270
>tr|A0A098E4K5|A0A098E4K5_GIBZE Uncharacterized protein OS=Gibberella zeae (strain PH-1 / ATCC MYA-4620 / FGSC 9075 / NRRL 31084) GN=FG10830.1 PE=4 SV=1;>tr|I1S246|I1S246_GIBZE Uncharacterized protein OS=Gibberella zeae (strain PH-1 / ATCC MYA-4620 / FGSC 9075 / NRRL 31084) GN=FGRAMPH1_01T20577 PE=4 SV=1	>tr|A0A098E4K5|A0A098E4K5_GIBZE Uncharacterized protein OS=Gibberella zeae (strain PH-1 / ATCC MYA-4620 / FGSC 9075 / NRRL 31084) GN=FG10830.1 PE=4 SV=1;>tr|I1S246|I1S246_GIBZE Uncharacterized protein OS=Gibberella zeae (strain PH-1 / ATCC MYA-4620 / FGSC	2	4	4	15.3	28.535	369;370;371	4;96;180
>tr|A0A098E4P3|A0A098E4P3_GIBZE Uncharacterized protein OS=Gibberella zeae (strain PH-1 / ATCC MYA-4620 / FGSC 9075 / NRRL 31084) GN=FG06417.1 PE=4 SV=1;>tr|I1RQR8|I1RQR8_GIBZE Uncharacterized protein OS=Gibberella zeae (strain PH-1 / ATCC MYA-4620 / FGSC 9075 / NRRL 31084) GN=FGSG_06417 PE=4 SV=1	>tr|A0A098E4P3|A0A098E4P3_GIBZE Uncharacterized protein OS=Gibberella zeae (strain PH-1 / ATCC MYA-4620 / FGSC 9075 / NRRL 31084) GN=FG06417.1 PE=4 SV=1;>tr|I1RQR8|I1RQR8_GIBZE Uncharacterized protein OS=Gibberella zeae (strain PH-1 / ATCC MYA-4620 / FGSC	2	3	3	1.6	222.92
>tr|A0A098E4T8|A0A098E4T8_GIBZE Uncharacterized protein OS=Gibberella zeae (strain PH-1 / ATCC MYA-4620 / FGSC 9075 / NRRL 31084) GN=FG06055.1 PE=3 SV=1;>tr|I1RPS6|I1RPS6_GIBZE Uncharacterized protein OS=Gibberella zeae (strain PH-1 / ATCC MYA-4620 / FGSC 9075 / NRRL 31084) GN=FGSG_06055 PE=3 SV=1	>tr|A0A098E4T8|A0A098E4T8_GIBZE Uncharacterized protein OS=Gibberella zeae (strain PH-1 / ATCC MYA-4620 / FGSC 9075 / NRRL 31084) GN=FG06055.1 PE=3 SV=1;>tr|I1RPS6|I1RPS6_GIBZE Uncharacterized protein OS=Gibberella zeae (strain PH-1 / ATCC MYA-4620 / FGSC	2	19	19	43	57.388	372;373;374;375	34;43;104;227
>tr|I1RQB4|I1RQB4_GIBZE Uncharacterized protein OS=Gibberella zeae (strain PH-1 / ATCC MYA-4620 / FGSC 9075 / NRRL 31084) GN=FGRAMPH1_01T19875 PE=4 SV=1;>tr|A0A098E4V6|A0A098E4V6_GIBZE Uncharacterized protein OS=Gibberella zeae (strain PH-1 / ATCC MYA-4620 / FGSC 9075 / NRRL 31084) GN=FG06255.1 PE=4 SV=1	>tr|I1RQB4|I1RQB4_GIBZE Uncharacterized protein OS=Gibberella zeae (strain PH-1 / ATCC MYA-4620 / FGSC 9075 / NRRL 31084) GN=FGRAMPH1_01T19875 PE=4 SV=1;>tr|A0A098E4V6|A0A098E4V6_GIBZE Uncharacterized protein OS=Gibberella zeae (strain PH-1 / ATCC MYA-4620	2	1	1	2.1	41.776
>tr|A0A098E508|A0A098E508_GIBZE Uncharacterized protein OS=Gibberella zeae (strain PH-1 / ATCC MYA-4620 / FGSC 9075 / NRRL 31084) GN=FG05905.1 PE=4 SV=1;>tr|A0A1C3YJW8|A0A1C3YJW8_GIBZE Uncharacterized protein OS=Gibberella zeae (strain PH-1 / ATCC MYA-4620 / FGSC 9075 / NRRL 31084) GN=FGRAMPH1_01T19049 PE=4 SV=1;>tr|I1RPD8|I1RPD8_GIBZE Uncharacterized protein OS=Gibberella zeae (strain PH-1 / ATC…	>tr|A0A098E508|A0A098E508_GIBZE Uncharacterized protein OS=Gibberella zeae (strain PH-1 / ATCC MYA-4620 / FGSC 9075 / NRRL 31084) GN=FG05905.1 PE=4 SV=1;>tr|A0A1C3YJW8|A0A1C3YJW8_GIBZE Uncharacterized protein OS=Gibberella zeae (strain PH-1 / ATCC MYA-4620	3	1	1	1.5	75.091	376	153
>tr|I1RP67|I1RP67_GIBZE Uncharacterized protein OS=Gibberella zeae (strain PH-1 / ATCC MYA-4620 / FGSC 9075 / NRRL 31084) GN=FGSG_05820 PE=4 SV=1;>tr|A0A098E5D2|A0A098E5D2_GIBZE Uncharacterized protein OS=Gibberella zeae (strain PH-1 / ATCC MYA-4620 / FGSC 9075 / NRRL 31084) GN=FGRAMPH1_01T18833 PE=4 SV=1	>tr|I1RP67|I1RP67_GIBZE Uncharacterized protein OS=Gibberella zeae (strain PH-1 / ATCC MYA-4620 / FGSC 9075 / NRRL 31084) GN=FGSG_05820 PE=4 SV=1;>tr|A0A098E5D2|A0A098E5D2_GIBZE Uncharacterized protein OS=Gibberella zeae (strain PH-1 / ATCC MYA-4620 / FGSC	2	1	1	2.8	44.247	377	161
>tr|A0A0E0RMV6|A0A0E0RMV6_GIBZE Uncharacterized protein OS=Gibberella zeae (strain PH-1 / ATCC MYA-4620 / FGSC 9075 / NRRL 31084) GN=FG00614.1 PE=4 SV=1;>tr|I1RAS8|I1RAS8_GIBZE Uncharacterized protein OS=Gibberella zeae (strain PH-1 / ATCC MYA-4620 / FGSC 9075 / NRRL 31084) GN=FGSG_00614 PE=4 SV=1	>tr|A0A0E0RMV6|A0A0E0RMV6_GIBZE Uncharacterized protein OS=Gibberella zeae (strain PH-1 / ATCC MYA-4620 / FGSC 9075 / NRRL 31084) GN=FG00614.1 PE=4 SV=1;>tr|I1RAS8|I1RAS8_GIBZE Uncharacterized protein OS=Gibberella zeae (strain PH-1 / ATCC MYA-4620 / FGSC	2	4	4	7.9	78.11	378	134
>tr|A0A0E0RN05|A0A0E0RN05_GIBZE Uncharacterized protein OS=Gibberella zeae (strain PH-1 / ATCC MYA-4620 / FGSC 9075 / NRRL 31084) GN=FG00658.1 PE=4 SV=1;>tr|I1RAW5|I1RAW5_GIBZE Uncharacterized protein OS=Gibberella zeae (strain PH-1 / ATCC MYA-4620 / FGSC 9075 / NRRL 31084) GN=FGSG_00658 PE=4 SV=1	>tr|A0A0E0RN05|A0A0E0RN05_GIBZE Uncharacterized protein OS=Gibberella zeae (strain PH-1 / ATCC MYA-4620 / FGSC 9075 / NRRL 31084) GN=FG00658.1 PE=4 SV=1;>tr|I1RAW5|I1RAW5_GIBZE Uncharacterized protein OS=Gibberella zeae (strain PH-1 / ATCC MYA-4620 / FGSC	2	1	1	3.1	45.499	379	406
>tr|I1RBB5|I1RBB5_GIBZE Uncharacterized protein OS=Gibberella zeae (strain PH-1 / ATCC MYA-4620 / FGSC 9075 / NRRL 31084) GN=FGSG_00827 PE=4 SV=1;>tr|A0A0E0RNL0|A0A0E0RNL0_GIBZE Uncharacterized protein OS=Gibberella zeae (strain PH-1 / ATCC MYA-4620 / FGSC 9075 / NRRL 31084) GN=FG00827.1 PE=4 SV=1	>tr|I1RBB5|I1RBB5_GIBZE Uncharacterized protein OS=Gibberella zeae (strain PH-1 / ATCC MYA-4620 / FGSC 9075 / NRRL 31084) GN=FGSG_00827 PE=4 SV=1;>tr|A0A0E0RNL0|A0A0E0RNL0_GIBZE Uncharacterized protein OS=Gibberella zeae (strain PH-1 / ATCC MYA-4620 / FGSC	2	1	1	1.8	62.827	380	46
>tr|A0A0E0RP23|A0A0E0RP23_GIBZE Uncharacterized protein OS=Gibberella zeae (strain PH-1 / ATCC MYA-4620 / FGSC 9075 / NRRL 31084) GN=FG00950.1 PE=4 SV=1;>tr|I1RBM2|I1RBM2_GIBZE Uncharacterized protein OS=Gibberella zeae (strain PH-1 / ATCC MYA-4620 / FGSC 9075 / NRRL 31084) GN=FGSG_00950 PE=4 SV=1	>tr|A0A0E0RP23|A0A0E0RP23_GIBZE Uncharacterized protein OS=Gibberella zeae (strain PH-1 / ATCC MYA-4620 / FGSC 9075 / NRRL 31084) GN=FG00950.1 PE=4 SV=1;>tr|I1RBM2|I1RBM2_GIBZE Uncharacterized protein OS=Gibberella zeae (strain PH-1 / ATCC MYA-4620 / FGSC	2	1	1	3.8	43.898
>tr|A0A0E0RP78|A0A0E0RP78_GIBZE Uncharacterized protein OS=Gibberella zeae (strain PH-1 / ATCC MYA-4620 / FGSC 9075 / NRRL 31084) GN=FGSG_11878 PE=4 SV=1;>tr|I1S4W0|I1S4W0_GIBZE Uncharacterized protein OS=Gibberella zeae (strain PH-1 / ATCC MYA-4620 / FGSC 9075 / NRRL 31084) GN=FGSG_11878 PE=4 SV=1	>tr|A0A0E0RP78|A0A0E0RP78_GIBZE Uncharacterized protein OS=Gibberella zeae (strain PH-1 / ATCC MYA-4620 / FGSC 9075 / NRRL 31084) GN=FGSG_11878 PE=4 SV=1;>tr|I1S4W0|I1S4W0_GIBZE Uncharacterized protein OS=Gibberella zeae (strain PH-1 / ATCC MYA-4620 / FGSC	2	5	5	13	51.326	381;382	143;272
>tr|A0A0E0RP92|A0A0E0RP92_GIBZE Uncharacterized protein OS=Gibberella zeae (strain PH-1 / ATCC MYA-4620 / FGSC 9075 / NRRL 31084) GN=FG01009.1 PE=4 SV=1;>tr|I1S4W4|I1S4W4_GIBZE Uncharacterized protein OS=Gibberella zeae (strain PH-1 / ATCC MYA-4620 / FGSC 9075 / NRRL 31084) GN=FGSG_11882 PE=4 SV=1	>tr|A0A0E0RP92|A0A0E0RP92_GIBZE Uncharacterized protein OS=Gibberella zeae (strain PH-1 / ATCC MYA-4620 / FGSC 9075 / NRRL 31084) GN=FG01009.1 PE=4 SV=1;>tr|I1S4W4|I1S4W4_GIBZE Uncharacterized protein OS=Gibberella zeae (strain PH-1 / ATCC MYA-4620 / FGSC	2	2	2	6.2	41.642
>tr|A0A0E0RPV7|A0A0E0RPV7_GIBZE Uncharacterized protein OS=Gibberella zeae (strain PH-1 / ATCC MYA-4620 / FGSC 9075 / NRRL 31084) GN=FG01195.1 PE=4 SV=1;>tr|I1RC92|I1RC92_GIBZE Uncharacterized protein OS=Gibberella zeae (strain PH-1 / ATCC MYA-4620 / FGSC 9075 / NRRL 31084) GN=FGSG_01195 PE=4 SV=1	>tr|A0A0E0RPV7|A0A0E0RPV7_GIBZE Uncharacterized protein OS=Gibberella zeae (strain PH-1 / ATCC MYA-4620 / FGSC 9075 / NRRL 31084) GN=FG01195.1 PE=4 SV=1;>tr|I1RC92|I1RC92_GIBZE Uncharacterized protein OS=Gibberella zeae (strain PH-1 / ATCC MYA-4620 / FGSC	2	2	2	18.7	12.344	383;384	92;97
>tr|A0A0E0RQ82|A0A0E0RQ82_GIBZE Probable acetate kinase OS=Gibberella zeae (strain PH-1 / ATCC MYA-4620 / FGSC 9075 / NRRL 31084) GN=FG01297.1 PE=3 SV=1;>tr|I1S507|I1S507_GIBZE Probable acetate kinase OS=Gibberella zeae (strain PH-1 / ATCC MYA-4620 / FGSC 9075 / NRRL 31084) GN=FGSG_11925 PE=3 SV=1	>tr|A0A0E0RQ82|A0A0E0RQ82_GIBZE Probable acetate kinase OS=Gibberella zeae (strain PH-1 / ATCC MYA-4620 / FGSC 9075 / NRRL 31084) GN=FG01297.1 PE=3 SV=1;>tr|I1S507|I1S507_GIBZE Probable acetate kinase OS=Gibberella zeae (strain PH-1 / ATCC MYA-4620 / FGSC	2	3	3	9.9	44.779
>tr|A0A1C3YIK0|A0A1C3YIK0_GIBZE Uncharacterized protein OS=Gibberella zeae (strain PH-1 / ATCC MYA-4620 / FGSC 9075 / NRRL 31084) GN=FGRAMPH1_01T04553 PE=4 SV=1;>tr|A0A0E0RS58|A0A0E0RS58_GIBZE Uncharacterized protein OS=Gibberella zeae (strain PH-1 / ATCC MYA-4620 / FGSC 9075 / NRRL 31084) PE=4 SV=1;>tr|I1RE10|I1RE10_GIBZE Uncharacterized protein OS=Gibberella zeae (strain PH-1 / ATCC MYA-4620 / …	>tr|A0A1C3YIK0|A0A1C3YIK0_GIBZE Uncharacterized protein OS=Gibberella zeae (strain PH-1 / ATCC MYA-4620 / FGSC 9075 / NRRL 31084) GN=FGRAMPH1_01T04553 PE=4 SV=1;>tr|A0A0E0RS58|A0A0E0RS58_GIBZE Uncharacterized protein OS=Gibberella zeae (strain PH-1 / ATCC	3	3	3	6.5	78.502
>tr|I1RE94|I1RE94_GIBZE Uncharacterized protein OS=Gibberella zeae (strain PH-1 / ATCC MYA-4620 / FGSC 9075 / NRRL 31084) GN=FGSG_01976 PE=4 SV=1;>tr|A0A0E0RSG8|A0A0E0RSG8_GIBZE Uncharacterized protein OS=Gibberella zeae (strain PH-1 / ATCC MYA-4620 / FGSC 9075 / NRRL 31084) GN=FG01976.1 PE=4 SV=1	>tr|I1RE94|I1RE94_GIBZE Uncharacterized protein OS=Gibberella zeae (strain PH-1 / ATCC MYA-4620 / FGSC 9075 / NRRL 31084) GN=FGSG_01976 PE=4 SV=1;>tr|A0A0E0RSG8|A0A0E0RSG8_GIBZE Uncharacterized protein OS=Gibberella zeae (strain PH-1 / ATCC MYA-4620 / FGSC	2	4	4	3.2	115.4	385	978
>tr|I1REJ1|I1REJ1_GIBZE Uncharacterized protein OS=Gibberella zeae (strain PH-1 / ATCC MYA-4620 / FGSC 9075 / NRRL 31084) GN=FGSG_02080 PE=4 SV=1;>tr|A0A0E0RST9|A0A0E0RST9_GIBZE Uncharacterized protein OS=Gibberella zeae (strain PH-1 / ATCC MYA-4620 / FGSC 9075 / NRRL 31084) GN=FG02080.1 PE=4 SV=1	>tr|I1REJ1|I1REJ1_GIBZE Uncharacterized protein OS=Gibberella zeae (strain PH-1 / ATCC MYA-4620 / FGSC 9075 / NRRL 31084) GN=FGSG_02080 PE=4 SV=1;>tr|A0A0E0RST9|A0A0E0RST9_GIBZE Uncharacterized protein OS=Gibberella zeae (strain PH-1 / ATCC MYA-4620 / FGSC	2	3	3	1.8	184.05	386	1156
>tr|A0A0E0RTC6|A0A0E0RTC6_GIBZE Uncharacterized protein OS=Gibberella zeae (strain PH-1 / ATCC MYA-4620 / FGSC 9075 / NRRL 31084) GN=FG02239.1 PE=4 SV=1;>tr|I1REY0|I1REY0_GIBZE Uncharacterized protein OS=Gibberella zeae (strain PH-1 / ATCC MYA-4620 / FGSC 9075 / NRRL 31084) GN=FGSG_02239 PE=4 SV=1	>tr|A0A0E0RTC6|A0A0E0RTC6_GIBZE Uncharacterized protein OS=Gibberella zeae (strain PH-1 / ATCC MYA-4620 / FGSC 9075 / NRRL 31084) GN=FG02239.1 PE=4 SV=1;>tr|I1REY0|I1REY0_GIBZE Uncharacterized protein OS=Gibberella zeae (strain PH-1 / ATCC MYA-4620 / FGSC	2	2	2	3.6	63.923
>tr|A0A0E0RTH0|A0A0E0RTH0_GIBZE Amine oxidase OS=Gibberella zeae (strain PH-1 / ATCC MYA-4620 / FGSC 9075 / NRRL 31084) GN=FG02271.1 PE=3 SV=1;>tr|I1RF09|I1RF09_GIBZE Amine oxidase OS=Gibberella zeae (strain PH-1 / ATCC MYA-4620 / FGSC 9075 / NRRL 31084) GN=FGSG_02271 PE=3 SV=1	>tr|A0A0E0RTH0|A0A0E0RTH0_GIBZE Amine oxidase OS=Gibberella zeae (strain PH-1 / ATCC MYA-4620 / FGSC 9075 / NRRL 31084) GN=FG02271.1 PE=3 SV=1;>tr|I1RF09|I1RF09_GIBZE Amine oxidase OS=Gibberella zeae (strain PH-1 / ATCC MYA-4620 / FGSC 9075 / NRRL 31084) G	2	1	1	2.1	78.609
>tr|A0A0E0RU50|A0A0E0RU50_GIBZE Uncharacterized protein OS=Gibberella zeae (strain PH-1 / ATCC MYA-4620 / FGSC 9075 / NRRL 31084) GN=FG02475.1 PE=4 SV=1;>tr|A0A1C3YJ81|A0A1C3YJ81_GIBZE Uncharacterized protein OS=Gibberella zeae (strain PH-1 / ATCC MYA-4620 / FGSC 9075 / NRRL 31084) GN=FGRAMPH1_01T05941 PE=4 SV=1;>tr|I1RFJ7|I1RFJ7_GIBZE Uncharacterized protein OS=Gibberella zeae (strain PH-1 / ATC…	>tr|A0A0E0RU50|A0A0E0RU50_GIBZE Uncharacterized protein OS=Gibberella zeae (strain PH-1 / ATCC MYA-4620 / FGSC 9075 / NRRL 31084) GN=FG02475.1 PE=4 SV=1;>tr|A0A1C3YJ81|A0A1C3YJ81_GIBZE Uncharacterized protein OS=Gibberella zeae (strain PH-1 / ATCC MYA-4620	3	1	1	5.4	28.81
>tr|I1RFK1|I1RFK1_GIBZE Uncharacterized protein OS=Gibberella zeae (strain PH-1 / ATCC MYA-4620 / FGSC 9075 / NRRL 31084) GN=FGSG_02480 PE=4 SV=1;>tr|A0A0E0RU55|A0A0E0RU55_GIBZE Uncharacterized protein OS=Gibberella zeae (strain PH-1 / ATCC MYA-4620 / FGSC 9075 / NRRL 31084) GN=FG02480.1 PE=4 SV=1	>tr|I1RFK1|I1RFK1_GIBZE Uncharacterized protein OS=Gibberella zeae (strain PH-1 / ATCC MYA-4620 / FGSC 9075 / NRRL 31084) GN=FGSG_02480 PE=4 SV=1;>tr|A0A0E0RU55|A0A0E0RU55_GIBZE Uncharacterized protein OS=Gibberella zeae (strain PH-1 / ATCC MYA-4620 / FGSC	2	1	1	4.4	41.96
>tr|A0A0E0RU84|A0A0E0RU84_GIBZE Uncharacterized protein OS=Gibberella zeae (strain PH-1 / ATCC MYA-4620 / FGSC 9075 / NRRL 31084) GN=FG02503.1 PE=4 SV=1;>tr|I1RFM3|I1RFM3_GIBZE Uncharacterized protein OS=Gibberella zeae (strain PH-1 / ATCC MYA-4620 / FGSC 9075 / NRRL 31084) GN=FGSG_02503 PE=4 SV=1	>tr|A0A0E0RU84|A0A0E0RU84_GIBZE Uncharacterized protein OS=Gibberella zeae (strain PH-1 / ATCC MYA-4620 / FGSC 9075 / NRRL 31084) GN=FG02503.1 PE=4 SV=1;>tr|I1RFM3|I1RFM3_GIBZE Uncharacterized protein OS=Gibberella zeae (strain PH-1 / ATCC MYA-4620 / FGSC	2	11	11	52.8	17.099	387;388;389;390	28;59;76;111
>tr|I1RFM4|I1RFM4_GIBZE Malate dehydrogenase OS=Gibberella zeae (strain PH-1 / ATCC MYA-4620 / FGSC 9075 / NRRL 31084) GN=FGSG_02504 PE=3 SV=1;>tr|A0A0E0RU85|A0A0E0RU85_GIBZE Malate dehydrogenase OS=Gibberella zeae (strain PH-1 / ATCC MYA-4620 / FGSC 9075 / NRRL 31084) GN=FG02504.1 PE=3 SV=1	>tr|I1RFM4|I1RFM4_GIBZE Malate dehydrogenase OS=Gibberella zeae (strain PH-1 / ATCC MYA-4620 / FGSC 9075 / NRRL 31084) GN=FGSG_02504 PE=3 SV=1;>tr|A0A0E0RU85|A0A0E0RU85_GIBZE Malate dehydrogenase OS=Gibberella zeae (strain PH-1 / ATCC MYA-4620 / FGSC 9075	2	17	17	67.4	34.535	391;392;393;394;395;396	69;218;246;249;301;308
>tr|A0A0E0RUI9|A0A0E0RUI9_GIBZE Uncharacterized protein OS=Gibberella zeae (strain PH-1 / ATCC MYA-4620 / FGSC 9075 / NRRL 31084) GN=FG02591.1 PE=4 SV=1	>tr|A0A0E0RUI9|A0A0E0RUI9_GIBZE Uncharacterized protein OS=Gibberella zeae (strain PH-1 / ATCC MYA-4620 / FGSC 9075 / NRRL 31084) GN=FG02591.1 PE=4 SV=1	1	4	1	6.4	74.095	397;398	524;609
>tr|A0A0E0RUQ7|A0A0E0RUQ7_GIBZE Uncharacterized protein OS=Gibberella zeae (strain PH-1 / ATCC MYA-4620 / FGSC 9075 / NRRL 31084) GN=FG02648.1 PE=4 SV=1;>tr|I1RG00|I1RG00_GIBZE Uncharacterized protein OS=Gibberella zeae (strain PH-1 / ATCC MYA-4620 / FGSC 9075 / NRRL 31084) GN=FGSG_02648 PE=4 SV=1	>tr|A0A0E0RUQ7|A0A0E0RUQ7_GIBZE Uncharacterized protein OS=Gibberella zeae (strain PH-1 / ATCC MYA-4620 / FGSC 9075 / NRRL 31084) GN=FG02648.1 PE=4 SV=1;>tr|I1RG00|I1RG00_GIBZE Uncharacterized protein OS=Gibberella zeae (strain PH-1 / ATCC MYA-4620 / FGSC	2	2	2	8.5	38.349	399	5
>tr|A0A0E0RUW5|A0A0E0RUW5_GIBZE Uncharacterized protein OS=Gibberella zeae (strain PH-1 / ATCC MYA-4620 / FGSC 9075 / NRRL 31084) GN=FGSG_12179 PE=4 SV=1;>tr|I1S5Q8|I1S5Q8_GIBZE Uncharacterized protein OS=Gibberella zeae (strain PH-1 / ATCC MYA-4620 / FGSC 9075 / NRRL 31084) GN=FGSG_12179 PE=4 SV=1	>tr|A0A0E0RUW5|A0A0E0RUW5_GIBZE Uncharacterized protein OS=Gibberella zeae (strain PH-1 / ATCC MYA-4620 / FGSC 9075 / NRRL 31084) GN=FGSG_12179 PE=4 SV=1;>tr|I1S5Q8|I1S5Q8_GIBZE Uncharacterized protein OS=Gibberella zeae (strain PH-1 / ATCC MYA-4620 / FGSC	2	6	6	33.1	14.434	400;401;402	11;46;120
>tr|A0A1C3YJ08|A0A1C3YJ08_GIBZE Uncharacterized protein OS=Gibberella zeae (strain PH-1 / ATCC MYA-4620 / FGSC 9075 / NRRL 31084) GN=FGRAMPH1_01T06521 PE=4 SV=1;>tr|A0A0E0RUZ0|A0A0E0RUZ0_GIBZE Uncharacterized protein OS=Gibberella zeae (strain PH-1 / ATCC MYA-4620 / FGSC 9075 / NRRL 31084) GN=FG02719.1 PE=4 SV=1;>tr|I1RG68|I1RG68_GIBZE Uncharacterized protein OS=Gibberella zeae (strain PH-1 / ATC…	>tr|A0A1C3YJ08|A0A1C3YJ08_GIBZE Uncharacterized protein OS=Gibberella zeae (strain PH-1 / ATCC MYA-4620 / FGSC 9075 / NRRL 31084) GN=FGRAMPH1_01T06521 PE=4 SV=1;>tr|A0A0E0RUZ0|A0A0E0RUZ0_GIBZE Uncharacterized protein OS=Gibberella zeae (strain PH-1 / ATCC	3	2	2	10.4	29.956	403	195
>tr|A0A0E0RV05|A0A0E0RV05_GIBZE Uncharacterized protein OS=Gibberella zeae (strain PH-1 / ATCC MYA-4620 / FGSC 9075 / NRRL 31084) GN=FG02728.1 PE=4 SV=1;>tr|I1RG74|I1RG74_GIBZE Uncharacterized protein OS=Gibberella zeae (strain PH-1 / ATCC MYA-4620 / FGSC 9075 / NRRL 31084) GN=FGSG_02728 PE=4 SV=1	>tr|A0A0E0RV05|A0A0E0RV05_GIBZE Uncharacterized protein OS=Gibberella zeae (strain PH-1 / ATCC MYA-4620 / FGSC 9075 / NRRL 31084) GN=FG02728.1 PE=4 SV=1;>tr|I1RG74|I1RG74_GIBZE Uncharacterized protein OS=Gibberella zeae (strain PH-1 / ATCC MYA-4620 / FGSC	2	1	1	1	120.84	404	95
>tr|A0A0E0RV94|A0A0E0RV94_GIBZE Ribosomal protein L19 OS=Gibberella zeae (strain PH-1 / ATCC MYA-4620 / FGSC 9075 / NRRL 31084) GN=FG09874.1 PE=3 SV=1;>tr|I1S9Y3|I1S9Y3_GIBZE Ribosomal protein L19 OS=Gibberella zeae (strain PH-1 / ATCC MYA-4620 / FGSC 9075 / NRRL 31084) GN=FGSG_13664 PE=3 SV=1;>tr|I1S9Y5|I1S9Y5_GIBZE Uncharacterized protein OS=Gibberella zeae (strain PH-1 / ATCC MYA-4620 / FGSC 9…	>tr|A0A0E0RV94|A0A0E0RV94_GIBZE Ribosomal protein L19 OS=Gibberella zeae (strain PH-1 / ATCC MYA-4620 / FGSC 9075 / NRRL 31084) GN=FG09874.1 PE=3 SV=1;>tr|I1S9Y3|I1S9Y3_GIBZE Ribosomal protein L19 OS=Gibberella zeae (strain PH-1 / ATCC MYA-4620 / FGSC 9075	3	8	8	2.9	312.07	405;406;407	361;2750;2832
>tr|A0A0E0RV96|A0A0E0RV96_GIBZE Uncharacterized protein OS=Gibberella zeae (strain PH-1 / ATCC MYA-4620 / FGSC 9075 / NRRL 31084) GN=FGRAMPH1_01T06733 PE=4 SV=1;>tr|I1RZM6|I1RZM6_GIBZE Uncharacterized protein OS=Gibberella zeae (strain PH-1 / ATCC MYA-4620 / FGSC 9075 / NRRL 31084) GN=FGSG_09876 PE=4 SV=1	>tr|A0A0E0RV96|A0A0E0RV96_GIBZE Uncharacterized protein OS=Gibberella zeae (strain PH-1 / ATCC MYA-4620 / FGSC 9075 / NRRL 31084) GN=FGRAMPH1_01T06733 PE=4 SV=1;>tr|I1RZM6|I1RZM6_GIBZE Uncharacterized protein OS=Gibberella zeae (strain PH-1 / ATCC MYA-4620	2	1	1	1.3	120.26	408	852
>tr|A0A1C3YJC0|A0A1C3YJC0_GIBZE Uncharacterized protein OS=Gibberella zeae (strain PH-1 / ATCC MYA-4620 / FGSC 9075 / NRRL 31084) GN=FGRAMPH1_01T06765 PE=4 SV=1;>tr|A0A0E0RVB2|A0A0E0RVB2_GIBZE Uncharacterized protein OS=Gibberella zeae (strain PH-1 / ATCC MYA-4620 / FGSC 9075 / NRRL 31084) GN=FG09887.1 PE=4 SV=1;>tr|I1RZN7|I1RZN7_GIBZE Uncharacterized protein OS=Gibberella zeae (strain PH-1 / ATC…	>tr|A0A1C3YJC0|A0A1C3YJC0_GIBZE Uncharacterized protein OS=Gibberella zeae (strain PH-1 / ATCC MYA-4620 / FGSC 9075 / NRRL 31084) GN=FGRAMPH1_01T06765 PE=4 SV=1;>tr|A0A0E0RVB2|A0A0E0RVB2_GIBZE Uncharacterized protein OS=Gibberella zeae (strain PH-1 / ATCC	3	5	5	7.9	91.017	409	213
>tr|A0A0E0RVC1|A0A0E0RVC1_GIBZE Trehalase OS=Gibberella zeae (strain PH-1 / ATCC MYA-4620 / FGSC 9075 / NRRL 31084) GN=FG09895.1 PE=3 SV=1;>tr|I1RZP5|I1RZP5_GIBZE Trehalase OS=Gibberella zeae (strain PH-1 / ATCC MYA-4620 / FGSC 9075 / NRRL 31084) GN=FGSG_09895 PE=3 SV=1	>tr|A0A0E0RVC1|A0A0E0RVC1_GIBZE Trehalase OS=Gibberella zeae (strain PH-1 / ATCC MYA-4620 / FGSC 9075 / NRRL 31084) GN=FG09895.1 PE=3 SV=1;>tr|I1RZP5|I1RZP5_GIBZE Trehalase OS=Gibberella zeae (strain PH-1 / ATCC MYA-4620 / FGSC 9075 / NRRL 31084) GN=FGSG_0	2	1	1	1.4	85.198
>tr|A0A0E0RVW9|A0A0E0RVW9_GIBZE Uncharacterized protein OS=Gibberella zeae (strain PH-1 / ATCC MYA-4620 / FGSC 9075 / NRRL 31084) GN=FGRAMPH1_01T07179 PE=4 SV=1;>tr|I1S042|I1S042_GIBZE Uncharacterized protein OS=Gibberella zeae (strain PH-1 / ATCC MYA-4620 / FGSC 9075 / NRRL 31084) GN=FGSG_10057 PE=4 SV=1	>tr|A0A0E0RVW9|A0A0E0RVW9_GIBZE Uncharacterized protein OS=Gibberella zeae (strain PH-1 / ATCC MYA-4620 / FGSC 9075 / NRRL 31084) GN=FGRAMPH1_01T07179 PE=4 SV=1;>tr|I1S042|I1S042_GIBZE Uncharacterized protein OS=Gibberella zeae (strain PH-1 / ATCC MYA-4620	2	2	2	1.7	130.01
>tr|A0A0E0RVZ1|A0A0E0RVZ1_GIBZE Eukaryotic translation initiation factor 3 subunit F OS=Gibberella zeae (strain PH-1 / ATCC MYA-4620 / FGSC 9075 / NRRL 31084) GN=FG10075.1 PE=3 SV=1;>tr|I1S059|I1S059_GIBZE Eukaryotic translation initiation factor 3 subunit F OS=Gibberella zeae (strain PH-1 / ATCC MYA-4620 / FGSC 9075 / NRRL 31084) GN=FGSG_10075 PE=3 SV=1	>tr|A0A0E0RVZ1|A0A0E0RVZ1_GIBZE Eukaryotic translation initiation factor 3 subunit F OS=Gibberella zeae (strain PH-1 / ATCC MYA-4620 / FGSC 9075 / NRRL 31084) GN=FG10075.1 PE=3 SV=1;>tr|I1S059|I1S059_GIBZE Eukaryotic translation initiation factor 3 subunit	2	3	3	11.1	39.291	410	315
>tr|A0A0E0RW49|A0A0E0RW49_GIBZE Uncharacterized protein OS=Gibberella zeae (strain PH-1 / ATCC MYA-4620 / FGSC 9075 / NRRL 31084) GN=FG10122.1 PE=4 SV=1;>tr|I1S0A1|I1S0A1_GIBZE Uncharacterized protein OS=Gibberella zeae (strain PH-1 / ATCC MYA-4620 / FGSC 9075 / NRRL 31084) GN=FGSG_10122 PE=4 SV=1	>tr|A0A0E0RW49|A0A0E0RW49_GIBZE Uncharacterized protein OS=Gibberella zeae (strain PH-1 / ATCC MYA-4620 / FGSC 9075 / NRRL 31084) GN=FG10122.1 PE=4 SV=1;>tr|I1S0A1|I1S0A1_GIBZE Uncharacterized protein OS=Gibberella zeae (strain PH-1 / ATCC MYA-4620 / FGSC	2	6	6	12.2	67.635	411;412;413;414	202;324;498;566
>tr|A0A1C3YJ36|A0A1C3YJ36_GIBZE Uncharacterized protein OS=Gibberella zeae (strain PH-1 / ATCC MYA-4620 / FGSC 9075 / NRRL 31084) GN=FGRAMPH1_01T07645 PE=3 SV=1;>tr|A0A0E0RWK1|A0A0E0RWK1_GIBZE Uncharacterized protein OS=Gibberella zeae (strain PH-1 / ATCC MYA-4620 / FGSC 9075 / NRRL 31084) GN=FG10249.1 PE=3 SV=1;>tr|I1SA44|I1SA44_GIBZE Spermidine synthase OS=Gibberella zeae (strain PH-1 / ATCC MY…	>tr|A0A1C3YJ36|A0A1C3YJ36_GIBZE Uncharacterized protein OS=Gibberella zeae (strain PH-1 / ATCC MYA-4620 / FGSC 9075 / NRRL 31084) GN=FGRAMPH1_01T07645 PE=3 SV=1;>tr|A0A0E0RWK1|A0A0E0RWK1_GIBZE Uncharacterized protein OS=Gibberella zeae (strain PH-1 / ATCC	4	5	5	12	43.286	415;416;417	137;139;367
>tr|A0A0E0RZC3|A0A0E0RZC3_GIBZE Uncharacterized protein OS=Gibberella zeae (strain PH-1 / ATCC MYA-4620 / FGSC 9075 / NRRL 31084) GN=FG08296.1 PE=4 SV=1;>tr|I1RVL5|I1RVL5_GIBZE Uncharacterized protein OS=Gibberella zeae (strain PH-1 / ATCC MYA-4620 / FGSC 9075 / NRRL 31084) GN=FGSG_08296 PE=4 SV=1	>tr|A0A0E0RZC3|A0A0E0RZC3_GIBZE Uncharacterized protein OS=Gibberella zeae (strain PH-1 / ATCC MYA-4620 / FGSC 9075 / NRRL 31084) GN=FG08296.1 PE=4 SV=1;>tr|I1RVL5|I1RVL5_GIBZE Uncharacterized protein OS=Gibberella zeae (strain PH-1 / ATCC MYA-4620 / FGSC	2	1	1	6.1	17.161	418	114
>tr|A0A1C3YM49|A0A1C3YM49_GIBZE Uncharacterized protein OS=Gibberella zeae (strain PH-1 / ATCC MYA-4620 / FGSC 9075 / NRRL 31084) GN=FGRAMPH1_01T09867 PE=4 SV=1;>tr|A0A0E0RZR1|A0A0E0RZR1_GIBZE Uncharacterized protein OS=Gibberella zeae (strain PH-1 / ATCC MYA-4620 / FGSC 9075 / NRRL 31084) GN=FG08403.1 PE=4 SV=1;>tr|I1RVV8|I1RVV8_GIBZE Uncharacterized protein OS=Gibberella zeae (strain PH-1 / ATC…	>tr|A0A1C3YM49|A0A1C3YM49_GIBZE Uncharacterized protein OS=Gibberella zeae (strain PH-1 / ATCC MYA-4620 / FGSC 9075 / NRRL 31084) GN=FGRAMPH1_01T09867 PE=4 SV=1;>tr|A0A0E0RZR1|A0A0E0RZR1_GIBZE Uncharacterized protein OS=Gibberella zeae (strain PH-1 / ATCC	4	1	1	0.9	107.58
>tr|I1RW67|I1RW67_GIBZE Uncharacterized protein OS=Gibberella zeae (strain PH-1 / ATCC MYA-4620 / FGSC 9075 / NRRL 31084) GN=FGSG_08526 PE=4 SV=1;>tr|A0A0E0S067|A0A0E0S067_GIBZE Uncharacterized protein OS=Gibberella zeae (strain PH-1 / ATCC MYA-4620 / FGSC 9075 / NRRL 31084) GN=FG08526.1 PE=4 SV=1	>tr|I1RW67|I1RW67_GIBZE Uncharacterized protein OS=Gibberella zeae (strain PH-1 / ATCC MYA-4620 / FGSC 9075 / NRRL 31084) GN=FGSG_08526 PE=4 SV=1;>tr|A0A0E0S067|A0A0E0S067_GIBZE Uncharacterized protein OS=Gibberella zeae (strain PH-1 / ATCC MYA-4620 / FGSC	2	3	3	14.4	21.259	419;420	97;102
>tr|A0A1C3YMD5|A0A1C3YMD5_GIBZE Uncharacterized protein OS=Gibberella zeae (strain PH-1 / ATCC MYA-4620 / FGSC 9075 / NRRL 31084) GN=FGRAMPH1_01T10287 PE=4 SV=1;>tr|A0A0E0S0C2|A0A0E0S0C2_GIBZE Uncharacterized protein OS=Gibberella zeae (strain PH-1 / ATCC MYA-4620 / FGSC 9075 / NRRL 31084) GN=FG08571.1 PE=4 SV=1;>tr|I1RWA8|I1RWA8_GIBZE Uncharacterized protein OS=Gibberella zeae (strain PH-1 / ATC…	>tr|A0A1C3YMD5|A0A1C3YMD5_GIBZE Uncharacterized protein OS=Gibberella zeae (strain PH-1 / ATCC MYA-4620 / FGSC 9075 / NRRL 31084) GN=FGRAMPH1_01T10287 PE=4 SV=1;>tr|A0A0E0S0C2|A0A0E0S0C2_GIBZE Uncharacterized protein OS=Gibberella zeae (strain PH-1 / ATCC	3	1	1	1.1	72.789	421	378
>tr|A0A0E0S0J1|A0A0E0S0J1_GIBZE Uncharacterized protein OS=Gibberella zeae (strain PH-1 / ATCC MYA-4620 / FGSC 9075 / NRRL 31084) GN=FG08629.1 PE=4 SV=1	>tr|A0A0E0S0J1|A0A0E0S0J1_GIBZE Uncharacterized protein OS=Gibberella zeae (strain PH-1 / ATCC MYA-4620 / FGSC 9075 / NRRL 31084) GN=FG08629.1 PE=4 SV=1	1	2	2	10.6	22.41
>tr|I1RWQ2|I1RWQ2_GIBZE Casein kinase I isoform epsilon OS=Gibberella zeae (strain PH-1 / ATCC MYA-4620 / FGSC 9075 / NRRL 31084) GN=FGSG_08731 PE=3 SV=1;>tr|A0A0E0S0W9|A0A0E0S0W9_GIBZE Uncharacterized protein OS=Gibberella zeae (strain PH-1 / ATCC MYA-4620 / FGSC 9075 / NRRL 31084) GN=FG08731.1 PE=3 SV=1	>tr|I1RWQ2|I1RWQ2_GIBZE Casein kinase I isoform epsilon OS=Gibberella zeae (strain PH-1 / ATCC MYA-4620 / FGSC 9075 / NRRL 31084) GN=FGSG_08731 PE=3 SV=1;>tr|A0A0E0S0W9|A0A0E0S0W9_GIBZE Uncharacterized protein OS=Gibberella zeae (strain PH-1 / ATCC MYA-462	2	5	5	13.1	45.049	422	290
>tr|A0A0E0S134|A0A0E0S134_GIBZE Uncharacterized protein OS=Gibberella zeae (strain PH-1 / ATCC MYA-4620 / FGSC 9075 / NRRL 31084) GN=FG08785.1 PE=4 SV=1;>tr|I1RWV0|I1RWV0_GIBZE Uncharacterized protein OS=Gibberella zeae (strain PH-1 / ATCC MYA-4620 / FGSC 9075 / NRRL 31084) GN=FGSG_08785 PE=4 SV=1	>tr|A0A0E0S134|A0A0E0S134_GIBZE Uncharacterized protein OS=Gibberella zeae (strain PH-1 / ATCC MYA-4620 / FGSC 9075 / NRRL 31084) GN=FG08785.1 PE=4 SV=1;>tr|I1RWV0|I1RWV0_GIBZE Uncharacterized protein OS=Gibberella zeae (strain PH-1 / ATCC MYA-4620 / FGSC	2	1	1	2.4	71.287
>tr|A0A1C3YMC4|A0A1C3YMC4_GIBZE Uncharacterized protein OS=Gibberella zeae (strain PH-1 / ATCC MYA-4620 / FGSC 9075 / NRRL 31084) GN=FGRAMPH1_01T11089 PE=4 SV=1;>tr|A0A0E0S1H2|A0A0E0S1H2_GIBZE Uncharacterized protein OS=Gibberella zeae (strain PH-1 / ATCC MYA-4620 / FGSC 9075 / NRRL 31084) GN=FG08886.1 PE=4 SV=1;>tr|I1RX37|I1RX37_GIBZE Complex I intermediate-associated protein 30 OS=Gibberella ze…	>tr|A0A1C3YMC4|A0A1C3YMC4_GIBZE Uncharacterized protein OS=Gibberella zeae (strain PH-1 / ATCC MYA-4620 / FGSC 9075 / NRRL 31084) GN=FGRAMPH1_01T11089 PE=4 SV=1;>tr|A0A0E0S1H2|A0A0E0S1H2_GIBZE Uncharacterized protein OS=Gibberella zeae (strain PH-1 / ATCC	3	2	2	8.4	30.156
>tr|A0A0E0S1S6|A0A0E0S1S6_GIBZE Uncharacterized protein OS=Gibberella zeae (strain PH-1 / ATCC MYA-4620 / FGSC 9075 / NRRL 31084) GN=FGSG_12578 PE=3 SV=1;>tr|I1S6V5|I1S6V5_GIBZE Uncharacterized protein OS=Gibberella zeae (strain PH-1 / ATCC MYA-4620 / FGSC 9075 / NRRL 31084) GN=FGSG_12578 PE=3 SV=1	>tr|A0A0E0S1S6|A0A0E0S1S6_GIBZE Uncharacterized protein OS=Gibberella zeae (strain PH-1 / ATCC MYA-4620 / FGSC 9075 / NRRL 31084) GN=FGSG_12578 PE=3 SV=1;>tr|I1S6V5|I1S6V5_GIBZE Uncharacterized protein OS=Gibberella zeae (strain PH-1 / ATCC MYA-4620 / FGSC	2	2	2	7.8	23.166
>tr|A0A0E0S1T0|A0A0E0S1T0_GIBZE Uncharacterized protein OS=Gibberella zeae (strain PH-1 / ATCC MYA-4620 / FGSC 9075 / NRRL 31084) GN=FGSG_12577 PE=4 SV=1;>tr|I1S6V4|I1S6V4_GIBZE Pre-mRNA-splicing factor slt-11 OS=Gibberella zeae (strain PH-1 / ATCC MYA-4620 / FGSC 9075 / NRRL 31084) GN=FGSG_12577 PE=4 SV=1	>tr|A0A0E0S1T0|A0A0E0S1T0_GIBZE Uncharacterized protein OS=Gibberella zeae (strain PH-1 / ATCC MYA-4620 / FGSC 9075 / NRRL 31084) GN=FGSG_12577 PE=4 SV=1;>tr|I1S6V4|I1S6V4_GIBZE Pre-mRNA-splicing factor slt-11 OS=Gibberella zeae (strain PH-1 / ATCC MYA-462	2	1	1	2.4	40.2
>tr|I1S6U0|I1S6U0_GIBZE Uncharacterized protein OS=Gibberella zeae (strain PH-1 / ATCC MYA-4620 / FGSC 9075 / NRRL 31084) GN=FGSG_12563 PE=4 SV=1;>tr|A0A0E0S218|A0A0E0S218_GIBZE Uncharacterized protein OS=Gibberella zeae (strain PH-1 / ATCC MYA-4620 / FGSC 9075 / NRRL 31084) GN=FG02859.1 PE=4 SV=1	>tr|I1S6U0|I1S6U0_GIBZE Uncharacterized protein OS=Gibberella zeae (strain PH-1 / ATCC MYA-4620 / FGSC 9075 / NRRL 31084) GN=FGSG_12563 PE=4 SV=1;>tr|A0A0E0S218|A0A0E0S218_GIBZE Uncharacterized protein OS=Gibberella zeae (strain PH-1 / ATCC MYA-4620 / FGSC	2	13	13	14.8	106.91	423;424;425	699;706;815
>tr|I1RH87|I1RH87_GIBZE Cell division control protein 2 OS=Gibberella zeae (strain PH-1 / ATCC MYA-4620 / FGSC 9075 / NRRL 31084) GN=FGSG_03132 PE=4 SV=1;>tr|A0A0E0S2Z7|A0A0E0S2Z7_GIBZE Uncharacterized protein OS=Gibberella zeae (strain PH-1 / ATCC MYA-4620 / FGSC 9075 / NRRL 31084) GN=FG03132.1 PE=3 SV=1	>tr|I1RH87|I1RH87_GIBZE Cell division control protein 2 OS=Gibberella zeae (strain PH-1 / ATCC MYA-4620 / FGSC 9075 / NRRL 31084) GN=FGSG_03132 PE=4 SV=1;>tr|A0A0E0S2Z7|A0A0E0S2Z7_GIBZE Uncharacterized protein OS=Gibberella zeae (strain PH-1 / ATCC MYA-462	2	2	2	8.5	36.982	426	280
>tr|A0A0E0S3U6|A0A0E0S3U6_GIBZE Uncharacterized protein OS=Gibberella zeae (strain PH-1 / ATCC MYA-4620 / FGSC 9075 / NRRL 31084) GN=FG03378.1 PE=4 SV=1;>tr|I1RHW2|I1RHW2_GIBZE Uncharacterized protein OS=Gibberella zeae (strain PH-1 / ATCC MYA-4620 / FGSC 9075 / NRRL 31084) GN=FGSG_03378 PE=4 SV=1	>tr|A0A0E0S3U6|A0A0E0S3U6_GIBZE Uncharacterized protein OS=Gibberella zeae (strain PH-1 / ATCC MYA-4620 / FGSC 9075 / NRRL 31084) GN=FG03378.1 PE=4 SV=1;>tr|I1RHW2|I1RHW2_GIBZE Uncharacterized protein OS=Gibberella zeae (strain PH-1 / ATCC MYA-4620 / FGSC	2	1	1	0.9	120.04	427	671
>tr|A0A0E0S580|A0A0E0S580_GIBZE Uncharacterized protein OS=Gibberella zeae (strain PH-1 / ATCC MYA-4620 / FGSC 9075 / NRRL 31084) GN=FG03787.1 PE=4 SV=1;>tr|I1RIZ0|I1RIZ0_GIBZE Uncharacterized protein OS=Gibberella zeae (strain PH-1 / ATCC MYA-4620 / FGSC 9075 / NRRL 31084) GN=FGSG_03787 PE=4 SV=1	>tr|A0A0E0S580|A0A0E0S580_GIBZE Uncharacterized protein OS=Gibberella zeae (strain PH-1 / ATCC MYA-4620 / FGSC 9075 / NRRL 31084) GN=FG03787.1 PE=4 SV=1;>tr|I1RIZ0|I1RIZ0_GIBZE Uncharacterized protein OS=Gibberella zeae (strain PH-1 / ATCC MYA-4620 / FGSC	2	2	2	3.2	39.383
>tr|A0A0E0S5J3|A0A0E0S5J3_GIBZE Lysophospholipase OS=Gibberella zeae (strain PH-1 / ATCC MYA-4620 / FGSC 9075 / NRRL 31084) GN=FG03875.1 PE=3 SV=1;>tr|I1RJ70|I1RJ70_GIBZE Lysophospholipase OS=Gibberella zeae (strain PH-1 / ATCC MYA-4620 / FGSC 9075 / NRRL 31084) GN=FGSG_03875 PE=3 SV=1	>tr|A0A0E0S5J3|A0A0E0S5J3_GIBZE Lysophospholipase OS=Gibberella zeae (strain PH-1 / ATCC MYA-4620 / FGSC 9075 / NRRL 31084) GN=FG03875.1 PE=3 SV=1;>tr|I1RJ70|I1RJ70_GIBZE Lysophospholipase OS=Gibberella zeae (strain PH-1 / ATCC MYA-4620 / FGSC 9075 / NRRL	2	4	4	8.4	70.752
>tr|A0A0E0S5V7|A0A0E0S5V7_GIBZE Uncharacterized protein OS=Gibberella zeae (strain PH-1 / ATCC MYA-4620 / FGSC 9075 / NRRL 31084) GN=FG03973.1 PE=4 SV=1;>tr|I1RJF7|I1RJF7_GIBZE Uncharacterized protein (Fragment) OS=Gibberella zeae (strain PH-1 / ATCC MYA-4620 / FGSC 9075 / NRRL 31084) GN=FGSG_03973 PE=4 SV=1	>tr|A0A0E0S5V7|A0A0E0S5V7_GIBZE Uncharacterized protein OS=Gibberella zeae (strain PH-1 / ATCC MYA-4620 / FGSC 9075 / NRRL 31084) GN=FG03973.1 PE=4 SV=1;>tr|I1RJF7|I1RJF7_GIBZE Uncharacterized protein (Fragment) OS=Gibberella zeae (strain PH-1 / ATCC MYA-4	2	1	1	3	43.487
>tr|A0A0E0S657|A0A0E0S657_GIBZE Uncharacterized protein OS=Gibberella zeae (strain PH-1 / ATCC MYA-4620 / FGSC 9075 / NRRL 31084) GN=FGSG_12323 PE=4 SV=1;>tr|I1S652|I1S652_GIBZE Uncharacterized protein OS=Gibberella zeae (strain PH-1 / ATCC MYA-4620 / FGSC 9075 / NRRL 31084) GN=FGSG_12323 PE=4 SV=1	>tr|A0A0E0S657|A0A0E0S657_GIBZE Uncharacterized protein OS=Gibberella zeae (strain PH-1 / ATCC MYA-4620 / FGSC 9075 / NRRL 31084) GN=FGSG_12323 PE=4 SV=1;>tr|I1S652|I1S652_GIBZE Uncharacterized protein OS=Gibberella zeae (strain PH-1 / ATCC MYA-4620 / FGSC	2	5	5	7.7	94.241	428;429;430;431;432;433	358;383;389;571;718;865
>tr|A0A0E0S6M6|A0A0E0S6M6_GIBZE Uncharacterized protein OS=Gibberella zeae (strain PH-1 / ATCC MYA-4620 / FGSC 9075 / NRRL 31084) GN=FG04189.1 PE=4 SV=1;>tr|I1RK05|I1RK05_GIBZE Uncharacterized protein OS=Gibberella zeae (strain PH-1 / ATCC MYA-4620 / FGSC 9075 / NRRL 31084) GN=FGSG_04189 PE=4 SV=1	>tr|A0A0E0S6M6|A0A0E0S6M6_GIBZE Uncharacterized protein OS=Gibberella zeae (strain PH-1 / ATCC MYA-4620 / FGSC 9075 / NRRL 31084) GN=FG04189.1 PE=4 SV=1;>tr|I1RK05|I1RK05_GIBZE Uncharacterized protein OS=Gibberella zeae (strain PH-1 / ATCC MYA-4620 / FGSC	2	2	2	8.5	34.277
>tr|A0A0E0S7B3|A0A0E0S7B3_GIBZE Uncharacterized protein OS=Gibberella zeae (strain PH-1 / ATCC MYA-4620 / FGSC 9075 / NRRL 31084) GN=FG04392.1 PE=4 SV=1;>tr|I1RKI6|I1RKI6_GIBZE Uncharacterized protein OS=Gibberella zeae (strain PH-1 / ATCC MYA-4620 / FGSC 9075 / NRRL 31084) GN=FGSG_04392 PE=4 SV=1	>tr|A0A0E0S7B3|A0A0E0S7B3_GIBZE Uncharacterized protein OS=Gibberella zeae (strain PH-1 / ATCC MYA-4620 / FGSC 9075 / NRRL 31084) GN=FG04392.1 PE=4 SV=1;>tr|I1RKI6|I1RKI6_GIBZE Uncharacterized protein OS=Gibberella zeae (strain PH-1 / ATCC MYA-4620 / FGSC	2	3	3	4.9	40.767	434;435	57;61
>tr|I1S5Z0|I1S5Z0_GIBZE Uncharacterized protein OS=Gibberella zeae (strain PH-1 / ATCC MYA-4620 / FGSC 9075 / NRRL 31084) GN=FGSG_12261 PE=4 SV=1;>tr|A0A0E0S7D0|A0A0E0S7D0_GIBZE Uncharacterized protein OS=Gibberella zeae (strain PH-1 / ATCC MYA-4620 / FGSC 9075 / NRRL 31084) GN=FG04405.1 PE=4 SV=1	>tr|I1S5Z0|I1S5Z0_GIBZE Uncharacterized protein OS=Gibberella zeae (strain PH-1 / ATCC MYA-4620 / FGSC 9075 / NRRL 31084) GN=FGSG_12261 PE=4 SV=1;>tr|A0A0E0S7D0|A0A0E0S7D0_GIBZE Uncharacterized protein OS=Gibberella zeae (strain PH-1 / ATCC MYA-4620 / FGSC	2	3	3	5.9	68.421
>tr|A0A0E0S8Z0|A0A0E0S8Z0_GIBZE Uncharacterized protein OS=Gibberella zeae (strain PH-1 / ATCC MYA-4620 / FGSC 9075 / NRRL 31084) GN=FG09627.1 PE=4 SV=1;>tr|I1RZ10|I1RZ10_GIBZE Bli-3 protein OS=Gibberella zeae (strain PH-1 / ATCC MYA-4620 / FGSC 9075 / NRRL 31084) GN=FGSG_09627 PE=4 SV=1	>tr|A0A0E0S8Z0|A0A0E0S8Z0_GIBZE Uncharacterized protein OS=Gibberella zeae (strain PH-1 / ATCC MYA-4620 / FGSC 9075 / NRRL 31084) GN=FG09627.1 PE=4 SV=1;>tr|I1RZ10|I1RZ10_GIBZE Bli-3 protein OS=Gibberella zeae (strain PH-1 / ATCC MYA-4620 / FGSC 9075 / NRR	2	4	4	22	21.883	436;437	41;144
>tr|A0A1C3YKS2|A0A1C3YKS2_GIBZE Uncharacterized protein OS=Gibberella zeae (strain PH-1 / ATCC MYA-4620 / FGSC 9075 / NRRL 31084) GN=FGRAMPH1_01T23395 PE=3 SV=1;>tr|I1RRX7|I1RRX7_GIBZE Calcium/calmodulin-dependent protein kinase OS=Gibberella zeae (strain PH-1 / ATCC MYA-4620 / FGSC 9075 / NRRL 31084) GN=FGSG_06878 PE=3 SV=1;>tr|A0A0E0S947|A0A0E0S947_GIBZE Uncharacterized protein OS=Gibberella ze…	>tr|A0A1C3YKS2|A0A1C3YKS2_GIBZE Uncharacterized protein OS=Gibberella zeae (strain PH-1 / ATCC MYA-4620 / FGSC 9075 / NRRL 31084) GN=FGRAMPH1_01T23395 PE=3 SV=1;>tr|I1RRX7|I1RRX7_GIBZE Calcium/calmodulin-dependent protein kinase OS=Gibberella zeae (strain	3	5	5	13.5	42.484	438;439;440	116;120;268
>tr|I1RT24|I1RT24_GIBZE Uncharacterized protein OS=Gibberella zeae (strain PH-1 / ATCC MYA-4620 / FGSC 9075 / NRRL 31084) GN=FGSG_07316 PE=4 SV=1;>tr|A0A0E0S9G7|A0A0E0S9G7_GIBZE Uncharacterized protein OS=Gibberella zeae (strain PH-1 / ATCC MYA-4620 / FGSC 9075 / NRRL 31084) GN=FG07316.1 PE=4 SV=1	>tr|I1RT24|I1RT24_GIBZE Uncharacterized protein OS=Gibberella zeae (strain PH-1 / ATCC MYA-4620 / FGSC 9075 / NRRL 31084) GN=FGSG_07316 PE=4 SV=1;>tr|A0A0E0S9G7|A0A0E0S9G7_GIBZE Uncharacterized protein OS=Gibberella zeae (strain PH-1 / ATCC MYA-4620 / FGSC	2	2	2	3.5	76.998	441	539
>tr|A0A1C3YKQ2|A0A1C3YKQ2_GIBZE Proteasome subunit beta type OS=Gibberella zeae (strain PH-1 / ATCC MYA-4620 / FGSC 9075 / NRRL 31084) GN=FGRAMPH1_01T23223 PE=3 SV=1;>tr|A0A0E0S9J0|A0A0E0S9J0_GIBZE Proteasome subunit beta type OS=Gibberella zeae (strain PH-1 / ATCC MYA-4620 / FGSC 9075 / NRRL 31084) GN=FGSG_06803 PE=3 SV=1;>tr|I1RRR8|I1RRR8_GIBZE Proteasome subunit beta type OS=Gibberella zeae (s…	>tr|A0A1C3YKQ2|A0A1C3YKQ2_GIBZE Proteasome subunit beta type OS=Gibberella zeae (strain PH-1 / ATCC MYA-4620 / FGSC 9075 / NRRL 31084) GN=FGRAMPH1_01T23223 PE=3 SV=1;>tr|A0A0E0S9J0|A0A0E0S9J0_GIBZE Proteasome subunit beta type OS=Gibberella zeae (strain PH	3	2	2	10.2	26.504	442;443	34;201
>tr|A0A0E0S9Q2|A0A0E0S9Q2_GIBZE Uncharacterized protein OS=Gibberella zeae (strain PH-1 / ATCC MYA-4620 / FGSC 9075 / NRRL 31084) GN=FG06885.1 PE=4 SV=1;>tr|I1RRY2|I1RRY2_GIBZE Uncharacterized protein OS=Gibberella zeae (strain PH-1 / ATCC MYA-4620 / FGSC 9075 / NRRL 31084) GN=FGSG_06885 PE=4 SV=1	>tr|A0A0E0S9Q2|A0A0E0S9Q2_GIBZE Uncharacterized protein OS=Gibberella zeae (strain PH-1 / ATCC MYA-4620 / FGSC 9075 / NRRL 31084) GN=FG06885.1 PE=4 SV=1;>tr|I1RRY2|I1RRY2_GIBZE Uncharacterized protein OS=Gibberella zeae (strain PH-1 / ATCC MYA-4620 / FGSC	2	9	9	8	165.29	444;445;446;447	767;1001;1004;1074
>tr|A0A0E0S9Y6|A0A0E0S9Y6_GIBZE Uncharacterized protein OS=Gibberella zeae (strain PH-1 / ATCC MYA-4620 / FGSC 9075 / NRRL 31084) GN=FG06583.1 PE=4 SV=1;>tr|I1RR70|I1RR70_GIBZE Uncharacterized protein OS=Gibberella zeae (strain PH-1 / ATCC MYA-4620 / FGSC 9075 / NRRL 31084) GN=FGSG_06583 PE=4 SV=1	>tr|A0A0E0S9Y6|A0A0E0S9Y6_GIBZE Uncharacterized protein OS=Gibberella zeae (strain PH-1 / ATCC MYA-4620 / FGSC 9075 / NRRL 31084) GN=FG06583.1 PE=4 SV=1;>tr|I1RR70|I1RR70_GIBZE Uncharacterized protein OS=Gibberella zeae (strain PH-1 / ATCC MYA-4620 / FGSC	2	4	4	4.1	129.34	448	176
>tr|I1RY43|I1RY43_GIBZE Uncharacterized protein OS=Gibberella zeae (strain PH-1 / ATCC MYA-4620 / FGSC 9075 / NRRL 31084) GN=FGSG_09276 PE=4 SV=1;>tr|A0A0E0SA11|A0A0E0SA11_GIBZE Uncharacterized protein OS=Gibberella zeae (strain PH-1 / ATCC MYA-4620 / FGSC 9075 / NRRL 31084) GN=FG09276.1 PE=4 SV=1	>tr|I1RY43|I1RY43_GIBZE Uncharacterized protein OS=Gibberella zeae (strain PH-1 / ATCC MYA-4620 / FGSC 9075 / NRRL 31084) GN=FGSG_09276 PE=4 SV=1;>tr|A0A0E0SA11|A0A0E0SA11_GIBZE Uncharacterized protein OS=Gibberella zeae (strain PH-1 / ATCC MYA-4620 / FGSC	2	3	3	6.7	36.044
>tr|I1RTJ1|I1RTJ1_GIBZE 26S proteasome regulatory subunit rpn2 OS=Gibberella zeae (strain PH-1 / ATCC MYA-4620 / FGSC 9075 / NRRL 31084) GN=FGSG_07499 PE=4 SV=1;>tr|A0A0E0SAC4|A0A0E0SAC4_GIBZE Uncharacterized protein OS=Gibberella zeae (strain PH-1 / ATCC MYA-4620 / FGSC 9075 / NRRL 31084) GN=FG07499.1 PE=4 SV=1	>tr|I1RTJ1|I1RTJ1_GIBZE 26S proteasome regulatory subunit rpn2 OS=Gibberella zeae (strain PH-1 / ATCC MYA-4620 / FGSC 9075 / NRRL 31084) GN=FGSG_07499 PE=4 SV=1;>tr|A0A0E0SAC4|A0A0E0SAC4_GIBZE Uncharacterized protein OS=Gibberella zeae (strain PH-1 / ATCC	2	3	3	1.9	127.74	449	432
>tr|A0A0E0SAF9|A0A0E0SAF9_GIBZE Uncharacterized protein OS=Gibberella zeae (strain PH-1 / ATCC MYA-4620 / FGSC 9075 / NRRL 31084) GN=FG06779.1 PE=4 SV=1	>tr|A0A0E0SAF9|A0A0E0SAF9_GIBZE Uncharacterized protein OS=Gibberella zeae (strain PH-1 / ATCC MYA-4620 / FGSC 9075 / NRRL 31084) GN=FG06779.1 PE=4 SV=1	1	2	2	24.5	17.536
>tr|A0A0E0SAK0|A0A0E0SAK0_GIBZE Uncharacterized protein OS=Gibberella zeae (strain PH-1 / ATCC MYA-4620 / FGSC 9075 / NRRL 31084) GN=FG09539.1 PE=4 SV=1;>tr|I1RYT0|I1RYT0_GIBZE Uncharacterized protein OS=Gibberella zeae (strain PH-1 / ATCC MYA-4620 / FGSC 9075 / NRRL 31084) GN=FGSG_09539 PE=4 SV=1	>tr|A0A0E0SAK0|A0A0E0SAK0_GIBZE Uncharacterized protein OS=Gibberella zeae (strain PH-1 / ATCC MYA-4620 / FGSC 9075 / NRRL 31084) GN=FG09539.1 PE=4 SV=1;>tr|I1RYT0|I1RYT0_GIBZE Uncharacterized protein OS=Gibberella zeae (strain PH-1 / ATCC MYA-4620 / FGSC	2	1	1	1.4	89.233
>tr|A0A0E0SAR4|A0A0E0SAR4_GIBZE Uncharacterized protein OS=Gibberella zeae (strain PH-1 / ATCC MYA-4620 / FGSC 9075 / NRRL 31084) GN=FG09234.1 PE=3 SV=1;>tr|I1RY06|I1RY06_GIBZE NADH dehydrogenase iron-sulfur protein 3 OS=Gibberella zeae (strain PH-1 / ATCC MYA-4620 / FGSC 9075 / NRRL 31084) GN=FGSG_09234 PE=3 SV=1	>tr|A0A0E0SAR4|A0A0E0SAR4_GIBZE Uncharacterized protein OS=Gibberella zeae (strain PH-1 / ATCC MYA-4620 / FGSC 9075 / NRRL 31084) GN=FG09234.1 PE=3 SV=1;>tr|I1RY06|I1RY06_GIBZE NADH dehydrogenase iron-sulfur protein 3 OS=Gibberella zeae (strain PH-1 / ATCC	2	6	6	30.7	33.148	450;451	62;71
>tr|A0A0E0SAT3|A0A0E0SAT3_GIBZE Uncharacterized protein OS=Gibberella zeae (strain PH-1 / ATCC MYA-4620 / FGSC 9075 / NRRL 31084) GN=FGRAMPH1_01T23987 PE=4 SV=1;>tr|I1S882|I1S882_GIBZE Uncharacterized protein OS=Gibberella zeae (strain PH-1 / ATCC MYA-4620 / FGSC 9075 / NRRL 31084) GN=FGSG_13060 PE=4 SV=1	>tr|A0A0E0SAT3|A0A0E0SAT3_GIBZE Uncharacterized protein OS=Gibberella zeae (strain PH-1 / ATCC MYA-4620 / FGSC 9075 / NRRL 31084) GN=FGRAMPH1_01T23987 PE=4 SV=1;>tr|I1S882|I1S882_GIBZE Uncharacterized protein OS=Gibberella zeae (strain PH-1 / ATCC MYA-4620	2	1	1	0.8	129.85
>tr|A0A0E0SBD5|A0A0E0SBD5_GIBZE Uncharacterized protein OS=Gibberella zeae (strain PH-1 / ATCC MYA-4620 / FGSC 9075 / NRRL 31084) GN=FGRAMPH1_01T23623 PE=4 SV=1	>tr|A0A0E0SBD5|A0A0E0SBD5_GIBZE Uncharacterized protein OS=Gibberella zeae (strain PH-1 / ATCC MYA-4620 / FGSC 9075 / NRRL 31084) GN=FGRAMPH1_01T23623 PE=4 SV=1	1	2	2	2.5	56.935
>tr|I1RR35|I1RR35_GIBZE Uncharacterized protein OS=Gibberella zeae (strain PH-1 / ATCC MYA-4620 / FGSC 9075 / NRRL 31084) GN=FGSG_06543 PE=4 SV=1;>tr|A0A0E0SBE9|A0A0E0SBE9_GIBZE Uncharacterized protein OS=Gibberella zeae (strain PH-1 / ATCC MYA-4620 / FGSC 9075 / NRRL 31084) GN=FG06543.1 PE=4 SV=1	>tr|I1RR35|I1RR35_GIBZE Uncharacterized protein OS=Gibberella zeae (strain PH-1 / ATCC MYA-4620 / FGSC 9075 / NRRL 31084) GN=FGSG_06543 PE=4 SV=1;>tr|A0A0E0SBE9|A0A0E0SBE9_GIBZE Uncharacterized protein OS=Gibberella zeae (strain PH-1 / ATCC MYA-4620 / FGSC	2	2	2	5.8	37.071
>tr|I1RRG6|I1RRG6_GIBZE Uncharacterized protein OS=Gibberella zeae (strain PH-1 / ATCC MYA-4620 / FGSC 9075 / NRRL 31084) GN=FGSG_06686 PE=4 SV=1;>tr|A0A0E0SC40|A0A0E0SC40_GIBZE Uncharacterized protein OS=Gibberella zeae (strain PH-1 / ATCC MYA-4620 / FGSC 9075 / NRRL 31084) GN=FG06686.1 PE=4 SV=1	>tr|I1RRG6|I1RRG6_GIBZE Uncharacterized protein OS=Gibberella zeae (strain PH-1 / ATCC MYA-4620 / FGSC 9075 / NRRL 31084) GN=FGSG_06686 PE=4 SV=1;>tr|A0A0E0SC40|A0A0E0SC40_GIBZE Uncharacterized protein OS=Gibberella zeae (strain PH-1 / ATCC MYA-4620 / FGSC	2	5	5	11.5	40.73	452;453;454	180;205;246
>tr|A0A0E0SCS1|A0A0E0SCS1_GIBZE Uncharacterized protein OS=Gibberella zeae (strain PH-1 / ATCC MYA-4620 / FGSC 9075 / NRRL 31084) PE=4 SV=1;>tr|A0A1C3YLB0|A0A1C3YLB0_GIBZE Uncharacterized protein OS=Gibberella zeae (strain PH-1 / ATCC MYA-4620 / FGSC 9075 / NRRL 31084) GN=FGRAMPH1_01T24593 PE=4 SV=1	>tr|A0A0E0SCS1|A0A0E0SCS1_GIBZE Uncharacterized protein OS=Gibberella zeae (strain PH-1 / ATCC MYA-4620 / FGSC 9075 / NRRL 31084) PE=4 SV=1;>tr|A0A1C3YLB0|A0A1C3YLB0_GIBZE Uncharacterized protein OS=Gibberella zeae (strain PH-1 / ATCC MYA-4620 / FGSC 9075	2	2	2	15.7	17.281
>tr|A0A1C3YL67|A0A1C3YL67_GIBZE Uncharacterized protein OS=Gibberella zeae (strain PH-1 / ATCC MYA-4620 / FGSC 9075 / NRRL 31084) GN=FGRAMPH1_01T25017 PE=4 SV=1;>tr|A0A0E0SDQ9|A0A0E0SDQ9_GIBZE Uncharacterized protein OS=Gibberella zeae (strain PH-1 / ATCC MYA-4620 / FGSC 9075 / NRRL 31084) PE=4 SV=1;>tr|I1RTL5|I1RTL5_GIBZE Uncharacterized protein OS=Gibberella zeae (strain PH-1 / ATCC MYA-4620 / …	>tr|A0A1C3YL67|A0A1C3YL67_GIBZE Uncharacterized protein OS=Gibberella zeae (strain PH-1 / ATCC MYA-4620 / FGSC 9075 / NRRL 31084) GN=FGRAMPH1_01T25017 PE=4 SV=1;>tr|A0A0E0SDQ9|A0A0E0SDQ9_GIBZE Uncharacterized protein OS=Gibberella zeae (strain PH-1 / ATCC	3	1	1	2.1	70.644
>tr|A0A0E0SE11|A0A0E0SE11_GIBZE Uncharacterized protein OS=Gibberella zeae (strain PH-1 / ATCC MYA-4620 / FGSC 9075 / NRRL 31084) GN=FG07286.1 PE=4 SV=1;>tr|I1RSZ8|I1RSZ8_GIBZE Uncharacterized protein OS=Gibberella zeae (strain PH-1 / ATCC MYA-4620 / FGSC 9075 / NRRL 31084) GN=FGSG_07286 PE=4 SV=1	>tr|A0A0E0SE11|A0A0E0SE11_GIBZE Uncharacterized protein OS=Gibberella zeae (strain PH-1 / ATCC MYA-4620 / FGSC 9075 / NRRL 31084) GN=FG07286.1 PE=4 SV=1;>tr|I1RSZ8|I1RSZ8_GIBZE Uncharacterized protein OS=Gibberella zeae (strain PH-1 / ATCC MYA-4620 / FGSC	2	1	1	2.1	43.961
>tr|A0A0E0SE31|A0A0E0SE31_GIBZE Uncharacterized protein OS=Gibberella zeae (strain PH-1 / ATCC MYA-4620 / FGSC 9075 / NRRL 31084) GN=FGRAMPH1_01T26675 PE=4 SV=1	>tr|A0A0E0SE31|A0A0E0SE31_GIBZE Uncharacterized protein OS=Gibberella zeae (strain PH-1 / ATCC MYA-4620 / FGSC 9075 / NRRL 31084) GN=FGRAMPH1_01T26675 PE=4 SV=1	1	1	1	9.5	19.476	455	124
>tr|A0A0E0SE45|A0A0E0SE45_GIBZE Uncharacterized protein OS=Gibberella zeae (strain PH-1 / ATCC MYA-4620 / FGSC 9075 / NRRL 31084) GN=FG07118.1 PE=4 SV=1;>tr|I1RSJ7|I1RSJ7_GIBZE Uncharacterized protein OS=Gibberella zeae (strain PH-1 / ATCC MYA-4620 / FGSC 9075 / NRRL 31084) GN=FGSG_07118 PE=4 SV=1	>tr|A0A0E0SE45|A0A0E0SE45_GIBZE Uncharacterized protein OS=Gibberella zeae (strain PH-1 / ATCC MYA-4620 / FGSC 9075 / NRRL 31084) GN=FG07118.1 PE=4 SV=1;>tr|I1RSJ7|I1RSJ7_GIBZE Uncharacterized protein OS=Gibberella zeae (strain PH-1 / ATCC MYA-4620 / FGSC	2	2	2	1.9	141.68
>tr|A0A0E0SE71|A0A0E0SE71_GIBZE Sphingomyelin phosphodiesterase OS=Gibberella zeae (strain PH-1 / ATCC MYA-4620 / FGSC 9075 / NRRL 31084) GN=FG07002.1 PE=3 SV=1;>tr|I1RS88|I1RS88_GIBZE Sphingomyelin phosphodiesterase OS=Gibberella zeae (strain PH-1 / ATCC MYA-4620 / FGSC 9075 / NRRL 31084) GN=FGSG_07002 PE=3 SV=1	>tr|A0A0E0SE71|A0A0E0SE71_GIBZE Sphingomyelin phosphodiesterase OS=Gibberella zeae (strain PH-1 / ATCC MYA-4620 / FGSC 9075 / NRRL 31084) GN=FG07002.1 PE=3 SV=1;>tr|I1RS88|I1RS88_GIBZE Sphingomyelin phosphodiesterase OS=Gibberella zeae (strain PH-1 / ATCC	2	3	3	4.4	72.938	456	348
>tr|A0A0E0SEM1|A0A0E0SEM1_GIBZE Uncharacterized protein OS=Gibberella zeae (strain PH-1 / ATCC MYA-4620 / FGSC 9075 / NRRL 31084) GN=FG08998.1 PE=4 SV=1;>tr|I1RXD2|I1RXD2_GIBZE Nuclear protein SNF4 OS=Gibberella zeae (strain PH-1 / ATCC MYA-4620 / FGSC 9075 / NRRL 31084) GN=FGSG_08998 PE=4 SV=1	>tr|A0A0E0SEM1|A0A0E0SEM1_GIBZE Uncharacterized protein OS=Gibberella zeae (strain PH-1 / ATCC MYA-4620 / FGSC 9075 / NRRL 31084) GN=FG08998.1 PE=4 SV=1;>tr|I1RXD2|I1RXD2_GIBZE Nuclear protein SNF4 OS=Gibberella zeae (strain PH-1 / ATCC MYA-4620 / FGSC 907	2	1	1	2.1	56.158	457	490
>tr|A0A1C3YL44|A0A1C3YL44_GIBZE Uncharacterized protein OS=Gibberella zeae (strain PH-1 / ATCC MYA-4620 / FGSC 9075 / NRRL 31084) GN=FGRAMPH1_01T24683 PE=3 SV=1;>tr|A0A0E0SEN1|A0A0E0SEN1_GIBZE Uncharacterized protein OS=Gibberella zeae (strain PH-1 / ATCC MYA-4620 / FGSC 9075 / NRRL 31084) GN=FG07382.1 PE=3 SV=1;>tr|I1RT83|I1RT83_GIBZE Uncharacterized protein OS=Gibberella zeae (strain PH-1 / ATC…	>tr|A0A1C3YL44|A0A1C3YL44_GIBZE Uncharacterized protein OS=Gibberella zeae (strain PH-1 / ATCC MYA-4620 / FGSC 9075 / NRRL 31084) GN=FGRAMPH1_01T24683 PE=3 SV=1;>tr|A0A0E0SEN1|A0A0E0SEN1_GIBZE Uncharacterized protein OS=Gibberella zeae (strain PH-1 / ATCC	3	4	4	3.8	141.7	458;459	635;921
>tr|A0A1C3YKR7|A0A1C3YKR7_GIBZE Alpha-mannosidase OS=Gibberella zeae (strain PH-1 / ATCC MYA-4620 / FGSC 9075 / NRRL 31084) GN=FGRAMPH1_01T23287 PE=3 SV=1;>tr|A0A0E0SEV3|A0A0E0SEV3_GIBZE Alpha-mannosidase OS=Gibberella zeae (strain PH-1 / ATCC MYA-4620 / FGSC 9075 / NRRL 31084) GN=FG06831.1 PE=3 SV=1;>tr|I1RRU1|I1RRU1_GIBZE Alpha-mannosidase OS=Gibberella zeae (strain PH-1 / ATCC MYA-4620 / FGSC …	>tr|A0A1C3YKR7|A0A1C3YKR7_GIBZE Alpha-mannosidase OS=Gibberella zeae (strain PH-1 / ATCC MYA-4620 / FGSC 9075 / NRRL 31084) GN=FGRAMPH1_01T23287 PE=3 SV=1;>tr|A0A0E0SEV3|A0A0E0SEV3_GIBZE Alpha-mannosidase OS=Gibberella zeae (strain PH-1 / ATCC MYA-4620 / F	3	5	5	6	128.75	460	622
>tr|I1RZ73|I1RZ73_GIBZE Uncharacterized protein OS=Gibberella zeae (strain PH-1 / ATCC MYA-4620 / FGSC 9075 / NRRL 31084) GN=FGSG_09699 PE=4 SV=1;>tr|A0A0E0SFE7|A0A0E0SFE7_GIBZE Uncharacterized protein OS=Gibberella zeae (strain PH-1 / ATCC MYA-4620 / FGSC 9075 / NRRL 31084) GN=FGRAMPH1_01T26489 PE=4 SV=1	>tr|I1RZ73|I1RZ73_GIBZE Uncharacterized protein OS=Gibberella zeae (strain PH-1 / ATCC MYA-4620 / FGSC 9075 / NRRL 31084) GN=FGSG_09699 PE=4 SV=1;>tr|A0A0E0SFE7|A0A0E0SFE7_GIBZE Uncharacterized protein OS=Gibberella zeae (strain PH-1 / ATCC MYA-4620 / FGSC	2	1	1	1.7	100.5	461	437
>tr|A0A0E0SFP4|A0A0E0SFP4_GIBZE Dipeptidase OS=Gibberella zeae (strain PH-1 / ATCC MYA-4620 / FGSC 9075 / NRRL 31084) GN=FG07437.1 PE=3 SV=1;>tr|I1RTD4|I1RTD4_GIBZE Dipeptidase OS=Gibberella zeae (strain PH-1 / ATCC MYA-4620 / FGSC 9075 / NRRL 31084) GN=FGSG_07437 PE=3 SV=1	>tr|A0A0E0SFP4|A0A0E0SFP4_GIBZE Dipeptidase OS=Gibberella zeae (strain PH-1 / ATCC MYA-4620 / FGSC 9075 / NRRL 31084) GN=FG07437.1 PE=3 SV=1;>tr|I1RTD4|I1RTD4_GIBZE Dipeptidase OS=Gibberella zeae (strain PH-1 / ATCC MYA-4620 / FGSC 9075 / NRRL 31084) GN=FG	2	5	5	13.7	53.821	462;463	209;252
>tr|A0A1C3YKW7|A0A1C3YKW7_GIBZE Uncharacterized protein OS=Gibberella zeae (strain PH-1 / ATCC MYA-4620 / FGSC 9075 / NRRL 31084) GN=FGRAMPH1_01T23973 PE=4 SV=1;>tr|A0A0E0SFU8|A0A0E0SFU8_GIBZE Uncharacterized protein OS=Gibberella zeae (strain PH-1 / ATCC MYA-4620 / FGSC 9075 / NRRL 31084) PE=4 SV=1;>tr|I1RSI5|I1RSI5_GIBZE Uncharacterized protein OS=Gibberella zeae (strain PH-1 / ATCC MYA-4620 / …	>tr|A0A1C3YKW7|A0A1C3YKW7_GIBZE Uncharacterized protein OS=Gibberella zeae (strain PH-1 / ATCC MYA-4620 / FGSC 9075 / NRRL 31084) GN=FGRAMPH1_01T23973 PE=4 SV=1;>tr|A0A0E0SFU8|A0A0E0SFU8_GIBZE Uncharacterized protein OS=Gibberella zeae (strain PH-1 / ATCC	3	1	1	2.8	52.066
>tr|A0A0E0SGB3|A0A0E0SGB3_GIBZE Uncharacterized protein OS=Gibberella zeae (strain PH-1 / ATCC MYA-4620 / FGSC 9075 / NRRL 31084) GN=FG09762.1 PE=3 SV=1;>tr|I1RZC8|I1RZC8_GIBZE Uncharacterized protein OS=Gibberella zeae (strain PH-1 / ATCC MYA-4620 / FGSC 9075 / NRRL 31084) GN=FGSG_09762 PE=3 SV=1	>tr|A0A0E0SGB3|A0A0E0SGB3_GIBZE Uncharacterized protein OS=Gibberella zeae (strain PH-1 / ATCC MYA-4620 / FGSC 9075 / NRRL 31084) GN=FG09762.1 PE=3 SV=1;>tr|I1RZC8|I1RZC8_GIBZE Uncharacterized protein OS=Gibberella zeae (strain PH-1 / ATCC MYA-4620 / FGSC	2	1	1	1.9	51.252
>tr|I1RSX6|I1RSX6_GIBZE Uncharacterized protein OS=Gibberella zeae (strain PH-1 / ATCC MYA-4620 / FGSC 9075 / NRRL 31084) GN=FGSG_07263 PE=4 SV=1;>tr|A0A0E0SGH7|A0A0E0SGH7_GIBZE Uncharacterized protein OS=Gibberella zeae (strain PH-1 / ATCC MYA-4620 / FGSC 9075 / NRRL 31084) GN=FG07263.1 PE=4 SV=1	>tr|I1RSX6|I1RSX6_GIBZE Uncharacterized protein OS=Gibberella zeae (strain PH-1 / ATCC MYA-4620 / FGSC 9075 / NRRL 31084) GN=FGSG_07263 PE=4 SV=1;>tr|A0A0E0SGH7|A0A0E0SGH7_GIBZE Uncharacterized protein OS=Gibberella zeae (strain PH-1 / ATCC MYA-4620 / FGSC	2	1	1	2.3	53.489
>tr|A0A0E0SGM3|A0A0E0SGM3_GIBZE Uncharacterized protein OS=Gibberella zeae (strain PH-1 / ATCC MYA-4620 / FGSC 9075 / NRRL 31084) GN=FG08982.1 PE=3 SV=1;>tr|V6RMK7|V6RMK7_GIBZE AP-1 complex subunit mu OS=Gibberella zeae (strain PH-1 / ATCC MYA-4620 / FGSC 9075 / NRRL 31084) GN=FGSG_08982 PE=3 SV=1	>tr|A0A0E0SGM3|A0A0E0SGM3_GIBZE Uncharacterized protein OS=Gibberella zeae (strain PH-1 / ATCC MYA-4620 / FGSC 9075 / NRRL 31084) GN=FG08982.1 PE=3 SV=1;>tr|V6RMK7|V6RMK7_GIBZE AP-1 complex subunit mu OS=Gibberella zeae (strain PH-1 / ATCC MYA-4620 / FGSC	2	2	2	7.1	50.576	464	237
>tr|I1RZB1|I1RZB1_GIBZE Uncharacterized protein OS=Gibberella zeae (strain PH-1 / ATCC MYA-4620 / FGSC 9075 / NRRL 31084) GN=FGSG_09744 PE=3 SV=1;>tr|A0A0E0SGM4|A0A0E0SGM4_GIBZE Uncharacterized protein OS=Gibberella zeae (strain PH-1 / ATCC MYA-4620 / FGSC 9075 / NRRL 31084) GN=FG09744.1 PE=3 SV=1	>tr|I1RZB1|I1RZB1_GIBZE Uncharacterized protein OS=Gibberella zeae (strain PH-1 / ATCC MYA-4620 / FGSC 9075 / NRRL 31084) GN=FGSG_09744 PE=3 SV=1;>tr|A0A0E0SGM4|A0A0E0SGM4_GIBZE Uncharacterized protein OS=Gibberella zeae (strain PH-1 / ATCC MYA-4620 / FGSC	2	1	1	1.4	110.31	465	388
>tr|A0A0E0SGT0|A0A0E0SGT0_GIBZE Uncharacterized protein OS=Gibberella zeae (strain PH-1 / ATCC MYA-4620 / FGSC 9075 / NRRL 31084) GN=FG07295.1 PE=4 SV=1;>tr|I1RT06|I1RT06_GIBZE MAP kinase kinase MKK2/SSP33 OS=Gibberella zeae (strain PH-1 / ATCC MYA-4620 / FGSC 9075 / NRRL 31084) GN=FGSG_07295 PE=3 SV=1	>tr|A0A0E0SGT0|A0A0E0SGT0_GIBZE Uncharacterized protein OS=Gibberella zeae (strain PH-1 / ATCC MYA-4620 / FGSC 9075 / NRRL 31084) GN=FG07295.1 PE=4 SV=1;>tr|I1RT06|I1RT06_GIBZE MAP kinase kinase MKK2/SSP33 OS=Gibberella zeae (strain PH-1 / ATCC MYA-4620 /	2	1	1	2.5	56.652
>tr|A0A0E0SGV2|A0A0E0SGV2_GIBZE Uncharacterized protein OS=Gibberella zeae (strain PH-1 / ATCC MYA-4620 / FGSC 9075 / NRRL 31084) GN=FGRAMPH1_01T25305 PE=4 SV=1;>tr|I1S8J9|I1S8J9_GIBZE Uncharacterized protein OS=Gibberella zeae (strain PH-1 / ATCC MYA-4620 / FGSC 9075 / NRRL 31084) GN=FGSG_13177 PE=4 SV=1	>tr|A0A0E0SGV2|A0A0E0SGV2_GIBZE Uncharacterized protein OS=Gibberella zeae (strain PH-1 / ATCC MYA-4620 / FGSC 9075 / NRRL 31084) GN=FGRAMPH1_01T25305 PE=4 SV=1;>tr|I1S8J9|I1S8J9_GIBZE Uncharacterized protein OS=Gibberella zeae (strain PH-1 / ATCC MYA-4620	2	1	1	2.2	58.92
>tr|I1RXB0|I1RXB0_GIBZE Uncharacterized protein OS=Gibberella zeae (strain PH-1 / ATCC MYA-4620 / FGSC 9075 / NRRL 31084) GN=FGSG_08970 PE=3 SV=1;>tr|A0A0E0SH52|A0A0E0SH52_GIBZE Uncharacterized protein OS=Gibberella zeae (strain PH-1 / ATCC MYA-4620 / FGSC 9075 / NRRL 31084) GN=FG08970.1 PE=3 SV=1	>tr|I1RXB0|I1RXB0_GIBZE Uncharacterized protein OS=Gibberella zeae (strain PH-1 / ATCC MYA-4620 / FGSC 9075 / NRRL 31084) GN=FGSG_08970 PE=3 SV=1;>tr|A0A0E0SH52|A0A0E0SH52_GIBZE Uncharacterized protein OS=Gibberella zeae (strain PH-1 / ATCC MYA-4620 / FGSC	2	2	2	8.5	29.89	466	42
>tr|A0A0E0SID1|A0A0E0SID1_GIBZE Adenosylhomocysteinase OS=Gibberella zeae (strain PH-1 / ATCC MYA-4620 / FGSC 9075 / NRRL 31084) GN=FG05615.1 PE=3 SV=1;>tr|I1RNN2|I1RNN2_GIBZE Adenosylhomocysteinase OS=Gibberella zeae (strain PH-1 / ATCC MYA-4620 / FGSC 9075 / NRRL 31084) GN=FGSG_05615 PE=3 SV=1	>tr|A0A0E0SID1|A0A0E0SID1_GIBZE Adenosylhomocysteinase OS=Gibberella zeae (strain PH-1 / ATCC MYA-4620 / FGSC 9075 / NRRL 31084) GN=FG05615.1 PE=3 SV=1;>tr|I1RNN2|I1RNN2_GIBZE Adenosylhomocysteinase OS=Gibberella zeae (strain PH-1 / ATCC MYA-4620 / FGSC 90	2	19	19	38.1	48.99	467;468;469;470;471;472;473;474;475;476	7;39;175;189;191;207;270;325;381;386
>tr|A0A0E0SIE1|A0A0E0SIE1_GIBZE Serine/threonine-protein phosphatase OS=Gibberella zeae (strain PH-1 / ATCC MYA-4620 / FGSC 9075 / NRRL 31084) GN=FG06103.1 PE=3 SV=1;>tr|I1RPX1|I1RPX1_GIBZE Serine/threonine-protein phosphatase OS=Gibberella zeae (strain PH-1 / ATCC MYA-4620 / FGSC 9075 / NRRL 31084) GN=FGSG_06103 PE=3 SV=1	>tr|A0A0E0SIE1|A0A0E0SIE1_GIBZE Serine/threonine-protein phosphatase OS=Gibberella zeae (strain PH-1 / ATCC MYA-4620 / FGSC 9075 / NRRL 31084) GN=FG06103.1 PE=3 SV=1;>tr|I1RPX1|I1RPX1_GIBZE Serine/threonine-protein phosphatase OS=Gibberella zeae (strain PH	2	1	1	3.5	64.895
>tr|A0A0E0SIF1|A0A0E0SIF1_GIBZE Uncharacterized protein OS=Gibberella zeae (strain PH-1 / ATCC MYA-4620 / FGSC 9075 / NRRL 31084) GN=FG06241.1 PE=4 SV=1;>tr|I1RQA0|I1RQA0_GIBZE Uncharacterized protein OS=Gibberella zeae (strain PH-1 / ATCC MYA-4620 / FGSC 9075 / NRRL 31084) GN=FGSG_06241 PE=4 SV=1	>tr|A0A0E0SIF1|A0A0E0SIF1_GIBZE Uncharacterized protein OS=Gibberella zeae (strain PH-1 / ATCC MYA-4620 / FGSC 9075 / NRRL 31084) GN=FG06241.1 PE=4 SV=1;>tr|I1RQA0|I1RQA0_GIBZE Uncharacterized protein OS=Gibberella zeae (strain PH-1 / ATCC MYA-4620 / FGSC	2	4	4	18.6	38.798	477;478;479	46;167;187
>tr|A0A0E0SIR7|A0A0E0SIR7_GIBZE Uncharacterized protein OS=Gibberella zeae (strain PH-1 / ATCC MYA-4620 / FGSC 9075 / NRRL 31084) GN=FG05032.1 PE=4 SV=1;>tr|I1RM52|I1RM52_GIBZE Uncharacterized protein OS=Gibberella zeae (strain PH-1 / ATCC MYA-4620 / FGSC 9075 / NRRL 31084) GN=FGSG_05032 PE=4 SV=1	>tr|A0A0E0SIR7|A0A0E0SIR7_GIBZE Uncharacterized protein OS=Gibberella zeae (strain PH-1 / ATCC MYA-4620 / FGSC 9075 / NRRL 31084) GN=FG05032.1 PE=4 SV=1;>tr|I1RM52|I1RM52_GIBZE Uncharacterized protein OS=Gibberella zeae (strain PH-1 / ATCC MYA-4620 / FGSC	2	2	2	2.7	94.121	480	678
>tr|A0A0E0SJJ3|A0A0E0SJJ3_GIBZE Uncharacterized protein OS=Gibberella zeae (strain PH-1 / ATCC MYA-4620 / FGSC 9075 / NRRL 31084) GN=FG11097.1 PE=4 SV=1;>tr|I1S2U4|I1S2U4_GIBZE Uncharacterized protein OS=Gibberella zeae (strain PH-1 / ATCC MYA-4620 / FGSC 9075 / NRRL 31084) GN=FGSG_11097 PE=4 SV=1	>tr|A0A0E0SJJ3|A0A0E0SJJ3_GIBZE Uncharacterized protein OS=Gibberella zeae (strain PH-1 / ATCC MYA-4620 / FGSC 9075 / NRRL 31084) GN=FG11097.1 PE=4 SV=1;>tr|I1S2U4|I1S2U4_GIBZE Uncharacterized protein OS=Gibberella zeae (strain PH-1 / ATCC MYA-4620 / FGSC	2	2	2	2.4	96.857
>tr|I1RQK0|I1RQK0_GIBZE Uncharacterized protein OS=Gibberella zeae (strain PH-1 / ATCC MYA-4620 / FGSC 9075 / NRRL 31084) GN=FGSG_06345 PE=4 SV=1;>tr|A0A0E0SJN2|A0A0E0SJN2_GIBZE Uncharacterized protein OS=Gibberella zeae (strain PH-1 / ATCC MYA-4620 / FGSC 9075 / NRRL 31084) GN=FG06345.1 PE=4 SV=1	>tr|I1RQK0|I1RQK0_GIBZE Uncharacterized protein OS=Gibberella zeae (strain PH-1 / ATCC MYA-4620 / FGSC 9075 / NRRL 31084) GN=FGSG_06345 PE=4 SV=1;>tr|A0A0E0SJN2|A0A0E0SJN2_GIBZE Uncharacterized protein OS=Gibberella zeae (strain PH-1 / ATCC MYA-4620 / FGSC	2	1	1	2	62.952	481	61
>tr|A0A0E0SK74|A0A0E0SK74_GIBZE Uncharacterized protein OS=Gibberella zeae (strain PH-1 / ATCC MYA-4620 / FGSC 9075 / NRRL 31084) GN=FGSG_12745 PE=3 SV=1;>tr|I1S7C2|I1S7C2_GIBZE Heat shock protein HSP98 OS=Gibberella zeae (strain PH-1 / ATCC MYA-4620 / FGSC 9075 / NRRL 31084) GN=FGSG_12745 PE=3 SV=1	>tr|A0A0E0SK74|A0A0E0SK74_GIBZE Uncharacterized protein OS=Gibberella zeae (strain PH-1 / ATCC MYA-4620 / FGSC 9075 / NRRL 31084) GN=FGSG_12745 PE=3 SV=1;>tr|I1S7C2|I1S7C2_GIBZE Heat shock protein HSP98 OS=Gibberella zeae (strain PH-1 / ATCC MYA-4620 / FGS	2	7	7	8.5	103.07	482;483;484	149;595;857
>tr|A0A0E0SKE0|A0A0E0SKE0_GIBZE Uncharacterized protein OS=Gibberella zeae (strain PH-1 / ATCC MYA-4620 / FGSC 9075 / NRRL 31084) GN=FG05697.1 PE=4 SV=1;>tr|I1RNV5|I1RNV5_GIBZE Uncharacterized protein OS=Gibberella zeae (strain PH-1 / ATCC MYA-4620 / FGSC 9075 / NRRL 31084) GN=FGSG_05697 PE=4 SV=1	>tr|A0A0E0SKE0|A0A0E0SKE0_GIBZE Uncharacterized protein OS=Gibberella zeae (strain PH-1 / ATCC MYA-4620 / FGSC 9075 / NRRL 31084) GN=FG05697.1 PE=4 SV=1;>tr|I1RNV5|I1RNV5_GIBZE Uncharacterized protein OS=Gibberella zeae (strain PH-1 / ATCC MYA-4620 / FGSC	2	6	6	7.8	104.82
>tr|A0A0E0SKT2|A0A0E0SKT2_GIBZE Uncharacterized protein OS=Gibberella zeae (strain PH-1 / ATCC MYA-4620 / FGSC 9075 / NRRL 31084) GN=FG05764.1 PE=4 SV=1;>tr|I1RP15|I1RP15_GIBZE Uncharacterized protein OS=Gibberella zeae (strain PH-1 / ATCC MYA-4620 / FGSC 9075 / NRRL 31084) GN=FGSG_05764 PE=4 SV=1	>tr|A0A0E0SKT2|A0A0E0SKT2_GIBZE Uncharacterized protein OS=Gibberella zeae (strain PH-1 / ATCC MYA-4620 / FGSC 9075 / NRRL 31084) GN=FG05764.1 PE=4 SV=1;>tr|I1RP15|I1RP15_GIBZE Uncharacterized protein OS=Gibberella zeae (strain PH-1 / ATCC MYA-4620 / FGSC	2	1	1	1	96.829
>tr|A0A0E0SMD5|A0A0E0SMD5_GIBZE Uncharacterized protein OS=Gibberella zeae (strain PH-1 / ATCC MYA-4620 / FGSC 9075 / NRRL 31084) GN=FG05873.1 PE=4 SV=1;>tr|A0A1C3YJW0|A0A1C3YJW0_GIBZE Uncharacterized protein OS=Gibberella zeae (strain PH-1 / ATCC MYA-4620 / FGSC 9075 / NRRL 31084) GN=FGRAMPH1_01T18963 PE=4 SV=1;>tr|I1RPB3|I1RPB3_GIBZE Uncharacterized protein OS=Gibberella zeae (strain PH-1 / ATC…	>tr|A0A0E0SMD5|A0A0E0SMD5_GIBZE Uncharacterized protein OS=Gibberella zeae (strain PH-1 / ATCC MYA-4620 / FGSC 9075 / NRRL 31084) GN=FG05873.1 PE=4 SV=1;>tr|A0A1C3YJW0|A0A1C3YJW0_GIBZE Uncharacterized protein OS=Gibberella zeae (strain PH-1 / ATCC MYA-4620	3	1	1	2.4	87.206
>tr|A0A0E0SMK7|A0A0E0SMK7_GIBZE Uncharacterized protein OS=Gibberella zeae (strain PH-1 / ATCC MYA-4620 / FGSC 9075 / NRRL 31084) GN=FG05639.1 PE=4 SV=1	>tr|A0A0E0SMK7|A0A0E0SMK7_GIBZE Uncharacterized protein OS=Gibberella zeae (strain PH-1 / ATCC MYA-4620 / FGSC 9075 / NRRL 31084) GN=FG05639.1 PE=4 SV=1	1	1	1	4.9	52.609
>tr|A0A0E0SMM8|A0A0E0SMM8_GIBZE Uncharacterized protein OS=Gibberella zeae (strain PH-1 / ATCC MYA-4620 / FGSC 9075 / NRRL 31084) GN=FG10829.1 PE=4 SV=1;>tr|I1S245|I1S245_GIBZE Uncharacterized protein OS=Gibberella zeae (strain PH-1 / ATCC MYA-4620 / FGSC 9075 / NRRL 31084) GN=FGSG_10829 PE=4 SV=1	>tr|A0A0E0SMM8|A0A0E0SMM8_GIBZE Uncharacterized protein OS=Gibberella zeae (strain PH-1 / ATCC MYA-4620 / FGSC 9075 / NRRL 31084) GN=FG10829.1 PE=4 SV=1;>tr|I1S245|I1S245_GIBZE Uncharacterized protein OS=Gibberella zeae (strain PH-1 / ATCC MYA-4620 / FGSC	2	2	2	7	40.58	485	174
>tr|A0A0E0SMR8|A0A0E0SMR8_GIBZE Amidophosphoribosyltransferase OS=Gibberella zeae (strain PH-1 / ATCC MYA-4620 / FGSC 9075 / NRRL 31084) GN=FG05278.1 PE=3 SV=1;>tr|I1RMT1|I1RMT1_GIBZE Amidophosphoribosyltransferase OS=Gibberella zeae (strain PH-1 / ATCC MYA-4620 / FGSC 9075 / NRRL 31084) GN=FGSG_05278 PE=3 SV=1	>tr|A0A0E0SMR8|A0A0E0SMR8_GIBZE Amidophosphoribosyltransferase OS=Gibberella zeae (strain PH-1 / ATCC MYA-4620 / FGSC 9075 / NRRL 31084) GN=FG05278.1 PE=3 SV=1;>tr|I1RMT1|I1RMT1_GIBZE Amidophosphoribosyltransferase OS=Gibberella zeae (strain PH-1 / ATCC MY	2	1	1	1.8	59.944
>tr|A0A0E0SMT9|A0A0E0SMT9_GIBZE Uncharacterized protein OS=Gibberella zeae (strain PH-1 / ATCC MYA-4620 / FGSC 9075 / NRRL 31084) GN=FG05904.1 PE=4 SV=1;>tr|Q000Q9|Q000Q9_GIBZA RING-11 protein OS=Gibberella zeae PE=2 SV=1;>tr|I1RPD7|I1RPD7_GIBZE DNA repair protein RAD16 OS=Gibberella zeae (strain PH-1 / ATCC MYA-4620 / FGSC 9075 / NRRL 31084) GN=FGSG_05904 PE=4 SV=1	>tr|A0A0E0SMT9|A0A0E0SMT9_GIBZE Uncharacterized protein OS=Gibberella zeae (strain PH-1 / ATCC MYA-4620 / FGSC 9075 / NRRL 31084) GN=FG05904.1 PE=4 SV=1;>tr|Q000Q9|Q000Q9_GIBZA RING-11 protein OS=Gibberella zeae PE=2 SV=1;>tr|I1RPD7|I1RPD7_GIBZE DNA repair	3	1	1	0.9	117.67
>tr|A0A0E0SMY1|A0A0E0SMY1_GIBZE Uncharacterized protein OS=Gibberella zeae (strain PH-1 / ATCC MYA-4620 / FGSC 9075 / NRRL 31084) GN=FGRAMPH1_01T17633 PE=4 SV=1	>tr|A0A0E0SMY1|A0A0E0SMY1_GIBZE Uncharacterized protein OS=Gibberella zeae (strain PH-1 / ATCC MYA-4620 / FGSC 9075 / NRRL 31084) GN=FGRAMPH1_01T17633 PE=4 SV=1	1	1	1	0.8	100.02	486	275
>tr|A0A0E0SN30|A0A0E0SN30_GIBZE Uncharacterized protein OS=Gibberella zeae (strain PH-1 / ATCC MYA-4620 / FGSC 9075 / NRRL 31084) GN=FG05073.1 PE=4 SV=1;>tr|I1RM88|I1RM88_GIBZE GATA type zinc finger protein Asd4 OS=Gibberella zeae (strain PH-1 / ATCC MYA-4620 / FGSC 9075 / NRRL 31084) GN=FGSG_05073 PE=4 SV=1	>tr|A0A0E0SN30|A0A0E0SN30_GIBZE Uncharacterized protein OS=Gibberella zeae (strain PH-1 / ATCC MYA-4620 / FGSC 9075 / NRRL 31084) GN=FG05073.1 PE=4 SV=1	2	3	3	4	50.554
>tr|A0A0E0SNI6|A0A0E0SNI6_GIBZE Uncharacterized protein OS=Gibberella zeae (strain PH-1 / ATCC MYA-4620 / FGSC 9075 / NRRL 31084) GN=FG06387.1 PE=4 SV=1;>tr|A0A1C3YK61|A0A1C3YK61_GIBZE Uncharacterized protein OS=Gibberella zeae (strain PH-1 / ATCC MYA-4620 / FGSC 9075 / NRRL 31084) GN=FGRAMPH1_01T20183 PE=4 SV=1;>tr|I1RQP0|I1RQP0_GIBZE Uncharacterized protein OS=Gibberella zeae (strain PH-1 / ATC…	>tr|A0A0E0SNI6|A0A0E0SNI6_GIBZE Uncharacterized protein OS=Gibberella zeae (strain PH-1 / ATCC MYA-4620 / FGSC 9075 / NRRL 31084) GN=FG06387.1 PE=4 SV=1;>tr|A0A1C3YK61|A0A1C3YK61_GIBZE Uncharacterized protein OS=Gibberella zeae (strain PH-1 / ATCC MYA-4620	3	4	4	14.2	36.558	487	20
>tr|A0A0E0SNT6|A0A0E0SNT6_GIBZE Uncharacterized protein OS=Gibberella zeae (strain PH-1 / ATCC MYA-4620 / FGSC 9075 / NRRL 31084) GN=FG05861.1 PE=4 SV=1;>tr|I1RPA3|I1RPA3_GIBZE Uncharacterized protein OS=Gibberella zeae (strain PH-1 / ATCC MYA-4620 / FGSC 9075 / NRRL 31084) GN=FGSG_05861 PE=4 SV=1	>tr|A0A0E0SNT6|A0A0E0SNT6_GIBZE Uncharacterized protein OS=Gibberella zeae (strain PH-1 / ATCC MYA-4620 / FGSC 9075 / NRRL 31084) GN=FG05861.1 PE=4 SV=1;>tr|I1RPA3|I1RPA3_GIBZE Uncharacterized protein OS=Gibberella zeae (strain PH-1 / ATCC MYA-4620 / FGSC	2	1	1	4.4	57.815
>tr|I1RMA3|I1RMA3_GIBZE Kinesin-like protein OS=Gibberella zeae (strain PH-1 / ATCC MYA-4620 / FGSC 9075 / NRRL 31084) GN=FGSG_05088 PE=3 SV=1;>tr|A0A0E0SNZ9|A0A0E0SNZ9_GIBZE Kinesin-like protein OS=Gibberella zeae (strain PH-1 / ATCC MYA-4620 / FGSC 9075 / NRRL 31084) GN=FG05088.1 PE=3 SV=1	>tr|I1RMA3|I1RMA3_GIBZE Kinesin-like protein OS=Gibberella zeae (strain PH-1 / ATCC MYA-4620 / FGSC 9075 / NRRL 31084) GN=FGSG_05088 PE=3 SV=1;>tr|A0A0E0SNZ9|A0A0E0SNZ9_GIBZE Kinesin-like protein OS=Gibberella zeae (strain PH-1 / ATCC MYA-4620 / FGSC 9075	2	3	3	3.4	105.88	488	813
>tr|I1S218|I1S218_GIBZE Uncharacterized protein OS=Gibberella zeae (strain PH-1 / ATCC MYA-4620 / FGSC 9075 / NRRL 31084) GN=FGSG_10799 PE=4 SV=1;>tr|A0A0E0SP22|A0A0E0SP22_GIBZE Uncharacterized protein OS=Gibberella zeae (strain PH-1 / ATCC MYA-4620 / FGSC 9075 / NRRL 31084) GN=FG10799.1 PE=4 SV=1	>tr|I1S218|I1S218_GIBZE Uncharacterized protein OS=Gibberella zeae (strain PH-1 / ATCC MYA-4620 / FGSC 9075 / NRRL 31084) GN=FGSG_10799 PE=4 SV=1;>tr|A0A0E0SP22|A0A0E0SP22_GIBZE Uncharacterized protein OS=Gibberella zeae (strain PH-1 / ATCC MYA-4620 / FGSC	2	1	1	1.1	113.87	489	779
>tr|A0A0E0SPD4|A0A0E0SPD4_GIBZE Uncharacterized protein OS=Gibberella zeae (strain PH-1 / ATCC MYA-4620 / FGSC 9075 / NRRL 31084) GN=FG05396.1 PE=4 SV=1;>tr|I1RN34|I1RN34_GIBZE Uncharacterized protein OS=Gibberella zeae (strain PH-1 / ATCC MYA-4620 / FGSC 9075 / NRRL 31084) GN=FGSG_05396 PE=4 SV=1	>tr|A0A0E0SPD4|A0A0E0SPD4_GIBZE Uncharacterized protein OS=Gibberella zeae (strain PH-1 / ATCC MYA-4620 / FGSC 9075 / NRRL 31084) GN=FG05396.1 PE=4 SV=1;>tr|I1RN34|I1RN34_GIBZE Uncharacterized protein OS=Gibberella zeae (strain PH-1 / ATCC MYA-4620 / FGSC	2	1	1	4.9	44.4	490	166
>tr|A0A0E0SQ99|A0A0E0SQ99_GIBZE Uncharacterized protein OS=Gibberella zeae (strain PH-1 / ATCC MYA-4620 / FGSC 9075 / NRRL 31084) GN=FG05347.1 PE=4 SV=1	>tr|A0A0E0SQ99|A0A0E0SQ99_GIBZE Uncharacterized protein OS=Gibberella zeae (strain PH-1 / ATCC MYA-4620 / FGSC 9075 / NRRL 31084) GN=FG05347.1 PE=4 SV=1	1	4	4	15.8	49.672	491;492	151;188
>tr|I1S7I6|I1S7I6_GIBZE Uncharacterized protein OS=Gibberella zeae (strain PH-1 / ATCC MYA-4620 / FGSC 9075 / NRRL 31084) GN=FGSG_12809 PE=4 SV=1;>tr|A0A0E0SQI9|A0A0E0SQI9_GIBZE Uncharacterized protein OS=Gibberella zeae (strain PH-1 / ATCC MYA-4620 / FGSC 9075 / NRRL 31084) GN=FG05774.1 PE=4 SV=1	>tr|I1S7I6|I1S7I6_GIBZE Uncharacterized protein OS=Gibberella zeae (strain PH-1 / ATCC MYA-4620 / FGSC 9075 / NRRL 31084) GN=FGSG_12809 PE=4 SV=1;>tr|A0A0E0SQI9|A0A0E0SQI9_GIBZE Uncharacterized protein OS=Gibberella zeae (strain PH-1 / ATCC MYA-4620 / FGSC	2	1	1	2.2	95.238
>tr|A0A1C3YK02|A0A1C3YK02_GIBZE Uncharacterized protein OS=Gibberella zeae (strain PH-1 / ATCC MYA-4620 / FGSC 9075 / NRRL 31084) GN=FGRAMPH1_01T19497 PE=4 SV=1;>tr|A0A0E0SQQ3|A0A0E0SQQ3_GIBZE Uncharacterized protein OS=Gibberella zeae (strain PH-1 / ATCC MYA-4620 / FGSC 9075 / NRRL 31084) GN=FG06105.1 PE=4 SV=1;>tr|I1RPX3|I1RPX3_GIBZE Uncharacterized protein OS=Gibberella zeae (strain PH-1 / ATC…	>tr|A0A1C3YK02|A0A1C3YK02_GIBZE Uncharacterized protein OS=Gibberella zeae (strain PH-1 / ATCC MYA-4620 / FGSC 9075 / NRRL 31084) GN=FGRAMPH1_01T19497 PE=4 SV=1;>tr|A0A0E0SQQ3|A0A0E0SQQ3_GIBZE Uncharacterized protein OS=Gibberella zeae (strain PH-1 / ATCC	3	3	3	8.8	54.878
>tr|A0A0E3SXN6|A0A0E3SXN6_GIBZA Cytochrome b OS=Gibberella zeae GN=cob PE=3 SV=1;>tr|A5J049|A5J049_GIBZE Cytochrome b OS=Gibberella zeae (strain PH-1 / ATCC MYA-4620 / FGSC 9075 / NRRL 31084) GN=cob PE=3 SV=1	>tr|A0A0E3SXN6|A0A0E3SXN6_GIBZA Cytochrome b OS=Gibberella zeae GN=cob PE=3 SV=1;>tr|A5J049|A5J049_GIBZE Cytochrome b OS=Gibberella zeae (strain PH-1 / ATCC MYA-4620 / FGSC 9075 / NRRL 31084) GN=cob PE=3 SV=1	2	1	1	2.3	43.832	493	5
>tr|A0A1B0P444|A0A1B0P444_GIBZA End binding 1 protein OS=Gibberella zeae PE=4 SV=1;>tr|I1RRB0|I1RRB0_GIBZE Uncharacterized protein OS=Gibberella zeae (strain PH-1 / ATCC MYA-4620 / FGSC 9075 / NRRL 31084) GN=FG06627.1 PE=4 SV=1	>tr|A0A1B0P444|A0A1B0P444_GIBZA End binding 1 protein OS=Gibberella zeae PE=4 SV=1;>tr|I1RRB0|I1RRB0_GIBZE Uncharacterized protein OS=Gibberella zeae (strain PH-1 / ATCC MYA-4620 / FGSC 9075 / NRRL 31084) GN=FG06627.1 PE=4 SV=1	2	2	2	6.6	26.876
>tr|A0A1C3YHG7|A0A1C3YHG7_GIBZE Citrate synthase OS=Gibberella zeae (strain PH-1 / ATCC MYA-4620 / FGSC 9075 / NRRL 31084) GN=FGRAMPH1_01T00477 PE=3 SV=1;>tr|I1R9M6|I1R9M6_GIBZE Citrate synthase OS=Gibberella zeae (strain PH-1 / ATCC MYA-4620 / FGSC 9075 / NRRL 31084) GN=FG00175.1 PE=3 SV=1	>tr|A0A1C3YHG7|A0A1C3YHG7_GIBZE Citrate synthase OS=Gibberella zeae (strain PH-1 / ATCC MYA-4620 / FGSC 9075 / NRRL 31084) GN=FGRAMPH1_01T00477 PE=3 SV=1;>tr|I1R9M6|I1R9M6_GIBZE Citrate synthase OS=Gibberella zeae (strain PH-1 / ATCC MYA-4620 / FGSC 9075 /	2	7	6	14	52.088	494;495	146;467
>tr|I1S4J0|I1S4J0_GIBZE Uncharacterized protein OS=Gibberella zeae (strain PH-1 / ATCC MYA-4620 / FGSC 9075 / NRRL 31084) GN=FGSG_11757 PE=4 SV=1;>tr|A0A1C3YHI5|A0A1C3YHI5_GIBZE Uncharacterized protein OS=Gibberella zeae (strain PH-1 / ATCC MYA-4620 / FGSC 9075 / NRRL 31084) GN=FGRAMPH1_01T00965 PE=4 SV=1	>tr|I1S4J0|I1S4J0_GIBZE Uncharacterized protein OS=Gibberella zeae (strain PH-1 / ATCC MYA-4620 / FGSC 9075 / NRRL 31084) GN=FGSG_11757 PE=4 SV=1;>tr|A0A1C3YHI5|A0A1C3YHI5_GIBZE Uncharacterized protein OS=Gibberella zeae (strain PH-1 / ATCC MYA-4620 / FGSC	2	2	2	55	6.5833	496	37
>tr|A0A1C3YHK3|A0A1C3YHK3_GIBZE Uncharacterized protein OS=Gibberella zeae (strain PH-1 / ATCC MYA-4620 / FGSC 9075 / NRRL 31084) GN=FGRAMPH1_01T01369 PE=4 SV=1;>tr|I1RAK5|I1RAK5_GIBZE Uncharacterized protein OS=Gibberella zeae (strain PH-1 / ATCC MYA-4620 / FGSC 9075 / NRRL 31084) GN=FG00536.1 PE=4 SV=1	>tr|A0A1C3YHK3|A0A1C3YHK3_GIBZE Uncharacterized protein OS=Gibberella zeae (strain PH-1 / ATCC MYA-4620 / FGSC 9075 / NRRL 31084) GN=FGRAMPH1_01T01369 PE=4 SV=1;>tr|I1RAK5|I1RAK5_GIBZE Uncharacterized protein OS=Gibberella zeae (strain PH-1 / ATCC MYA-4620	2	1	1	5.8	19.328	497	64
>tr|A0A1C3YHL0|A0A1C3YHL0_GIBZE Uncharacterized protein OS=Gibberella zeae (strain PH-1 / ATCC MYA-4620 / FGSC 9075 / NRRL 31084) GN=FGRAMPH1_01T00505 PE=4 SV=1;>tr|I1R9N4|I1R9N4_GIBZE Uncharacterized protein OS=Gibberella zeae (strain PH-1 / ATCC MYA-4620 / FGSC 9075 / NRRL 31084) GN=FG00185.1 PE=4 SV=1	>tr|A0A1C3YHL0|A0A1C3YHL0_GIBZE Uncharacterized protein OS=Gibberella zeae (strain PH-1 / ATCC MYA-4620 / FGSC 9075 / NRRL 31084) GN=FGRAMPH1_01T00505 PE=4 SV=1;>tr|I1R9N4|I1R9N4_GIBZE Uncharacterized protein OS=Gibberella zeae (strain PH-1 / ATCC MYA-4620	2	1	1	3.4	40.672
>tr|A0A1C3YHM4|A0A1C3YHM4_GIBZE Uncharacterized protein OS=Gibberella zeae (strain PH-1 / ATCC MYA-4620 / FGSC 9075 / NRRL 31084) GN=FGRAMPH1_01T01477 PE=4 SV=1;>tr|I1RAP7|I1RAP7_GIBZE Uncharacterized protein OS=Gibberella zeae (strain PH-1 / ATCC MYA-4620 / FGSC 9075 / NRRL 31084) GN=FG00581.1 PE=4 SV=1	>tr|A0A1C3YHM4|A0A1C3YHM4_GIBZE Uncharacterized protein OS=Gibberella zeae (strain PH-1 / ATCC MYA-4620 / FGSC 9075 / NRRL 31084) GN=FGRAMPH1_01T01477 PE=4 SV=1;>tr|I1RAP7|I1RAP7_GIBZE Uncharacterized protein OS=Gibberella zeae (strain PH-1 / ATCC MYA-4620	2	2	2	2.8	85.212	498	346
>tr|I1RAH1|I1RAH1_GIBZE Phosphotransferase OS=Gibberella zeae (strain PH-1 / ATCC MYA-4620 / FGSC 9075 / NRRL 31084) GN=FG00500.1 PE=3 SV=1;>tr|A0A1C3YHP2|A0A1C3YHP2_GIBZE Phosphotransferase OS=Gibberella zeae (strain PH-1 / ATCC MYA-4620 / FGSC 9075 / NRRL 31084) GN=FGRAMPH1_01T01281 PE=3 SV=1	>tr|I1RAH1|I1RAH1_GIBZE Phosphotransferase OS=Gibberella zeae (strain PH-1 / ATCC MYA-4620 / FGSC 9075 / NRRL 31084) GN=FG00500.1 PE=3 SV=1;>tr|A0A1C3YHP2|A0A1C3YHP2_GIBZE Phosphotransferase OS=Gibberella zeae (strain PH-1 / ATCC MYA-4620 / FGSC 9075 / NRR	2	10	10	20.9	54.669	499;500;501;502;503	103;112;289;372;405
>tr|I1RB47|I1RB47_GIBZE Uncharacterized protein OS=Gibberella zeae (strain PH-1 / ATCC MYA-4620 / FGSC 9075 / NRRL 31084) GN=FG00752.1 PE=4 SV=1;>tr|A0A1C3YHP3|A0A1C3YHP3_GIBZE Uncharacterized protein OS=Gibberella zeae (strain PH-1 / ATCC MYA-4620 / FGSC 9075 / NRRL 31084) GN=FGRAMPH1_01T01897 PE=4 SV=1	>tr|I1RB47|I1RB47_GIBZE Uncharacterized protein OS=Gibberella zeae (strain PH-1 / ATCC MYA-4620 / FGSC 9075 / NRRL 31084) GN=FG00752.1 PE=4 SV=1;>tr|A0A1C3YHP3|A0A1C3YHP3_GIBZE Uncharacterized protein OS=Gibberella zeae (strain PH-1 / ATCC MYA-4620 / FGSC	2	2	2	2.6	77.151
>tr|A0A1C3YHQ4|A0A1C3YHQ4_GIBZE Uncharacterized protein OS=Gibberella zeae (strain PH-1 / ATCC MYA-4620 / FGSC 9075 / NRRL 31084) GN=FGRAMPH1_01T01843 PE=4 SV=1;>tr|I1RB24|I1RB24_GIBZE Uncharacterized protein OS=Gibberella zeae (strain PH-1 / ATCC MYA-4620 / FGSC 9075 / NRRL 31084) GN=FG00728.1 PE=4 SV=1	>tr|A0A1C3YHQ4|A0A1C3YHQ4_GIBZE Uncharacterized protein OS=Gibberella zeae (strain PH-1 / ATCC MYA-4620 / FGSC 9075 / NRRL 31084) GN=FGRAMPH1_01T01843 PE=4 SV=1;>tr|I1RB24|I1RB24_GIBZE Uncharacterized protein OS=Gibberella zeae (strain PH-1 / ATCC MYA-4620	2	4	4	4.9	97.621	504	212
>tr|A0A1C3YHS3|A0A1C3YHS3_GIBZE Uncharacterized protein OS=Gibberella zeae (strain PH-1 / ATCC MYA-4620 / FGSC 9075 / NRRL 31084) GN=FGRAMPH1_01T02317 PE=3 SV=1;>tr|I1RBJ6|I1RBJ6_GIBZE Heat shock protein SSB1 OS=Gibberella zeae (strain PH-1 / ATCC MYA-4620 / FGSC 9075 / NRRL 31084) GN=FGSG_00921 PE=3 SV=1	>tr|A0A1C3YHS3|A0A1C3YHS3_GIBZE Uncharacterized protein OS=Gibberella zeae (strain PH-1 / ATCC MYA-4620 / FGSC 9075 / NRRL 31084) GN=FGRAMPH1_01T02317 PE=3 SV=1;>tr|I1RBJ6|I1RBJ6_GIBZE Heat shock protein SSB1 OS=Gibberella zeae (strain PH-1 / ATCC MYA-4620	2	27	27	37.1	66.791	505;506;507;508;509;510;511;512;513;514	74;87;246;352;361;429;498;531;539;609
>tr|A0A1C3YHT4|A0A1C3YHT4_GIBZE tRNA(His) guanylyltransferase OS=Gibberella zeae (strain PH-1 / ATCC MYA-4620 / FGSC 9075 / NRRL 31084) GN=FGRAMPH1_01T02297 PE=3 SV=1;>tr|I1RBI9|I1RBI9_GIBZE tRNA(His) guanylyltransferase OS=Gibberella zeae (strain PH-1 / ATCC MYA-4620 / FGSC 9075 / NRRL 31084) GN=FG00914.1 PE=3 SV=1	>tr|A0A1C3YHT4|A0A1C3YHT4_GIBZE tRNA(His) guanylyltransferase OS=Gibberella zeae (strain PH-1 / ATCC MYA-4620 / FGSC 9075 / NRRL 31084) GN=FGRAMPH1_01T02297 PE=3 SV=1;>tr|I1RBI9|I1RBI9_GIBZE tRNA(His) guanylyltransferase OS=Gibberella zeae (strain PH-1 / A	2	1	1	3.5	33.232	515	44
>tr|I1RAH2|I1RAH2_GIBZE Vacuolar transporter chaperone 4 OS=Gibberella zeae (strain PH-1 / ATCC MYA-4620 / FGSC 9075 / NRRL 31084) GN=FG00502.1 PE=4 SV=1;>tr|A0A1C3YHU9|A0A1C3YHU9_GIBZE Uncharacterized protein OS=Gibberella zeae (strain PH-1 / ATCC MYA-4620 / FGSC 9075 / NRRL 31084) GN=FGRAMPH1_01T01285 PE=4 SV=1	>tr|I1RAH2|I1RAH2_GIBZE Vacuolar transporter chaperone 4 OS=Gibberella zeae (strain PH-1 / ATCC MYA-4620 / FGSC 9075 / NRRL 31084) GN=FG00502.1 PE=4 SV=1;>tr|A0A1C3YHU9|A0A1C3YHU9_GIBZE Uncharacterized protein OS=Gibberella zeae (strain PH-1 / ATCC MYA-462	2	5	5	6.2	92.424	516	496
>tr|I1RC07|I1RC07_GIBZE Uncharacterized protein OS=Gibberella zeae (strain PH-1 / ATCC MYA-4620 / FGSC 9075 / NRRL 31084) GN=FG01106.1 PE=4 SV=1;>tr|A0A1C3YHW3|A0A1C3YHW3_GIBZE Uncharacterized protein OS=Gibberella zeae (strain PH-1 / ATCC MYA-4620 / FGSC 9075 / NRRL 31084) GN=FGRAMPH1_01T02759 PE=4 SV=1	>tr|I1RC07|I1RC07_GIBZE Uncharacterized protein OS=Gibberella zeae (strain PH-1 / ATCC MYA-4620 / FGSC 9075 / NRRL 31084) GN=FG01106.1 PE=4 SV=1;>tr|A0A1C3YHW3|A0A1C3YHW3_GIBZE Uncharacterized protein OS=Gibberella zeae (strain PH-1 / ATCC MYA-4620 / FGSC	2	3	3	2.9	98.634	517	681
>tr|I1RBB2|I1RBB2_GIBZE Uncharacterized protein OS=Gibberella zeae (strain PH-1 / ATCC MYA-4620 / FGSC 9075 / NRRL 31084) GN=FG00824.1 PE=4 SV=1;>tr|A0A1C3YHW7|A0A1C3YHW7_GIBZE Uncharacterized protein OS=Gibberella zeae (strain PH-1 / ATCC MYA-4620 / FGSC 9075 / NRRL 31084) GN=FGRAMPH1_01T02065 PE=4 SV=1	>tr|I1RBB2|I1RBB2_GIBZE Uncharacterized protein OS=Gibberella zeae (strain PH-1 / ATCC MYA-4620 / FGSC 9075 / NRRL 31084) GN=FG00824.1 PE=4 SV=1;>tr|A0A1C3YHW7|A0A1C3YHW7_GIBZE Uncharacterized protein OS=Gibberella zeae (strain PH-1 / ATCC MYA-4620 / FGSC	2	1	1	2.4	112.94	518	740
>tr|A0A1C3YHX6|A0A1C3YHX6_GIBZE Uncharacterized protein OS=Gibberella zeae (strain PH-1 / ATCC MYA-4620 / FGSC 9075 / NRRL 31084) GN=FGRAMPH1_01T02865 PE=4 SV=1;>tr|I1RC51|I1RC51_GIBZE 60S ribosomal protein L9-B OS=Gibberella zeae (strain PH-1 / ATCC MYA-4620 / FGSC 9075 / NRRL 31084) GN=FG01154.1 PE=4 SV=1	>tr|A0A1C3YHX6|A0A1C3YHX6_GIBZE Uncharacterized protein OS=Gibberella zeae (strain PH-1 / ATCC MYA-4620 / FGSC 9075 / NRRL 31084) GN=FGRAMPH1_01T02865 PE=4 SV=1;>tr|I1RC51|I1RC51_GIBZE 60S ribosomal protein L9-B OS=Gibberella zeae (strain PH-1 / ATCC MYA-4	2	16	16	39.2	28.178	519;520;521;522	106;144;180;243
>tr|A0A1C3YHY6|A0A1C3YHY6_GIBZE Uncharacterized protein OS=Gibberella zeae (strain PH-1 / ATCC MYA-4620 / FGSC 9075 / NRRL 31084) GN=FGRAMPH1_01T03027 PE=4 SV=1;>tr|I1RCC1|I1RCC1_GIBZE Uncharacterized protein OS=Gibberella zeae (strain PH-1 / ATCC MYA-4620 / FGSC 9075 / NRRL 31084) GN=FG01224.1 PE=4 SV=1	>tr|A0A1C3YHY6|A0A1C3YHY6_GIBZE Uncharacterized protein OS=Gibberella zeae (strain PH-1 / ATCC MYA-4620 / FGSC 9075 / NRRL 31084) GN=FGRAMPH1_01T03027 PE=4 SV=1;>tr|I1RCC1|I1RCC1_GIBZE Uncharacterized protein OS=Gibberella zeae (strain PH-1 / ATCC MYA-4620	2	5	5	55.1	13.271	523	16
>tr|A0A1C3YHZ0|A0A1C3YHZ0_GIBZE Uncharacterized protein OS=Gibberella zeae (strain PH-1 / ATCC MYA-4620 / FGSC 9075 / NRRL 31084) GN=FGRAMPH1_01T02365 PE=4 SV=1;>tr|I1RBL3|I1RBL3_GIBZE Uncharacterized protein OS=Gibberella zeae (strain PH-1 / ATCC MYA-4620 / FGSC 9075 / NRRL 31084) GN=FGSG_00939 PE=4 SV=1	>tr|A0A1C3YHZ0|A0A1C3YHZ0_GIBZE Uncharacterized protein OS=Gibberella zeae (strain PH-1 / ATCC MYA-4620 / FGSC 9075 / NRRL 31084) GN=FGRAMPH1_01T02365 PE=4 SV=1;>tr|I1RBL3|I1RBL3_GIBZE Uncharacterized protein OS=Gibberella zeae (strain PH-1 / ATCC MYA-4620	2	1	1	1.5	97.052
>tr|A0A1C3YI05|A0A1C3YI05_GIBZE Uncharacterized protein OS=Gibberella zeae (strain PH-1 / ATCC MYA-4620 / FGSC 9075 / NRRL 31084) GN=FGRAMPH1_01T02433 PE=3 SV=1;>tr|I1RBN8|I1RBN8_GIBZE Bifunctional purine biosynthesis protein ADE17 OS=Gibberella zeae (strain PH-1 / ATCC MYA-4620 / FGSC 9075 / NRRL 31084) GN=FG00969.1 PE=3 SV=1	>tr|A0A1C3YI05|A0A1C3YI05_GIBZE Uncharacterized protein OS=Gibberella zeae (strain PH-1 / ATCC MYA-4620 / FGSC 9075 / NRRL 31084) GN=FGRAMPH1_01T02433 PE=3 SV=1;>tr|I1RBN8|I1RBN8_GIBZE Bifunctional purine biosynthesis protein ADE17 OS=Gibberella zeae (stra	2	7	7	13.4	69.556	524;525;526	79;200;528
>tr|A0A1C3YI19|A0A1C3YI19_GIBZE Uncharacterized protein OS=Gibberella zeae (strain PH-1 / ATCC MYA-4620 / FGSC 9075 / NRRL 31084) GN=FGRAMPH1_01T00801 PE=4 SV=1;>tr|I1R9Y3|I1R9Y3_GIBZE Uncharacterized protein OS=Gibberella zeae (strain PH-1 / ATCC MYA-4620 / FGSC 9075 / NRRL 31084) GN=FG00299.1 PE=4 SV=1	>tr|A0A1C3YI19|A0A1C3YI19_GIBZE Uncharacterized protein OS=Gibberella zeae (strain PH-1 / ATCC MYA-4620 / FGSC 9075 / NRRL 31084) GN=FGRAMPH1_01T00801 PE=4 SV=1;>tr|I1R9Y3|I1R9Y3_GIBZE Uncharacterized protein OS=Gibberella zeae (strain PH-1 / ATCC MYA-4620	2	4	4	7.4	117.49	527;528;529	221;258;294
>tr|A0A1C3YI20|A0A1C3YI20_GIBZE ATP synthase subunit alpha OS=Gibberella zeae (strain PH-1 / ATCC MYA-4620 / FGSC 9075 / NRRL 31084) GN=FGRAMPH1_01T02695 PE=3 SV=1;>tr|A0A098D2G5|A0A098D2G5_GIBZE Uncharacterized protein OS=Gibberella zeae (strain PH-1 / ATCC MYA-4620 / FGSC 9075 / NRRL 31084) GN=FG01080.1 PE=3 SV=1;>tr|V6R3A1|V6R3A1_GIBZE ATP synthase subunit alpha OS=Gibberella zeae (strain PH-1…	>tr|A0A1C3YI20|A0A1C3YI20_GIBZE ATP synthase subunit alpha OS=Gibberella zeae (strain PH-1 / ATCC MYA-4620 / FGSC 9075 / NRRL 31084) GN=FGRAMPH1_01T02695 PE=3 SV=1;>tr|A0A098D2G5|A0A098D2G5_GIBZE Uncharacterized protein OS=Gibberella zeae (strain PH-1 / AT	3	39	39	53.8	59.723	530;531;532;533;534;535;536;537;538;539;540;541	131;193;229;238;239;423;426;433;471;527;538;548
>tr|A0A1C3YI27|A0A1C3YI27_GIBZE Uncharacterized protein OS=Gibberella zeae (strain PH-1 / ATCC MYA-4620 / FGSC 9075 / NRRL 31084) GN=FGRAMPH1_01T03557 PE=4 SV=1;>tr|I1RCW2|I1RCW2_GIBZE Uncharacterized protein OS=Gibberella zeae (strain PH-1 / ATCC MYA-4620 / FGSC 9075 / NRRL 31084) GN=FG01445.1 PE=4 SV=1	>tr|A0A1C3YI27|A0A1C3YI27_GIBZE Uncharacterized protein OS=Gibberella zeae (strain PH-1 / ATCC MYA-4620 / FGSC 9075 / NRRL 31084) GN=FGRAMPH1_01T03557 PE=4 SV=1;>tr|I1RCW2|I1RCW2_GIBZE Uncharacterized protein OS=Gibberella zeae (strain PH-1 / ATCC MYA-4620	2	2	2	2.8	79.27
>tr|A0A1C3YI28|A0A1C3YI28_GIBZE Proteasome subunit beta type OS=Gibberella zeae (strain PH-1 / ATCC MYA-4620 / FGSC 9075 / NRRL 31084) GN=FGRAMPH1_01T03059 PE=3 SV=1;>tr|I1RCD0|I1RCD0_GIBZE Proteasome component PUP3 OS=Gibberella zeae (strain PH-1 / ATCC MYA-4620 / FGSC 9075 / NRRL 31084) GN=FG01236.1 PE=4 SV=1	>tr|A0A1C3YI28|A0A1C3YI28_GIBZE Proteasome subunit beta type OS=Gibberella zeae (strain PH-1 / ATCC MYA-4620 / FGSC 9075 / NRRL 31084) GN=FGRAMPH1_01T03059 PE=3 SV=1;>tr|I1RCD0|I1RCD0_GIBZE Proteasome component PUP3 OS=Gibberella zeae (strain PH-1 / ATCC M	2	1	1	6.3	22.545
>tr|A0A1C3YI34|A0A1C3YI34_GIBZE Uncharacterized protein OS=Gibberella zeae (strain PH-1 / ATCC MYA-4620 / FGSC 9075 / NRRL 31084) GN=FGRAMPH1_01T00675 PE=4 SV=1;>tr|I1R9T8|I1R9T8_GIBZE Uncharacterized protein OS=Gibberella zeae (strain PH-1 / ATCC MYA-4620 / FGSC 9075 / NRRL 31084) GN=FG00249.1 PE=4 SV=1	>tr|A0A1C3YI34|A0A1C3YI34_GIBZE Uncharacterized protein OS=Gibberella zeae (strain PH-1 / ATCC MYA-4620 / FGSC 9075 / NRRL 31084) GN=FGRAMPH1_01T00675 PE=4 SV=1;>tr|I1R9T8|I1R9T8_GIBZE Uncharacterized protein OS=Gibberella zeae (strain PH-1 / ATCC MYA-4620	2	2	2	7.2	33.844
>tr|A0A1C3YI39|A0A1C3YI39_GIBZE Uncharacterized protein OS=Gibberella zeae (strain PH-1 / ATCC MYA-4620 / FGSC 9075 / NRRL 31084) GN=FGRAMPH1_01T03267 PE=4 SV=1;>tr|V6QWB5|V6QWB5_GIBZE Uncharacterized protein OS=Gibberella zeae (strain PH-1 / ATCC MYA-4620 / FGSC 9075 / NRRL 31084) GN=FG01322.1 PE=4 SV=1	>tr|A0A1C3YI39|A0A1C3YI39_GIBZE Uncharacterized protein OS=Gibberella zeae (strain PH-1 / ATCC MYA-4620 / FGSC 9075 / NRRL 31084) GN=FGRAMPH1_01T03267 PE=4 SV=1;>tr|V6QWB5|V6QWB5_GIBZE Uncharacterized protein OS=Gibberella zeae (strain PH-1 / ATCC MYA-4620	2	2	2	12.2	12.708	542	61
>tr|A0A1C3YI49|A0A1C3YI49_GIBZE Uncharacterized protein OS=Gibberella zeae (strain PH-1 / ATCC MYA-4620 / FGSC 9075 / NRRL 31084) GN=FGRAMPH1_01T03359 PE=3 SV=1;>tr|I1S520|I1S520_GIBZE ATP phosphoribosyltransferase OS=Gibberella zeae (strain PH-1 / ATCC MYA-4620 / FGSC 9075 / NRRL 31084) GN=FGSG_11938 PE=4 SV=1	>tr|A0A1C3YI49|A0A1C3YI49_GIBZE Uncharacterized protein OS=Gibberella zeae (strain PH-1 / ATCC MYA-4620 / FGSC 9075 / NRRL 31084) GN=FGRAMPH1_01T03359 PE=3 SV=1;>tr|I1S520|I1S520_GIBZE ATP phosphoribosyltransferase OS=Gibberella zeae (strain PH-1 / ATCC MY	2	3	3	7.4	35.365
>tr|A0A1C3YI53|A0A1C3YI53_GIBZE Uncharacterized protein OS=Gibberella zeae (strain PH-1 / ATCC MYA-4620 / FGSC 9075 / NRRL 31084) GN=FGRAMPH1_01T01267 PE=4 SV=1;>tr|I1RAG8|I1RAG8_GIBZE Inorganic pyrophosphatase OS=Gibberella zeae (strain PH-1 / ATCC MYA-4620 / FGSC 9075 / NRRL 31084) GN=FG00496.1 PE=4 SV=1	>tr|A0A1C3YI53|A0A1C3YI53_GIBZE Uncharacterized protein OS=Gibberella zeae (strain PH-1 / ATCC MYA-4620 / FGSC 9075 / NRRL 31084) GN=FGRAMPH1_01T01267 PE=4 SV=1;>tr|I1RAG8|I1RAG8_GIBZE Inorganic pyrophosphatase OS=Gibberella zeae (strain PH-1 / ATCC MYA-46	2	9	9	30.5	43.839	543;544;545;546	166;183;303;343
>tr|A0A1C3YI67|A0A1C3YI67_GIBZE Uncharacterized protein OS=Gibberella zeae (strain PH-1 / ATCC MYA-4620 / FGSC 9075 / NRRL 31084) GN=FGRAMPH1_01T03961 PE=3 SV=1;>tr|I1RDC8|I1RDC8_GIBZE Ribosomal protein S19 OS=Gibberella zeae (strain PH-1 / ATCC MYA-4620 / FGSC 9075 / NRRL 31084) GN=FGSG_01622 PE=3 SV=1	>tr|A0A1C3YI67|A0A1C3YI67_GIBZE Uncharacterized protein OS=Gibberella zeae (strain PH-1 / ATCC MYA-4620 / FGSC 9075 / NRRL 31084) GN=FGRAMPH1_01T03961 PE=3 SV=1;>tr|I1RDC8|I1RDC8_GIBZE Ribosomal protein S19 OS=Gibberella zeae (strain PH-1 / ATCC MYA-4620 /	2	1	1	12	11.333
>tr|A0A1C3YI72|A0A1C3YI72_GIBZE Uncharacterized protein OS=Gibberella zeae (strain PH-1 / ATCC MYA-4620 / FGSC 9075 / NRRL 31084) GN=FGRAMPH1_01T02813 PE=4 SV=1;>tr|I1RC30|I1RC30_GIBZE Riboflavin synthase alpha chain OS=Gibberella zeae (strain PH-1 / ATCC MYA-4620 / FGSC 9075 / NRRL 31084) GN=FG01131.1 PE=4 SV=1	>tr|A0A1C3YI72|A0A1C3YI72_GIBZE Uncharacterized protein OS=Gibberella zeae (strain PH-1 / ATCC MYA-4620 / FGSC 9075 / NRRL 31084) GN=FGRAMPH1_01T02813 PE=4 SV=1;>tr|I1RC30|I1RC30_GIBZE Riboflavin synthase alpha chain OS=Gibberella zeae (strain PH-1 / ATCC	2	1	1	7.4	31.048
>tr|I1RAQ7|I1RAQ7_GIBZE Uncharacterized protein OS=Gibberella zeae (strain PH-1 / ATCC MYA-4620 / FGSC 9075 / NRRL 31084) GN=FG00592.1 PE=4 SV=1;>tr|A0A1C3YI75|A0A1C3YI75_GIBZE Uncharacterized protein OS=Gibberella zeae (strain PH-1 / ATCC MYA-4620 / FGSC 9075 / NRRL 31084) GN=FGRAMPH1_01T01507 PE=4 SV=1	>tr|I1RAQ7|I1RAQ7_GIBZE Uncharacterized protein OS=Gibberella zeae (strain PH-1 / ATCC MYA-4620 / FGSC 9075 / NRRL 31084) GN=FG00592.1 PE=4 SV=1;>tr|A0A1C3YI75|A0A1C3YI75_GIBZE Uncharacterized protein OS=Gibberella zeae (strain PH-1 / ATCC MYA-4620 / FGSC	2	4	4	6.4	98.36
>tr|A0A1C3YI83|A0A1C3YI83_GIBZE Uncharacterized protein OS=Gibberella zeae (strain PH-1 / ATCC MYA-4620 / FGSC 9075 / NRRL 31084) GN=FGRAMPH1_01T03957 PE=4 SV=1;>tr|I1RDC6|I1RDC6_GIBZE Uncharacterized protein OS=Gibberella zeae (strain PH-1 / ATCC MYA-4620 / FGSC 9075 / NRRL 31084) GN=FG01620.1 PE=4 SV=1	>tr|A0A1C3YI83|A0A1C3YI83_GIBZE Uncharacterized protein OS=Gibberella zeae (strain PH-1 / ATCC MYA-4620 / FGSC 9075 / NRRL 31084) GN=FGRAMPH1_01T03957 PE=4 SV=1;>tr|I1RDC6|I1RDC6_GIBZE Uncharacterized protein OS=Gibberella zeae (strain PH-1 / ATCC MYA-4620	2	1	1	3.3	39.666
>tr|A0A1C3YI88|A0A1C3YI88_GIBZE Uncharacterized protein OS=Gibberella zeae (strain PH-1 / ATCC MYA-4620 / FGSC 9075 / NRRL 31084) GN=FGRAMPH1_01T03805 PE=4 SV=1;>tr|I1RD72|I1RD72_GIBZE Xanthine dehydrogenase OS=Gibberella zeae (strain PH-1 / ATCC MYA-4620 / FGSC 9075 / NRRL 31084) GN=FG01561.1 PE=4 SV=1	>tr|A0A1C3YI88|A0A1C3YI88_GIBZE Uncharacterized protein OS=Gibberella zeae (strain PH-1 / ATCC MYA-4620 / FGSC 9075 / NRRL 31084) GN=FGRAMPH1_01T03805 PE=4 SV=1;>tr|I1RD72|I1RD72_GIBZE Xanthine dehydrogenase OS=Gibberella zeae (strain PH-1 / ATCC MYA-4620	2	2	2	1.7	149.94
>tr|I1RAL8|I1RAL8_GIBZE Uncharacterized protein OS=Gibberella zeae (strain PH-1 / ATCC MYA-4620 / FGSC 9075 / NRRL 31084) GN=FG00550.1 PE=4 SV=1;>tr|A0A1C3YI92|A0A1C3YI92_GIBZE Uncharacterized protein OS=Gibberella zeae (strain PH-1 / ATCC MYA-4620 / FGSC 9075 / NRRL 31084) GN=FGRAMPH1_01T01403 PE=4 SV=1	>tr|I1RAL8|I1RAL8_GIBZE Uncharacterized protein OS=Gibberella zeae (strain PH-1 / ATCC MYA-4620 / FGSC 9075 / NRRL 31084) GN=FG00550.1 PE=4 SV=1;>tr|A0A1C3YI92|A0A1C3YI92_GIBZE Uncharacterized protein OS=Gibberella zeae (strain PH-1 / ATCC MYA-4620 / FGSC	2	41	41	22.2	206.82	547;548;549;550;551;552;553;554;555;556;557;558;559;560	86;97;209;305;551;589;790;984;1321;1330;1395;1654;1753;1772
>tr|A0A1C3YIA8|A0A1C3YIA8_GIBZE Protein phosphatase PP2A regulatory subunit B OS=Gibberella zeae (strain PH-1 / ATCC MYA-4620 / FGSC 9075 / NRRL 31084) GN=FGRAMPH1_01T03379 PE=3 SV=1;>tr|I1RCP5|I1RCP5_GIBZE Protein phosphatase PP2A regulatory subunit B OS=Gibberella zeae (strain PH-1 / ATCC MYA-4620 / FGSC 9075 / NRRL 31084) GN=FG01369.1 PE=3 SV=1	>tr|A0A1C3YIA8|A0A1C3YIA8_GIBZE Protein phosphatase PP2A regulatory subunit B OS=Gibberella zeae (strain PH-1 / ATCC MYA-4620 / FGSC 9075 / NRRL 31084) GN=FGRAMPH1_01T03379 PE=3 SV=1;>tr|I1RCP5|I1RCP5_GIBZE Protein phosphatase PP2A regulatory subunit B OS=	2	2	2	5	56.681
>tr|A0A1C3YIB0|A0A1C3YIB0_GIBZE Uncharacterized protein OS=Gibberella zeae (strain PH-1 / ATCC MYA-4620 / FGSC 9075 / NRRL 31084) GN=FGRAMPH1_01T04021 PE=4 SV=1;>tr|I1RDF2|I1RDF2_GIBZE Uncharacterized protein OS=Gibberella zeae (strain PH-1 / ATCC MYA-4620 / FGSC 9075 / NRRL 31084) GN=FG01648.1 PE=4 SV=1	>tr|A0A1C3YIB0|A0A1C3YIB0_GIBZE Uncharacterized protein OS=Gibberella zeae (strain PH-1 / ATCC MYA-4620 / FGSC 9075 / NRRL 31084) GN=FGRAMPH1_01T04021 PE=4 SV=1;>tr|I1RDF2|I1RDF2_GIBZE Uncharacterized protein OS=Gibberella zeae (strain PH-1 / ATCC MYA-4620	2	5	5	11.8	58.821	561;562;563	234;304;329
>tr|A0A1C3YIB6|A0A1C3YIB6_GIBZE Uncharacterized protein OS=Gibberella zeae (strain PH-1 / ATCC MYA-4620 / FGSC 9075 / NRRL 31084) GN=FGRAMPH1_01T04731 PE=4 SV=1;>tr|I1RE81|I1RE81_GIBZE Uncharacterized protein OS=Gibberella zeae (strain PH-1 / ATCC MYA-4620 / FGSC 9075 / NRRL 31084) GN=FG01960.1 PE=4 SV=1	>tr|A0A1C3YIB6|A0A1C3YIB6_GIBZE Uncharacterized protein OS=Gibberella zeae (strain PH-1 / ATCC MYA-4620 / FGSC 9075 / NRRL 31084) GN=FGRAMPH1_01T04731 PE=4 SV=1;>tr|I1RE81|I1RE81_GIBZE Uncharacterized protein OS=Gibberella zeae (strain PH-1 / ATCC MYA-4620	2	3	3	26.1	18.238
>tr|I1RDA4|I1RDA4_GIBZE Uncharacterized protein OS=Gibberella zeae (strain PH-1 / ATCC MYA-4620 / FGSC 9075 / NRRL 31084) GN=FG01596.1 PE=3 SV=1;>tr|A0A1C3YIC3|A0A1C3YIC3_GIBZE Uncharacterized protein OS=Gibberella zeae (strain PH-1 / ATCC MYA-4620 / FGSC 9075 / NRRL 31084) GN=FGRAMPH1_01T03899 PE=3 SV=1	>tr|I1RDA4|I1RDA4_GIBZE Uncharacterized protein OS=Gibberella zeae (strain PH-1 / ATCC MYA-4620 / FGSC 9075 / NRRL 31084) GN=FG01596.1 PE=3 SV=1;>tr|A0A1C3YIC3|A0A1C3YIC3_GIBZE Uncharacterized protein OS=Gibberella zeae (strain PH-1 / ATCC MYA-4620 / FGSC	2	1	1	3.8	45.53
>tr|A0A1C3YIE7|A0A1C3YIE7_GIBZE Peptidyl-prolyl cis-trans isomerase OS=Gibberella zeae (strain PH-1 / ATCC MYA-4620 / FGSC 9075 / NRRL 31084) GN=FGRAMPH1_01T01953 PE=3 SV=1;>tr|I1RB70|I1RB70_GIBZE Peptidyl-prolyl cis-trans isomerase OS=Gibberella zeae (strain PH-1 / ATCC MYA-4620 / FGSC 9075 / NRRL 31084) GN=FG00777.1 PE=3 SV=1	>tr|A0A1C3YIE7|A0A1C3YIE7_GIBZE Peptidyl-prolyl cis-trans isomerase OS=Gibberella zeae (strain PH-1 / ATCC MYA-4620 / FGSC 9075 / NRRL 31084) GN=FGRAMPH1_01T01953 PE=3 SV=1;>tr|I1RB70|I1RB70_GIBZE Peptidyl-prolyl cis-trans isomerase OS=Gibberella zeae (str	2	12	12	55.4	24.418	564;565;566;567	100;138;198;211
>tr|I1RCP8|I1RCP8_GIBZE Uncharacterized protein OS=Gibberella zeae (strain PH-1 / ATCC MYA-4620 / FGSC 9075 / NRRL 31084) GN=FG01372.1 PE=4 SV=1;>tr|A0A1C3YIF4|A0A1C3YIF4_GIBZE Uncharacterized protein OS=Gibberella zeae (strain PH-1 / ATCC MYA-4620 / FGSC 9075 / NRRL 31084) GN=FGRAMPH1_01T03385 PE=4 SV=1	>tr|I1RCP8|I1RCP8_GIBZE Uncharacterized protein OS=Gibberella zeae (strain PH-1 / ATCC MYA-4620 / FGSC 9075 / NRRL 31084) GN=FG01372.1 PE=4 SV=1;>tr|A0A1C3YIF4|A0A1C3YIF4_GIBZE Uncharacterized protein OS=Gibberella zeae (strain PH-1 / ATCC MYA-4620 / FGSC	2	2	2	2.1	122.24
>tr|A0A1C3YIG2|A0A1C3YIG2_GIBZE Uncharacterized protein OS=Gibberella zeae (strain PH-1 / ATCC MYA-4620 / FGSC 9075 / NRRL 31084) GN=FGRAMPH1_01T03919 PE=4 SV=1;>tr|I1RDB0|I1RDB0_GIBZE Uncharacterized protein OS=Gibberella zeae (strain PH-1 / ATCC MYA-4620 / FGSC 9075 / NRRL 31084) GN=FG01604.1 PE=4 SV=1	>tr|A0A1C3YIG2|A0A1C3YIG2_GIBZE Uncharacterized protein OS=Gibberella zeae (strain PH-1 / ATCC MYA-4620 / FGSC 9075 / NRRL 31084) GN=FGRAMPH1_01T03919 PE=4 SV=1;>tr|I1RDB0|I1RDB0_GIBZE Uncharacterized protein OS=Gibberella zeae (strain PH-1 / ATCC MYA-4620	2	5	5	5.8	109.91	568;569	176;734
>tr|A0A1C3YIG7|A0A1C3YIG7_GIBZE Uncharacterized protein OS=Gibberella zeae (strain PH-1 / ATCC MYA-4620 / FGSC 9075 / NRRL 31084) GN=FGRAMPH1_01T04825 PE=3 SV=1;>tr|I1REB4|I1REB4_GIBZE Uncharacterized protein OS=Gibberella zeae (strain PH-1 / ATCC MYA-4620 / FGSC 9075 / NRRL 31084) GN=FG02000.1 PE=3 SV=1	>tr|A0A1C3YIG7|A0A1C3YIG7_GIBZE Uncharacterized protein OS=Gibberella zeae (strain PH-1 / ATCC MYA-4620 / FGSC 9075 / NRRL 31084) GN=FGRAMPH1_01T04825 PE=3 SV=1;>tr|I1REB4|I1REB4_GIBZE Uncharacterized protein OS=Gibberella zeae (strain PH-1 / ATCC MYA-4620	2	2	2	8.2	30.736	570	249
>tr|I1RD55|I1RD55_GIBZE Ankyrin repeat protein nuc-2 OS=Gibberella zeae (strain PH-1 / ATCC MYA-4620 / FGSC 9075 / NRRL 31084) GN=FG01544.1 PE=4 SV=1;>tr|A0A1C3YII1|A0A1C3YII1_GIBZE Uncharacterized protein OS=Gibberella zeae (strain PH-1 / ATCC MYA-4620 / FGSC 9075 / NRRL 31084) GN=FGRAMPH1_01T03765 PE=4 SV=1	>tr|I1RD55|I1RD55_GIBZE Ankyrin repeat protein nuc-2 OS=Gibberella zeae (strain PH-1 / ATCC MYA-4620 / FGSC 9075 / NRRL 31084) GN=FG01544.1 PE=4 SV=1;>tr|A0A1C3YII1|A0A1C3YII1_GIBZE Uncharacterized protein OS=Gibberella zeae (strain PH-1 / ATCC MYA-4620 /	2	1	1	1.4	116.05
>tr|A0A1C3YIJ0|A0A1C3YIJ0_GIBZE ATP-dependent (S)-NAD(P)H-hydrate dehydratase OS=Gibberella zeae (strain PH-1 / ATCC MYA-4620 / FGSC 9075 / NRRL 31084) GN=FGRAMPH1_01T02669 PE=3 SV=1;>tr|I1RBX6|I1RBX6_GIBZE ATP-dependent (S)-NAD(P)H-hydrate dehydratase OS=Gibberella zeae (strain PH-1 / ATCC MYA-4620 / FGSC 9075 / NRRL 31084) GN=FG01069.1 PE=3 SV=1	>tr|A0A1C3YIJ0|A0A1C3YIJ0_GIBZE ATP-dependent (S)-NAD(P)H-hydrate dehydratase OS=Gibberella zeae (strain PH-1 / ATCC MYA-4620 / FGSC 9075 / NRRL 31084) GN=FGRAMPH1_01T02669 PE=3 SV=1;>tr|I1RBX6|I1RBX6_GIBZE ATP-dependent (S)-NAD(P)H-hydrate dehydratase OS=	2	1	1	3.7	37.704
>tr|A0A1C3YIJ3|A0A1C3YIJ3_GIBZE Uncharacterized protein OS=Gibberella zeae (strain PH-1 / ATCC MYA-4620 / FGSC 9075 / NRRL 31084) GN=FGRAMPH1_01T04829 PE=4 SV=1;>tr|I1REB6|I1REB6_GIBZE Uncharacterized protein OS=Gibberella zeae (strain PH-1 / ATCC MYA-4620 / FGSC 9075 / NRRL 31084) GN=FG02002.1 PE=4 SV=1	>tr|A0A1C3YIJ3|A0A1C3YIJ3_GIBZE Uncharacterized protein OS=Gibberella zeae (strain PH-1 / ATCC MYA-4620 / FGSC 9075 / NRRL 31084) GN=FGRAMPH1_01T04829 PE=4 SV=1;>tr|I1REB6|I1REB6_GIBZE Uncharacterized protein OS=Gibberella zeae (strain PH-1 / ATCC MYA-4620	2	1	1	1.8	59.859
>tr|A0A1C3YIK5|A0A1C3YIK5_GIBZE Uncharacterized protein OS=Gibberella zeae (strain PH-1 / ATCC MYA-4620 / FGSC 9075 / NRRL 31084) GN=FGRAMPH1_01T03259 PE=4 SV=1;>tr|I1RCK0|I1RCK0_GIBZE Uncharacterized protein OS=Gibberella zeae (strain PH-1 / ATCC MYA-4620 / FGSC 9075 / NRRL 31084) GN=FG01318.1 PE=4 SV=1	>tr|A0A1C3YIK5|A0A1C3YIK5_GIBZE Uncharacterized protein OS=Gibberella zeae (strain PH-1 / ATCC MYA-4620 / FGSC 9075 / NRRL 31084) GN=FGRAMPH1_01T03259 PE=4 SV=1;>tr|I1RCK0|I1RCK0_GIBZE Uncharacterized protein OS=Gibberella zeae (strain PH-1 / ATCC MYA-4620	2	2	2	3	95.037
>tr|I1RED8|I1RED8_GIBZE ATP-binding cassette sub-family F member 2 OS=Gibberella zeae (strain PH-1 / ATCC MYA-4620 / FGSC 9075 / NRRL 31084) GN=FG02025.1 PE=4 SV=1;>tr|A0A1C3YIK9|A0A1C3YIK9_GIBZE Uncharacterized protein OS=Gibberella zeae (strain PH-1 / ATCC MYA-4620 / FGSC 9075 / NRRL 31084) GN=FGRAMPH1_01T04891 PE=4 SV=1	>tr|I1RED8|I1RED8_GIBZE ATP-binding cassette sub-family F member 2 OS=Gibberella zeae (strain PH-1 / ATCC MYA-4620 / FGSC 9075 / NRRL 31084) GN=FG02025.1 PE=4 SV=1;>tr|A0A1C3YIK9|A0A1C3YIK9_GIBZE Uncharacterized protein OS=Gibberella zeae (strain PH-1 / AT	2	10	10	18	68.784	571;572;573	129;221;448
>tr|A0A1C3YIL0|A0A1C3YIL0_GIBZE Uncharacterized protein OS=Gibberella zeae (strain PH-1 / ATCC MYA-4620 / FGSC 9075 / NRRL 31084) GN=FGRAMPH1_01T02879 PE=4 SV=1;>tr|I1RC57|I1RC57_GIBZE Proteasome component C5 OS=Gibberella zeae (strain PH-1 / ATCC MYA-4620 / FGSC 9075 / NRRL 31084) GN=FG01160.1 PE=4 SV=1	>tr|A0A1C3YIL0|A0A1C3YIL0_GIBZE Uncharacterized protein OS=Gibberella zeae (strain PH-1 / ATCC MYA-4620 / FGSC 9075 / NRRL 31084) GN=FGRAMPH1_01T02879 PE=4 SV=1;>tr|I1RC57|I1RC57_GIBZE Proteasome component C5 OS=Gibberella zeae (strain PH-1 / ATCC MYA-4620	2	5	5	15.8	33.667	574;575;576	153;170;250
>tr|A0A1C3YIL1|A0A1C3YIL1_GIBZE Uncharacterized protein OS=Gibberella zeae (strain PH-1 / ATCC MYA-4620 / FGSC 9075 / NRRL 31084) GN=FGRAMPH1_01T04667 PE=4 SV=1;>tr|I1RE60|I1RE60_GIBZE Uncharacterized protein OS=Gibberella zeae (strain PH-1 / ATCC MYA-4620 / FGSC 9075 / NRRL 31084) GN=FG01934.1 PE=4 SV=1	>tr|A0A1C3YIL1|A0A1C3YIL1_GIBZE Uncharacterized protein OS=Gibberella zeae (strain PH-1 / ATCC MYA-4620 / FGSC 9075 / NRRL 31084) GN=FGRAMPH1_01T04667 PE=4 SV=1;>tr|I1RE60|I1RE60_GIBZE Uncharacterized protein OS=Gibberella zeae (strain PH-1 / ATCC MYA-4620	2	1	1	2.1	51.271	577	320
>tr|A0A1C3YIL2|A0A1C3YIL2_GIBZE Uncharacterized protein OS=Gibberella zeae (strain PH-1 / ATCC MYA-4620 / FGSC 9075 / NRRL 31084) GN=FGRAMPH1_01T04041 PE=4 SV=1;>tr|I1RDG3|I1RDG3_GIBZE Uncharacterized protein OS=Gibberella zeae (strain PH-1 / ATCC MYA-4620 / FGSC 9075 / NRRL 31084) GN=FG01659.1 PE=4 SV=1	>tr|A0A1C3YIL2|A0A1C3YIL2_GIBZE Uncharacterized protein OS=Gibberella zeae (strain PH-1 / ATCC MYA-4620 / FGSC 9075 / NRRL 31084) GN=FGRAMPH1_01T04041 PE=4 SV=1;>tr|I1RDG3|I1RDG3_GIBZE Uncharacterized protein OS=Gibberella zeae (strain PH-1 / ATCC MYA-4620	2	1	1	1	108.68
>tr|I1RC87|I1RC87_GIBZE Uncharacterized protein OS=Gibberella zeae (strain PH-1 / ATCC MYA-4620 / FGSC 9075 / NRRL 31084) GN=FG01190.1 PE=4 SV=1;>tr|A0A1C3YIM4|A0A1C3YIM4_GIBZE Uncharacterized protein OS=Gibberella zeae (strain PH-1 / ATCC MYA-4620 / FGSC 9075 / NRRL 31084) GN=FGRAMPH1_01T02947 PE=4 SV=1	>tr|I1RC87|I1RC87_GIBZE Uncharacterized protein OS=Gibberella zeae (strain PH-1 / ATCC MYA-4620 / FGSC 9075 / NRRL 31084) GN=FG01190.1 PE=4 SV=1;>tr|A0A1C3YIM4|A0A1C3YIM4_GIBZE Uncharacterized protein OS=Gibberella zeae (strain PH-1 / ATCC MYA-4620 / FGSC	2	1	1	5.3	28.013	578	217
>tr|A0A1C3YIP2|A0A1C3YIP2_GIBZE Uncharacterized protein OS=Gibberella zeae (strain PH-1 / ATCC MYA-4620 / FGSC 9075 / NRRL 31084) GN=FGRAMPH1_01T05485 PE=3 SV=1;>tr|V6R0F7|V6R0F7_GIBZE Aldehyde dehydrogenase OS=Gibberella zeae (strain PH-1 / ATCC MYA-4620 / FGSC 9075 / NRRL 31084) GN=FG02273.1 PE=3 SV=1	>tr|A0A1C3YIP2|A0A1C3YIP2_GIBZE Uncharacterized protein OS=Gibberella zeae (strain PH-1 / ATCC MYA-4620 / FGSC 9075 / NRRL 31084) GN=FGRAMPH1_01T05485 PE=3 SV=1;>tr|V6R0F7|V6R0F7_GIBZE Aldehyde dehydrogenase OS=Gibberella zeae (strain PH-1 / ATCC MYA-4620	2	9	9	16.9	56.301	579;580;581;582;583	37;274;380;394;466
>tr|A0A1C3YIQ4|A0A1C3YIQ4_GIBZE Uncharacterized protein OS=Gibberella zeae (strain PH-1 / ATCC MYA-4620 / FGSC 9075 / NRRL 31084) GN=FGRAMPH1_01T04685 PE=4 SV=1;>tr|I1RE64|I1RE64_GIBZE Uncharacterized protein OS=Gibberella zeae (strain PH-1 / ATCC MYA-4620 / FGSC 9075 / NRRL 31084) GN=FG01940.1 PE=4 SV=1	>tr|A0A1C3YIQ4|A0A1C3YIQ4_GIBZE Uncharacterized protein OS=Gibberella zeae (strain PH-1 / ATCC MYA-4620 / FGSC 9075 / NRRL 31084) GN=FGRAMPH1_01T04685 PE=4 SV=1;>tr|I1RE64|I1RE64_GIBZE Uncharacterized protein OS=Gibberella zeae (strain PH-1 / ATCC MYA-4620	2	2	2	7	35.864
>tr|A0A1C3YIQ6|A0A1C3YIQ6_GIBZE Uncharacterized protein OS=Gibberella zeae (strain PH-1 / ATCC MYA-4620 / FGSC 9075 / NRRL 31084) GN=FGRAMPH1_01T06585 PE=4 SV=1;>tr|I1RG86|I1RG86_GIBZE Uncharacterized protein OS=Gibberella zeae (strain PH-1 / ATCC MYA-4620 / FGSC 9075 / NRRL 31084) GN=FG02742.1 PE=4 SV=1	>tr|A0A1C3YIQ6|A0A1C3YIQ6_GIBZE Uncharacterized protein OS=Gibberella zeae (strain PH-1 / ATCC MYA-4620 / FGSC 9075 / NRRL 31084) GN=FGRAMPH1_01T06585 PE=4 SV=1;>tr|I1RG86|I1RG86_GIBZE Uncharacterized protein OS=Gibberella zeae (strain PH-1 / ATCC MYA-4620	2	1	1	8.6	22.66
>tr|A0A1C3YIR8|A0A1C3YIR8_GIBZE Uncharacterized protein OS=Gibberella zeae (strain PH-1 / ATCC MYA-4620 / FGSC 9075 / NRRL 31084) GN=FGRAMPH1_01T03561 PE=4 SV=1;>tr|I1RCW4|I1RCW4_GIBZE DNA-directed RNA polymerase II 33 kDa polypeptide OS=Gibberella zeae (strain PH-1 / ATCC MYA-4620 / FGSC 9075 / NRRL 31084) GN=FG01447.1 PE=4 SV=1	>tr|A0A1C3YIR8|A0A1C3YIR8_GIBZE Uncharacterized protein OS=Gibberella zeae (strain PH-1 / ATCC MYA-4620 / FGSC 9075 / NRRL 31084) GN=FGRAMPH1_01T03561 PE=4 SV=1;>tr|I1RCW4|I1RCW4_GIBZE DNA-directed RNA polymerase II 33 kDa polypeptide OS=Gibberella zeae (s	2	2	2	3.2	37.623
>tr|A0A1C3YIS5|A0A1C3YIS5_GIBZE Uncharacterized protein OS=Gibberella zeae (strain PH-1 / ATCC MYA-4620 / FGSC 9075 / NRRL 31084) GN=FGRAMPH1_01T05857 PE=4 SV=1;>tr|I1RFG7|I1RFG7_GIBZE Uncharacterized protein OS=Gibberella zeae (strain PH-1 / ATCC MYA-4620 / FGSC 9075 / NRRL 31084) GN=FGSG_02441 PE=4 SV=1	>tr|A0A1C3YIS5|A0A1C3YIS5_GIBZE Uncharacterized protein OS=Gibberella zeae (strain PH-1 / ATCC MYA-4620 / FGSC 9075 / NRRL 31084) GN=FGRAMPH1_01T05857 PE=4 SV=1;>tr|I1RFG7|I1RFG7_GIBZE Uncharacterized protein OS=Gibberella zeae (strain PH-1 / ATCC MYA-4620	2	1	1	1.7	77.559
>tr|I1RFK5|I1RFK5_GIBZE Uncharacterized protein OS=Gibberella zeae (strain PH-1 / ATCC MYA-4620 / FGSC 9075 / NRRL 31084) GN=FG02484.1 PE=4 SV=1;>tr|A0A1C3YIT5|A0A1C3YIT5_GIBZE Uncharacterized protein OS=Gibberella zeae (strain PH-1 / ATCC MYA-4620 / FGSC 9075 / NRRL 31084) GN=FGRAMPH1_01T05961 PE=4 SV=1	>tr|I1RFK5|I1RFK5_GIBZE Uncharacterized protein OS=Gibberella zeae (strain PH-1 / ATCC MYA-4620 / FGSC 9075 / NRRL 31084) GN=FG02484.1 PE=4 SV=1;>tr|A0A1C3YIT5|A0A1C3YIT5_GIBZE Uncharacterized protein OS=Gibberella zeae (strain PH-1 / ATCC MYA-4620 / FGSC	2	3	3	3	103.43
>tr|A0A1C3YIU6|A0A1C3YIU6_GIBZE Uncharacterized protein OS=Gibberella zeae (strain PH-1 / ATCC MYA-4620 / FGSC 9075 / NRRL 31084) GN=FGRAMPH1_01T03885 PE=3 SV=1;>tr|I1RD99|I1RD99_GIBZE Phosphate carrier protein OS=Gibberella zeae (strain PH-1 / ATCC MYA-4620 / FGSC 9075 / NRRL 31084) GN=FG01591.1 PE=3 SV=1	>tr|A0A1C3YIU6|A0A1C3YIU6_GIBZE Uncharacterized protein OS=Gibberella zeae (strain PH-1 / ATCC MYA-4620 / FGSC 9075 / NRRL 31084) GN=FGRAMPH1_01T03885 PE=3 SV=1;>tr|I1RD99|I1RD99_GIBZE Phosphate carrier protein OS=Gibberella zeae (strain PH-1 / ATCC MYA-46	2	10	10	30.6	39	584;585;586	255;305;320
>tr|A0A1C3YIU8|A0A1C3YIU8_GIBZE Uncharacterized protein OS=Gibberella zeae (strain PH-1 / ATCC MYA-4620 / FGSC 9075 / NRRL 31084) GN=FGRAMPH1_01T06359 PE=4 SV=1;>tr|I1RG02|I1RG02_GIBZE Uncharacterized protein OS=Gibberella zeae (strain PH-1 / ATCC MYA-4620 / FGSC 9075 / NRRL 31084) GN=FG02650.1 PE=4 SV=1	>tr|A0A1C3YIU8|A0A1C3YIU8_GIBZE Uncharacterized protein OS=Gibberella zeae (strain PH-1 / ATCC MYA-4620 / FGSC 9075 / NRRL 31084) GN=FGRAMPH1_01T06359 PE=4 SV=1;>tr|I1RG02|I1RG02_GIBZE Uncharacterized protein OS=Gibberella zeae (strain PH-1 / ATCC MYA-4620	2	3	3	9.9	86.337
>tr|A0A1C3YIV0|A0A1C3YIV0_GIBZE Uncharacterized protein OS=Gibberella zeae (strain PH-1 / ATCC MYA-4620 / FGSC 9075 / NRRL 31084) GN=FGRAMPH1_01T05055 PE=4 SV=1;>tr|V6R0P0|V6R0P0_GIBZE Uncharacterized protein OS=Gibberella zeae (strain PH-1 / ATCC MYA-4620 / FGSC 9075 / NRRL 31084) GN=FG02097.1 PE=4 SV=1	>tr|A0A1C3YIV0|A0A1C3YIV0_GIBZE Uncharacterized protein OS=Gibberella zeae (strain PH-1 / ATCC MYA-4620 / FGSC 9075 / NRRL 31084) GN=FGRAMPH1_01T05055 PE=4 SV=1;>tr|V6R0P0|V6R0P0_GIBZE Uncharacterized protein OS=Gibberella zeae (strain PH-1 / ATCC MYA-4620	2	4	4	28.7	13.468	587	109
>tr|A0A1C3YIV7|A0A1C3YIV7_GIBZE Uncharacterized protein OS=Gibberella zeae (strain PH-1 / ATCC MYA-4620 / FGSC 9075 / NRRL 31084) GN=FGRAMPH1_01T04735 PE=3 SV=1;>tr|I1RE82|I1RE82_GIBZE Argininosuccinate synthase OS=Gibberella zeae (strain PH-1 / ATCC MYA-4620 / FGSC 9075 / NRRL 31084) GN=FGSG_01962 PE=3 SV=1;>tr|A0A098D5E8|A0A098D5E8_GIBZE Uncharacterized protein OS=Gibberella zeae (strain PH-1 /…	>tr|A0A1C3YIV7|A0A1C3YIV7_GIBZE Uncharacterized protein OS=Gibberella zeae (strain PH-1 / ATCC MYA-4620 / FGSC 9075 / NRRL 31084) GN=FGRAMPH1_01T04735 PE=3 SV=1;>tr|I1RE82|I1RE82_GIBZE Argininosuccinate synthase OS=Gibberella zeae (strain PH-1 / ATCC MYA-4	3	8	8	24.6	46.886	588;589;590;591	143;165;306;340
>tr|A0A1C3YIX0|A0A1C3YIX0_GIBZE Uncharacterized protein OS=Gibberella zeae (strain PH-1 / ATCC MYA-4620 / FGSC 9075 / NRRL 31084) GN=FGRAMPH1_01T06627 PE=4 SV=1;>tr|I1RGA3|I1RGA3_GIBZE Uncharacterized protein OS=Gibberella zeae (strain PH-1 / ATCC MYA-4620 / FGSC 9075 / NRRL 31084) GN=FG02761.1 PE=4 SV=1	>tr|A0A1C3YIX0|A0A1C3YIX0_GIBZE Uncharacterized protein OS=Gibberella zeae (strain PH-1 / ATCC MYA-4620 / FGSC 9075 / NRRL 31084) GN=FGRAMPH1_01T06627 PE=4 SV=1;>tr|I1RGA3|I1RGA3_GIBZE Uncharacterized protein OS=Gibberella zeae (strain PH-1 / ATCC MYA-4620	2	4	4	7.2	61.852	592	303
>tr|I1RE12|I1RE12_GIBZE Uncharacterized protein OS=Gibberella zeae (strain PH-1 / ATCC MYA-4620 / FGSC 9075 / NRRL 31084) GN=FG01884.1 PE=4 SV=1;>tr|A0A1C3YIZ4|A0A1C3YIZ4_GIBZE Uncharacterized protein OS=Gibberella zeae (strain PH-1 / ATCC MYA-4620 / FGSC 9075 / NRRL 31084) GN=FGRAMPH1_01T04557 PE=4 SV=1	>tr|I1RE12|I1RE12_GIBZE Uncharacterized protein OS=Gibberella zeae (strain PH-1 / ATCC MYA-4620 / FGSC 9075 / NRRL 31084) GN=FG01884.1 PE=4 SV=1;>tr|A0A1C3YIZ4|A0A1C3YIZ4_GIBZE Uncharacterized protein OS=Gibberella zeae (strain PH-1 / ATCC MYA-4620 / FGSC	2	3	3	12	38.864	593	272
>tr|A0A1C3YIZ8|A0A1C3YIZ8_GIBZE Uncharacterized protein OS=Gibberella zeae (strain PH-1 / ATCC MYA-4620 / FGSC 9075 / NRRL 31084) GN=FGRAMPH1_01T06799 PE=4 SV=1;>tr|I1RZQ2|I1RZQ2_GIBZE Kinase byr1 OS=Gibberella zeae (strain PH-1 / ATCC MYA-4620 / FGSC 9075 / NRRL 31084) GN=FG09903.1 PE=4 SV=1	>tr|A0A1C3YIZ8|A0A1C3YIZ8_GIBZE Uncharacterized protein OS=Gibberella zeae (strain PH-1 / ATCC MYA-4620 / FGSC 9075 / NRRL 31084) GN=FGRAMPH1_01T06799 PE=4 SV=1;>tr|I1RZQ2|I1RZQ2_GIBZE Kinase byr1 OS=Gibberella zeae (strain PH-1 / ATCC MYA-4620 / FGSC 9075	2	2	2	5	56.71	594	81
>tr|A0A1C3YIZ9|A0A1C3YIZ9_GIBZE Uncharacterized protein OS=Gibberella zeae (strain PH-1 / ATCC MYA-4620 / FGSC 9075 / NRRL 31084) GN=FGRAMPH1_01T07061 PE=4 SV=1	>tr|A0A1C3YIZ9|A0A1C3YIZ9_GIBZE Uncharacterized protein OS=Gibberella zeae (strain PH-1 / ATCC MYA-4620 / FGSC 9075 / NRRL 31084) GN=FGRAMPH1_01T07061 PE=4 SV=1	1	1	1	14.3	7.9908
>tr|A0A1C3YJ01|A0A1C3YJ01_GIBZE Uncharacterized protein OS=Gibberella zeae (strain PH-1 / ATCC MYA-4620 / FGSC 9075 / NRRL 31084) GN=FGRAMPH1_01T07341 PE=4 SV=1;>tr|I1S0A2|I1S0A2_GIBZE Uncharacterized protein OS=Gibberella zeae (strain PH-1 / ATCC MYA-4620 / FGSC 9075 / NRRL 31084) GN=FG10123.1 PE=4 SV=1	>tr|A0A1C3YJ01|A0A1C3YJ01_GIBZE Uncharacterized protein OS=Gibberella zeae (strain PH-1 / ATCC MYA-4620 / FGSC 9075 / NRRL 31084) GN=FGRAMPH1_01T07341 PE=4 SV=1;>tr|I1S0A2|I1S0A2_GIBZE Uncharacterized protein OS=Gibberella zeae (strain PH-1 / ATCC MYA-4620	2	2	2	6.4	36.889
>tr|A0A1C3YJ05|A0A1C3YJ05_GIBZE Uncharacterized protein OS=Gibberella zeae (strain PH-1 / ATCC MYA-4620 / FGSC 9075 / NRRL 31084) GN=FGRAMPH1_01T06863 PE=4 SV=1;>tr|I1RZS9|I1RZS9_GIBZE Uncharacterized protein OS=Gibberella zeae (strain PH-1 / ATCC MYA-4620 / FGSC 9075 / NRRL 31084) GN=FGSG_09933 PE=4 SV=1	>tr|A0A1C3YJ05|A0A1C3YJ05_GIBZE Uncharacterized protein OS=Gibberella zeae (strain PH-1 / ATCC MYA-4620 / FGSC 9075 / NRRL 31084) GN=FGRAMPH1_01T06863 PE=4 SV=1;>tr|I1RZS9|I1RZS9_GIBZE Uncharacterized protein OS=Gibberella zeae (strain PH-1 / ATCC MYA-4620	2	12	12	31.5	37.131	595;596;597;598;599	51;161;187;293;336
>tr|A0A1C3YJ21|A0A1C3YJ21_GIBZE Superoxide dismutase OS=Gibberella zeae (strain PH-1 / ATCC MYA-4620 / FGSC 9075 / NRRL 31084) GN=FGRAMPH1_01T04949 PE=3 SV=1;>tr|I1REG3|I1REG3_GIBZE Superoxide dismutase OS=Gibberella zeae (strain PH-1 / ATCC MYA-4620 / FGSC 9075 / NRRL 31084) GN=FG02051.1 PE=3 SV=1	>tr|A0A1C3YJ21|A0A1C3YJ21_GIBZE Superoxide dismutase OS=Gibberella zeae (strain PH-1 / ATCC MYA-4620 / FGSC 9075 / NRRL 31084) GN=FGRAMPH1_01T04949 PE=3 SV=1;>tr|I1REG3|I1REG3_GIBZE Superoxide dismutase OS=Gibberella zeae (strain PH-1 / ATCC MYA-4620 / FGS	2	3	3	13.8	27.663
>tr|A0A1C3YJ34|A0A1C3YJ34_GIBZE Uncharacterized protein OS=Gibberella zeae (strain PH-1 / ATCC MYA-4620 / FGSC 9075 / NRRL 31084) GN=FGRAMPH1_01T05163 PE=4 SV=1;>tr|I1REP9|I1REP9_GIBZE Uncharacterized protein OS=Gibberella zeae (strain PH-1 / ATCC MYA-4620 / FGSC 9075 / NRRL 31084) GN=FG02144.1 PE=4 SV=1	>tr|A0A1C3YJ34|A0A1C3YJ34_GIBZE Uncharacterized protein OS=Gibberella zeae (strain PH-1 / ATCC MYA-4620 / FGSC 9075 / NRRL 31084) GN=FGRAMPH1_01T05163 PE=4 SV=1;>tr|I1REP9|I1REP9_GIBZE Uncharacterized protein OS=Gibberella zeae (strain PH-1 / ATCC MYA-4620	2	2	2	7	30.25	600;601	84;252
>tr|A0A1C3YJ46|A0A1C3YJ46_GIBZE Leukotriene A(4) hydrolase OS=Gibberella zeae (strain PH-1 / ATCC MYA-4620 / FGSC 9075 / NRRL 31084) GN=FGRAMPH1_01T07495 PE=3 SV=1;>tr|I1S0G2|I1S0G2_GIBZE Leukotriene A(4) hydrolase OS=Gibberella zeae (strain PH-1 / ATCC MYA-4620 / FGSC 9075 / NRRL 31084) GN=FG10188.1 PE=3 SV=1	>tr|A0A1C3YJ46|A0A1C3YJ46_GIBZE Leukotriene A(4) hydrolase OS=Gibberella zeae (strain PH-1 / ATCC MYA-4620 / FGSC 9075 / NRRL 31084) GN=FGRAMPH1_01T07495 PE=3 SV=1;>tr|I1S0G2|I1S0G2_GIBZE Leukotriene A(4) hydrolase OS=Gibberella zeae (strain PH-1 / ATCC MY	2	2	2	3	72.474
>tr|A0A1C3YJ47|A0A1C3YJ47_GIBZE Uncharacterized protein OS=Gibberella zeae (strain PH-1 / ATCC MYA-4620 / FGSC 9075 / NRRL 31084) GN=FGRAMPH1_01T07647 PE=4 SV=1;>tr|I1S0L7|I1S0L7_GIBZE Hydrolase OS=Gibberella zeae (strain PH-1 / ATCC MYA-4620 / FGSC 9075 / NRRL 31084) GN=FG10250.1 PE=4 SV=1	>tr|A0A1C3YJ47|A0A1C3YJ47_GIBZE Uncharacterized protein OS=Gibberella zeae (strain PH-1 / ATCC MYA-4620 / FGSC 9075 / NRRL 31084) GN=FGRAMPH1_01T07647 PE=4 SV=1;>tr|I1S0L7|I1S0L7_GIBZE Hydrolase OS=Gibberella zeae (strain PH-1 / ATCC MYA-4620 / FGSC 9075 /	2	1	1	7.8	36.494
>tr|A0A1C3YJ50|A0A1C3YJ50_GIBZE Uncharacterized protein OS=Gibberella zeae (strain PH-1 / ATCC MYA-4620 / FGSC 9075 / NRRL 31084) GN=FGRAMPH1_01T06163 PE=4 SV=1;>tr|I1RFT3|I1RFT3_GIBZE Uncharacterized protein OS=Gibberella zeae (strain PH-1 / ATCC MYA-4620 / FGSC 9075 / NRRL 31084) GN=FG02572.1 PE=4 SV=1	>tr|A0A1C3YJ50|A0A1C3YJ50_GIBZE Uncharacterized protein OS=Gibberella zeae (strain PH-1 / ATCC MYA-4620 / FGSC 9075 / NRRL 31084) GN=FGRAMPH1_01T06163 PE=4 SV=1;>tr|I1RFT3|I1RFT3_GIBZE Uncharacterized protein OS=Gibberella zeae (strain PH-1 / ATCC MYA-4620	2	1	1	1.9	69.384
>tr|A0A1C3YJ85|A0A1C3YJ85_GIBZE Uncharacterized protein OS=Gibberella zeae (strain PH-1 / ATCC MYA-4620 / FGSC 9075 / NRRL 31084) GN=FGRAMPH1_01T08357 PE=4 SV=1;>tr|I1S1D8|I1S1D8_GIBZE Uncharacterized protein OS=Gibberella zeae (strain PH-1 / ATCC MYA-4620 / FGSC 9075 / NRRL 31084) GN=FG10538.1 PE=4 SV=1	>tr|A0A1C3YJ85|A0A1C3YJ85_GIBZE Uncharacterized protein OS=Gibberella zeae (strain PH-1 / ATCC MYA-4620 / FGSC 9075 / NRRL 31084) GN=FGRAMPH1_01T08357 PE=4 SV=1;>tr|I1S1D8|I1S1D8_GIBZE Uncharacterized protein OS=Gibberella zeae (strain PH-1 / ATCC MYA-4620	2	1	1	8.1	14.605
>tr|A0A1C3YJ90|A0A1C3YJ90_GIBZE Uncharacterized protein OS=Gibberella zeae (strain PH-1 / ATCC MYA-4620 / FGSC 9075 / NRRL 31084) GN=FGRAMPH1_01T07749 PE=3 SV=1;>tr|I1S0Q6|I1S0Q6_GIBZE Uncharacterized protein OS=Gibberella zeae (strain PH-1 / ATCC MYA-4620 / FGSC 9075 / NRRL 31084) GN=FG10292.1 PE=3 SV=1	>tr|A0A1C3YJ90|A0A1C3YJ90_GIBZE Uncharacterized protein OS=Gibberella zeae (strain PH-1 / ATCC MYA-4620 / FGSC 9075 / NRRL 31084) GN=FGRAMPH1_01T07749 PE=3 SV=1;>tr|I1S0Q6|I1S0Q6_GIBZE Uncharacterized protein OS=Gibberella zeae (strain PH-1 / ATCC MYA-4620	2	1	1	1.7	102.32
>tr|A0A1C3YJB4|A0A1C3YJB4_GIBZE Uncharacterized protein OS=Gibberella zeae (strain PH-1 / ATCC MYA-4620 / FGSC 9075 / NRRL 31084) GN=FGRAMPH1_01T06389 PE=4 SV=1;>tr|I1RG16|I1RG16_GIBZE Uncharacterized protein OS=Gibberella zeae (strain PH-1 / ATCC MYA-4620 / FGSC 9075 / NRRL 31084) GN=FG02665.1 PE=4 SV=1	>tr|A0A1C3YJB4|A0A1C3YJB4_GIBZE Uncharacterized protein OS=Gibberella zeae (strain PH-1 / ATCC MYA-4620 / FGSC 9075 / NRRL 31084) GN=FGRAMPH1_01T06389 PE=4 SV=1;>tr|I1RG16|I1RG16_GIBZE Uncharacterized protein OS=Gibberella zeae (strain PH-1 / ATCC MYA-4620	2	1	1	5.4	25.016
>tr|A0A1C3YJD7|A0A1C3YJD7_GIBZE Uncharacterized protein OS=Gibberella zeae (strain PH-1 / ATCC MYA-4620 / FGSC 9075 / NRRL 31084) GN=FGRAMPH1_01T06503 PE=4 SV=1;>tr|I1S5R0|I1S5R0_GIBZE Cytochrome c oxidase polypeptide IV OS=Gibberella zeae (strain PH-1 / ATCC MYA-4620 / FGSC 9075 / NRRL 31084) GN=FGSG_12181 PE=4 SV=1	>tr|A0A1C3YJD7|A0A1C3YJD7_GIBZE Uncharacterized protein OS=Gibberella zeae (strain PH-1 / ATCC MYA-4620 / FGSC 9075 / NRRL 31084) GN=FGRAMPH1_01T06503 PE=4 SV=1;>tr|I1S5R0|I1S5R0_GIBZE Cytochrome c oxidase polypeptide IV OS=Gibberella zeae (strain PH-1 / A	2	4	4	26.4	24.136
>tr|A0A1C3YJE1|A0A1C3YJE1_GIBZE Uncharacterized protein OS=Gibberella zeae (strain PH-1 / ATCC MYA-4620 / FGSC 9075 / NRRL 31084) GN=FGRAMPH1_01T16141 PE=4 SV=1;>tr|A0A098E4X5|A0A098E4X5_GIBZE Uncharacterized protein OS=Gibberella zeae (strain PH-1 / ATCC MYA-4620 / FGSC 9075 / NRRL 31084) GN=FG04713.1 PE=4 SV=1	>tr|A0A1C3YJE1|A0A1C3YJE1_GIBZE Uncharacterized protein OS=Gibberella zeae (strain PH-1 / ATCC MYA-4620 / FGSC 9075 / NRRL 31084) GN=FGRAMPH1_01T16141 PE=4 SV=1;>tr|A0A098E4X5|A0A098E4X5_GIBZE Uncharacterized protein OS=Gibberella zeae (strain PH-1 / ATCC	2	2	2	3.2	105.73
>tr|I1RZZ6|I1RZZ6_GIBZE Phosphatidylserine decarboxylase proenzyme 2 OS=Gibberella zeae (strain PH-1 / ATCC MYA-4620 / FGSC 9075 / NRRL 31084) GN=FG10007.1 PE=3 SV=1;>tr|A0A1C3YJJ7|A0A1C3YJJ7_GIBZE Phosphatidylserine decarboxylase proenzyme 2 OS=Gibberella zeae (strain PH-1 / ATCC MYA-4620 / FGSC 9075 / NRRL 31084) GN=PSD2 PE=3 SV=1	>tr|I1RZZ6|I1RZZ6_GIBZE Phosphatidylserine decarboxylase proenzyme 2 OS=Gibberella zeae (strain PH-1 / ATCC MYA-4620 / FGSC 9075 / NRRL 31084) GN=FG10007.1 PE=3 SV=1;>tr|A0A1C3YJJ7|A0A1C3YJJ7_GIBZE Phosphatidylserine decarboxylase proenzyme 2 OS=Gibberella	2	2	2	2.5	125.98
>tr|A0A1C3YJK1|A0A1C3YJK1_GIBZE Uncharacterized protein OS=Gibberella zeae (strain PH-1 / ATCC MYA-4620 / FGSC 9075 / NRRL 31084) GN=FGRAMPH1_01T07997 PE=4 SV=1;>tr|I1S103|I1S103_GIBZE Uncharacterized protein OS=Gibberella zeae (strain PH-1 / ATCC MYA-4620 / FGSC 9075 / NRRL 31084) GN=FG10396.1 PE=4 SV=1	>tr|A0A1C3YJK1|A0A1C3YJK1_GIBZE Uncharacterized protein OS=Gibberella zeae (strain PH-1 / ATCC MYA-4620 / FGSC 9075 / NRRL 31084) GN=FGRAMPH1_01T07997 PE=4 SV=1;>tr|I1S103|I1S103_GIBZE Uncharacterized protein OS=Gibberella zeae (strain PH-1 / ATCC MYA-4620	2	8	8	44.6	19.932	602;603;604;605	90;92;106;140
>tr|A0A1C3YJK5|A0A1C3YJK5_GIBZE Uncharacterized protein OS=Gibberella zeae (strain PH-1 / ATCC MYA-4620 / FGSC 9075 / NRRL 31084) GN=FGRAMPH1_01T07159 PE=3 SV=1;>tr|I1S035|I1S035_GIBZE Cysteine desulfurase OS=Gibberella zeae (strain PH-1 / ATCC MYA-4620 / FGSC 9075 / NRRL 31084) GN=FG10049.1 PE=3 SV=1	>tr|A0A1C3YJK5|A0A1C3YJK5_GIBZE Uncharacterized protein OS=Gibberella zeae (strain PH-1 / ATCC MYA-4620 / FGSC 9075 / NRRL 31084) GN=FGRAMPH1_01T07159 PE=3 SV=1;>tr|I1S035|I1S035_GIBZE Cysteine desulfurase OS=Gibberella zeae (strain PH-1 / ATCC MYA-4620 /	2	2	2	3.7	58.89
>tr|I1RMI4|I1RMI4_GIBZE Ribonucleoside-diphosphate reductase OS=Gibberella zeae (strain PH-1 / ATCC MYA-4620 / FGSC 9075 / NRRL 31084) GN=FG05174.1 PE=3 SV=1;>tr|A0A1C3YJL7|A0A1C3YJL7_GIBZE Ribonucleoside-diphosphate reductase OS=Gibberella zeae (strain PH-1 / ATCC MYA-4620 / FGSC 9075 / NRRL 31084) GN=FGRAMPH1_01T17277 PE=3 SV=1	>tr|I1RMI4|I1RMI4_GIBZE Ribonucleoside-diphosphate reductase OS=Gibberella zeae (strain PH-1 / ATCC MYA-4620 / FGSC 9075 / NRRL 31084) GN=FG05174.1 PE=3 SV=1;>tr|A0A1C3YJL7|A0A1C3YJL7_GIBZE Ribonucleoside-diphosphate reductase OS=Gibberella zeae (strain PH	2	2	2	2.8	101.94	606	261
>tr|I1S1R2|I1S1R2_GIBZE Amine oxidase OS=Gibberella zeae (strain PH-1 / ATCC MYA-4620 / FGSC 9075 / NRRL 31084) GN=FG10677.1 PE=3 SV=1;>tr|A0A1C3YJM7|A0A1C3YJM7_GIBZE Amine oxidase OS=Gibberella zeae (strain PH-1 / ATCC MYA-4620 / FGSC 9075 / NRRL 31084) GN=FGRAMPH1_01T08679 PE=3 SV=1	>tr|I1S1R2|I1S1R2_GIBZE Amine oxidase OS=Gibberella zeae (strain PH-1 / ATCC MYA-4620 / FGSC 9075 / NRRL 31084) GN=FG10677.1 PE=3 SV=1;>tr|A0A1C3YJM7|A0A1C3YJM7_GIBZE Amine oxidase OS=Gibberella zeae (strain PH-1 / ATCC MYA-4620 / FGSC 9075 / NRRL 31084) G	2	5	5	7.9	89.55	607	271
>tr|A0A1C3YJP6|A0A1C3YJP6_GIBZE Uncharacterized protein OS=Gibberella zeae (strain PH-1 / ATCC MYA-4620 / FGSC 9075 / NRRL 31084) GN=FGRAMPH1_01T07735 PE=4 SV=1;>tr|I1S0Q0|I1S0Q0_GIBZE Uncharacterized protein OS=Gibberella zeae (strain PH-1 / ATCC MYA-4620 / FGSC 9075 / NRRL 31084) GN=FG10286.1 PE=4 SV=1	>tr|A0A1C3YJP6|A0A1C3YJP6_GIBZE Uncharacterized protein OS=Gibberella zeae (strain PH-1 / ATCC MYA-4620 / FGSC 9075 / NRRL 31084) GN=FGRAMPH1_01T07735 PE=4 SV=1;>tr|I1S0Q0|I1S0Q0_GIBZE Uncharacterized protein OS=Gibberella zeae (strain PH-1 / ATCC MYA-4620	2	3	3	23.4	19.72	608	166
>tr|A0A1C3YJQ9|A0A1C3YJQ9_GIBZE Uncharacterized protein OS=Gibberella zeae (strain PH-1 / ATCC MYA-4620 / FGSC 9075 / NRRL 31084) GN=FGRAMPH1_01T18315 PE=3 SV=1;>tr|I1RNM2|I1RNM2_GIBZE 60S acidic ribosomal protein P2 OS=Gibberella zeae (strain PH-1 / ATCC MYA-4620 / FGSC 9075 / NRRL 31084) GN=FG05605.1 PE=3 SV=1	>tr|A0A1C3YJQ9|A0A1C3YJQ9_GIBZE Uncharacterized protein OS=Gibberella zeae (strain PH-1 / ATCC MYA-4620 / FGSC 9075 / NRRL 31084) GN=FGRAMPH1_01T18315 PE=3 SV=1;>tr|I1RNM2|I1RNM2_GIBZE 60S acidic ribosomal protein P2 OS=Gibberella zeae (strain PH-1 / ATCC	2	3	3	23.4	12.728
>tr|I1RNP3|I1RNP3_GIBZE DNA-directed RNA polymerase subunit beta OS=Gibberella zeae (strain PH-1 / ATCC MYA-4620 / FGSC 9075 / NRRL 31084) GN=FGSG_05627 PE=3 SV=1;>tr|A0A1C3YJR3|A0A1C3YJR3_GIBZE DNA-directed RNA polymerase subunit beta OS=Gibberella zeae (strain PH-1 / ATCC MYA-4620 / FGSC 9075 / NRRL 31084) GN=FGRAMPH1_01T18365 PE=3 SV=1	>tr|I1RNP3|I1RNP3_GIBZE DNA-directed RNA polymerase subunit beta OS=Gibberella zeae (strain PH-1 / ATCC MYA-4620 / FGSC 9075 / NRRL 31084) GN=FGSG_05627 PE=3 SV=1;>tr|A0A1C3YJR3|A0A1C3YJR3_GIBZE DNA-directed RNA polymerase subunit beta OS=Gibberella zeae (	2	1	1	1.1	134.36
>tr|I1S7E4|I1S7E4_GIBZE Uncharacterized protein OS=Gibberella zeae (strain PH-1 / ATCC MYA-4620 / FGSC 9075 / NRRL 31084) GN=FGSG_12767 PE=3 SV=1;>tr|A0A1C3YJR4|A0A1C3YJR4_GIBZE Uncharacterized protein OS=Gibberella zeae (strain PH-1 / ATCC MYA-4620 / FGSC 9075 / NRRL 31084) GN=FGRAMPH1_01T18337 PE=3 SV=1	>tr|I1S7E4|I1S7E4_GIBZE Uncharacterized protein OS=Gibberella zeae (strain PH-1 / ATCC MYA-4620 / FGSC 9075 / NRRL 31084) GN=FGSG_12767 PE=3 SV=1;>tr|A0A1C3YJR4|A0A1C3YJR4_GIBZE Uncharacterized protein OS=Gibberella zeae (strain PH-1 / ATCC MYA-4620 / FGSC	2	1	1	2.8	38.538
>tr|A0A1C3YJR5|A0A1C3YJR5_GIBZE Uncharacterized protein OS=Gibberella zeae (strain PH-1 / ATCC MYA-4620 / FGSC 9075 / NRRL 31084) GN=FGRAMPH1_01T08385 PE=4 SV=1;>tr|I1S1E8|I1S1E8_GIBZE Uncharacterized protein OS=Gibberella zeae (strain PH-1 / ATCC MYA-4620 / FGSC 9075 / NRRL 31084) GN=FGSG_10549 PE=4 SV=1	>tr|A0A1C3YJR5|A0A1C3YJR5_GIBZE Uncharacterized protein OS=Gibberella zeae (strain PH-1 / ATCC MYA-4620 / FGSC 9075 / NRRL 31084) GN=FGRAMPH1_01T08385 PE=4 SV=1;>tr|I1S1E8|I1S1E8_GIBZE Uncharacterized protein OS=Gibberella zeae (strain PH-1 / ATCC MYA-4620	2	7	7	48.3	21.548	609;610	144;150
>tr|I1RN53|I1RN53_GIBZE Uncharacterized protein OS=Gibberella zeae (strain PH-1 / ATCC MYA-4620 / FGSC 9075 / NRRL 31084) GN=FG05417.1 PE=4 SV=1;>tr|A0A1C3YJS0|A0A1C3YJS0_GIBZE Uncharacterized protein OS=Gibberella zeae (strain PH-1 / ATCC MYA-4620 / FGSC 9075 / NRRL 31084) GN=FGRAMPH1_01T17865 PE=4 SV=1	>tr|I1RN53|I1RN53_GIBZE Uncharacterized protein OS=Gibberella zeae (strain PH-1 / ATCC MYA-4620 / FGSC 9075 / NRRL 31084) GN=FG05417.1 PE=4 SV=1;>tr|A0A1C3YJS0|A0A1C3YJS0_GIBZE Uncharacterized protein OS=Gibberella zeae (strain PH-1 / ATCC MYA-4620 / FGSC	2	3	3	8.6	51.009	611	230
>tr|A0A1C3YJV7|A0A1C3YJV7_GIBZE Uncharacterized protein OS=Gibberella zeae (strain PH-1 / ATCC MYA-4620 / FGSC 9075 / NRRL 31084) GN=FGRAMPH1_01T18771 PE=4 SV=1;>tr|I1RP39|I1RP39_GIBZE Uncharacterized protein OS=Gibberella zeae (strain PH-1 / ATCC MYA-4620 / FGSC 9075 / NRRL 31084) GN=FG05791.1 PE=4 SV=1	>tr|A0A1C3YJV7|A0A1C3YJV7_GIBZE Uncharacterized protein OS=Gibberella zeae (strain PH-1 / ATCC MYA-4620 / FGSC 9075 / NRRL 31084) GN=FGRAMPH1_01T18771 PE=4 SV=1;>tr|I1RP39|I1RP39_GIBZE Uncharacterized protein OS=Gibberella zeae (strain PH-1 / ATCC MYA-4620	2	3	3	5.3	55.597	612;613	52;65
>tr|I1RLT8|I1RLT8_GIBZE Uncharacterized protein OS=Gibberella zeae (strain PH-1 / ATCC MYA-4620 / FGSC 9075 / NRRL 31084) GN=FG04907.1 PE=4 SV=1;>tr|A0A1C3YJV9|A0A1C3YJV9_GIBZE Uncharacterized protein OS=Gibberella zeae (strain PH-1 / ATCC MYA-4620 / FGSC 9075 / NRRL 31084) GN=FGRAMPH1_01T16609 PE=4 SV=1	>tr|I1RLT8|I1RLT8_GIBZE Uncharacterized protein OS=Gibberella zeae (strain PH-1 / ATCC MYA-4620 / FGSC 9075 / NRRL 31084) GN=FG04907.1 PE=4 SV=1;>tr|A0A1C3YJV9|A0A1C3YJV9_GIBZE Uncharacterized protein OS=Gibberella zeae (strain PH-1 / ATCC MYA-4620 / FGSC	2	2	2	1.3	156.2
>tr|A0A1C3YJX6|A0A1C3YJX6_GIBZE Uncharacterized protein OS=Gibberella zeae (strain PH-1 / ATCC MYA-4620 / FGSC 9075 / NRRL 31084) GN=FGRAMPH1_01T19037 PE=4 SV=1;>tr|I1RPD5|I1RPD5_GIBZE Uncharacterized protein OS=Gibberella zeae (strain PH-1 / ATCC MYA-4620 / FGSC 9075 / NRRL 31084) GN=FG05900.1 PE=4 SV=1	>tr|A0A1C3YJX6|A0A1C3YJX6_GIBZE Uncharacterized protein OS=Gibberella zeae (strain PH-1 / ATCC MYA-4620 / FGSC 9075 / NRRL 31084) GN=FGRAMPH1_01T19037 PE=4 SV=1;>tr|I1RPD5|I1RPD5_GIBZE Uncharacterized protein OS=Gibberella zeae (strain PH-1 / ATCC MYA-4620	2	5	5	4.5	122.69	614;615;616	732;757;931
>tr|A0A1C3YJZ2|A0A1C3YJZ2_GIBZE Uncharacterized protein OS=Gibberella zeae (strain PH-1 / ATCC MYA-4620 / FGSC 9075 / NRRL 31084) GN=FGRAMPH1_01T19355 PE=4 SV=1;>tr|I1RPR5|I1RPR5_GIBZE Uncharacterized protein OS=Gibberella zeae (strain PH-1 / ATCC MYA-4620 / FGSC 9075 / NRRL 31084) GN=FG06044.1 PE=4 SV=1	>tr|A0A1C3YJZ2|A0A1C3YJZ2_GIBZE Uncharacterized protein OS=Gibberella zeae (strain PH-1 / ATCC MYA-4620 / FGSC 9075 / NRRL 31084) GN=FGRAMPH1_01T19355 PE=4 SV=1;>tr|I1RPR5|I1RPR5_GIBZE Uncharacterized protein OS=Gibberella zeae (strain PH-1 / ATCC MYA-4620	2	1	1	1.3	74.441	617	87
>tr|A0A1C3YJZ8|A0A1C3YJZ8_GIBZE Uncharacterized protein OS=Gibberella zeae (strain PH-1 / ATCC MYA-4620 / FGSC 9075 / NRRL 31084) GN=FGRAMPH1_01T19481 PE=4 SV=1;>tr|I1RPW5|I1RPW5_GIBZE Uncharacterized protein OS=Gibberella zeae (strain PH-1 / ATCC MYA-4620 / FGSC 9075 / NRRL 31084) GN=FGSG_06097 PE=4 SV=1	>tr|A0A1C3YJZ8|A0A1C3YJZ8_GIBZE Uncharacterized protein OS=Gibberella zeae (strain PH-1 / ATCC MYA-4620 / FGSC 9075 / NRRL 31084) GN=FGRAMPH1_01T19481 PE=4 SV=1;>tr|I1RPW5|I1RPW5_GIBZE Uncharacterized protein OS=Gibberella zeae (strain PH-1 / ATCC MYA-4620	2	3	3	1.4	209.89	618;619;620	1861;1870;1877
>tr|I1S7N3|I1S7N3_GIBZE Uncharacterized protein OS=Gibberella zeae (strain PH-1 / ATCC MYA-4620 / FGSC 9075 / NRRL 31084) GN=FG06033.1 PE=4 SV=1;>tr|A0A1C3YJZ9|A0A1C3YJZ9_GIBZE Uncharacterized protein OS=Gibberella zeae (strain PH-1 / ATCC MYA-4620 / FGSC 9075 / NRRL 31084) GN=FGRAMPH1_01T19331 PE=4 SV=1	>tr|I1S7N3|I1S7N3_GIBZE Uncharacterized protein OS=Gibberella zeae (strain PH-1 / ATCC MYA-4620 / FGSC 9075 / NRRL 31084) GN=FG06033.1 PE=4 SV=1;>tr|A0A1C3YJZ9|A0A1C3YJZ9_GIBZE Uncharacterized protein OS=Gibberella zeae (strain PH-1 / ATCC MYA-4620 / FGSC	2	2	2	5.4	43.822
>tr|A0A1C3YK00|A0A1C3YK00_GIBZE Uncharacterized protein OS=Gibberella zeae (strain PH-1 / ATCC MYA-4620 / FGSC 9075 / NRRL 31084) GN=FGRAMPH1_01T19447 PE=3 SV=1;>tr|I1S7P1|I1S7P1_GIBZE Uncharacterized protein OS=Gibberella zeae (strain PH-1 / ATCC MYA-4620 / FGSC 9075 / NRRL 31084) GN=FG06085.1 PE=3 SV=1	>tr|A0A1C3YK00|A0A1C3YK00_GIBZE Uncharacterized protein OS=Gibberella zeae (strain PH-1 / ATCC MYA-4620 / FGSC 9075 / NRRL 31084) GN=FGRAMPH1_01T19447 PE=3 SV=1;>tr|I1S7P1|I1S7P1_GIBZE Uncharacterized protein OS=Gibberella zeae (strain PH-1 / ATCC MYA-4620	2	2	2	1.7	138.91
>tr|A0A1C3YK05|A0A1C3YK05_GIBZE Uncharacterized protein OS=Gibberella zeae (strain PH-1 / ATCC MYA-4620 / FGSC 9075 / NRRL 31084) GN=FGRAMPH1_01T19591 PE=4 SV=1;>tr|I1RQ10|I1RQ10_GIBZE Uncharacterized protein OS=Gibberella zeae (strain PH-1 / ATCC MYA-4620 / FGSC 9075 / NRRL 31084) GN=FG06143.1 PE=4 SV=1	>tr|A0A1C3YK05|A0A1C3YK05_GIBZE Uncharacterized protein OS=Gibberella zeae (strain PH-1 / ATCC MYA-4620 / FGSC 9075 / NRRL 31084) GN=FGRAMPH1_01T19591 PE=4 SV=1;>tr|I1RQ10|I1RQ10_GIBZE Uncharacterized protein OS=Gibberella zeae (strain PH-1 / ATCC MYA-4620	2	1	1	2.9	45.074
>tr|A0A1C3YK08|A0A1C3YK08_GIBZE Lon protease homolog, mitochondrial OS=Gibberella zeae (strain PH-1 / ATCC MYA-4620 / FGSC 9075 / NRRL 31084) GN=PIM1 PE=3 SV=1;>tr|I1RQ47|I1RQ47_GIBZE Lon protease homolog, mitochondrial OS=Gibberella zeae (strain PH-1 / ATCC MYA-4620 / FGSC 9075 / NRRL 31084) GN=FG06183.1 PE=3 SV=1	>tr|A0A1C3YK08|A0A1C3YK08_GIBZE Lon protease homolog, mitochondrial OS=Gibberella zeae (strain PH-1 / ATCC MYA-4620 / FGSC 9075 / NRRL 31084) GN=PIM1 PE=3 SV=1;>tr|I1RQ47|I1RQ47_GIBZE Lon protease homolog, mitochondrial OS=Gibberella zeae (strain PH-1 / AT	2	2	2	1.7	120.25
>tr|A0A1C3YK13|A0A1C3YK13_GIBZE Uncharacterized protein OS=Gibberella zeae (strain PH-1 / ATCC MYA-4620 / FGSC 9075 / NRRL 31084) GN=FGRAMPH1_01T17057 PE=4 SV=1;>tr|I1RM98|I1RM98_GIBZE Uncharacterized protein OS=Gibberella zeae (strain PH-1 / ATCC MYA-4620 / FGSC 9075 / NRRL 31084) GN=FG05083.1 PE=4 SV=1	>tr|A0A1C3YK13|A0A1C3YK13_GIBZE Uncharacterized protein OS=Gibberella zeae (strain PH-1 / ATCC MYA-4620 / FGSC 9075 / NRRL 31084) GN=FGRAMPH1_01T17057 PE=4 SV=1;>tr|I1RM98|I1RM98_GIBZE Uncharacterized protein OS=Gibberella zeae (strain PH-1 / ATCC MYA-4620	2	2	2	2.8	90.998
>tr|A0A1C3YK17|A0A1C3YK17_GIBZE Uncharacterized protein OS=Gibberella zeae (strain PH-1 / ATCC MYA-4620 / FGSC 9075 / NRRL 31084) GN=FGRAMPH1_01T19641 PE=4 SV=1;>tr|I1S7Q3|I1S7Q3_GIBZE Uncharacterized protein OS=Gibberella zeae (strain PH-1 / ATCC MYA-4620 / FGSC 9075 / NRRL 31084) GN=FG06162.1 PE=4 SV=1	>tr|A0A1C3YK17|A0A1C3YK17_GIBZE Uncharacterized protein OS=Gibberella zeae (strain PH-1 / ATCC MYA-4620 / FGSC 9075 / NRRL 31084) GN=FGRAMPH1_01T19641 PE=4 SV=1;>tr|I1S7Q3|I1S7Q3_GIBZE Uncharacterized protein OS=Gibberella zeae (strain PH-1 / ATCC MYA-4620	2	1	1	4.1	48.102
>tr|I1RQC8|I1RQC8_GIBZE Uncharacterized protein OS=Gibberella zeae (strain PH-1 / ATCC MYA-4620 / FGSC 9075 / NRRL 31084) GN=FG06269.1 PE=4 SV=1;>tr|A0A1C3YK19|A0A1C3YK19_GIBZE Uncharacterized protein OS=Gibberella zeae (strain PH-1 / ATCC MYA-4620 / FGSC 9075 / NRRL 31084) GN=FGRAMPH1_01T19909 PE=4 SV=1	>tr|I1RQC8|I1RQC8_GIBZE Uncharacterized protein OS=Gibberella zeae (strain PH-1 / ATCC MYA-4620 / FGSC 9075 / NRRL 31084) GN=FG06269.1 PE=4 SV=1;>tr|A0A1C3YK19|A0A1C3YK19_GIBZE Uncharacterized protein OS=Gibberella zeae (strain PH-1 / ATCC MYA-4620 / FGSC	2	1	1	5	33.5	621	172
>tr|A0A1C3YK30|A0A1C3YK30_GIBZE Uncharacterized protein OS=Gibberella zeae (strain PH-1 / ATCC MYA-4620 / FGSC 9075 / NRRL 31084) GN=FGRAMPH1_01T17511 PE=4 SV=1;>tr|I1RMS8|I1RMS8_GIBZE Uncharacterized protein OS=Gibberella zeae (strain PH-1 / ATCC MYA-4620 / FGSC 9075 / NRRL 31084) GN=FG05275.1 PE=4 SV=1	>tr|A0A1C3YK30|A0A1C3YK30_GIBZE Uncharacterized protein OS=Gibberella zeae (strain PH-1 / ATCC MYA-4620 / FGSC 9075 / NRRL 31084) GN=FGRAMPH1_01T17511 PE=4 SV=1;>tr|I1RMS8|I1RMS8_GIBZE Uncharacterized protein OS=Gibberella zeae (strain PH-1 / ATCC MYA-4620	2	1	1	2.3	42.724
>tr|I1RQ78|I1RQ78_GIBZE Norsolorinic acid reductase OS=Gibberella zeae (strain PH-1 / ATCC MYA-4620 / FGSC 9075 / NRRL 31084) GN=FG06217.1 PE=4 SV=1;>tr|A0A1C3YK32|A0A1C3YK32_GIBZE Uncharacterized protein OS=Gibberella zeae (strain PH-1 / ATCC MYA-4620 / FGSC 9075 / NRRL 31084) GN=FGRAMPH1_01T19785 PE=4 SV=1	>tr|I1RQ78|I1RQ78_GIBZE Norsolorinic acid reductase OS=Gibberella zeae (strain PH-1 / ATCC MYA-4620 / FGSC 9075 / NRRL 31084) GN=FG06217.1 PE=4 SV=1;>tr|A0A1C3YK32|A0A1C3YK32_GIBZE Uncharacterized protein OS=Gibberella zeae (strain PH-1 / ATCC MYA-4620 / F	2	3	3	13.3	39.861	622;623	10;159
>tr|A0A1C3YK34|A0A1C3YK34_GIBZE Uncharacterized protein OS=Gibberella zeae (strain PH-1 / ATCC MYA-4620 / FGSC 9075 / NRRL 31084) GN=FGRAMPH1_01T20003 PE=3 SV=1;>tr|I1RQG6|I1RQG6_GIBZE Uncharacterized protein OS=Gibberella zeae (strain PH-1 / ATCC MYA-4620 / FGSC 9075 / NRRL 31084) GN=FG06308.1 PE=3 SV=1	>tr|A0A1C3YK34|A0A1C3YK34_GIBZE Uncharacterized protein OS=Gibberella zeae (strain PH-1 / ATCC MYA-4620 / FGSC 9075 / NRRL 31084) GN=FGRAMPH1_01T20003 PE=3 SV=1;>tr|I1RQG6|I1RQG6_GIBZE Uncharacterized protein OS=Gibberella zeae (strain PH-1 / ATCC MYA-4620	2	1	1	1.5	71.766
>tr|A0A1C3YK39|A0A1C3YK39_GIBZE Uncharacterized protein OS=Gibberella zeae (strain PH-1 / ATCC MYA-4620 / FGSC 9075 / NRRL 31084) GN=FGRAMPH1_01T20025 PE=4 SV=1;>tr|I1RQH6|I1RQH6_GIBZE Uncharacterized protein OS=Gibberella zeae (strain PH-1 / ATCC MYA-4620 / FGSC 9075 / NRRL 31084) GN=FG06319.1 PE=4 SV=1	>tr|A0A1C3YK39|A0A1C3YK39_GIBZE Uncharacterized protein OS=Gibberella zeae (strain PH-1 / ATCC MYA-4620 / FGSC 9075 / NRRL 31084) GN=FGRAMPH1_01T20025 PE=4 SV=1;>tr|I1RQH6|I1RQH6_GIBZE Uncharacterized protein OS=Gibberella zeae (strain PH-1 / ATCC MYA-4620	2	2	2	11.2	38.691
>tr|A0A1C3YK48|A0A1C3YK48_GIBZE Uncharacterized protein OS=Gibberella zeae (strain PH-1 / ATCC MYA-4620 / FGSC 9075 / NRRL 31084) GN=FGRAMPH1_01T19955 PE=4 SV=1;>tr|I1S7S6|I1S7S6_GIBZE Uncharacterized protein OS=Gibberella zeae (strain PH-1 / ATCC MYA-4620 / FGSC 9075 / NRRL 31084) GN=FGSG_12901 PE=4 SV=1;>tr|A0A098E128|A0A098E128_GIBZE Uncharacterized protein OS=Gibberella zeae (strain PH-1 / AT…	>tr|A0A1C3YK48|A0A1C3YK48_GIBZE Uncharacterized protein OS=Gibberella zeae (strain PH-1 / ATCC MYA-4620 / FGSC 9075 / NRRL 31084) GN=FGRAMPH1_01T19955 PE=4 SV=1;>tr|I1S7S6|I1S7S6_GIBZE Uncharacterized protein OS=Gibberella zeae (strain PH-1 / ATCC MYA-4620	3	2	2	3.3	96.783	624	99
>tr|A0A1C3YK51|A0A1C3YK51_GIBZE Clathrin heavy chain OS=Gibberella zeae (strain PH-1 / ATCC MYA-4620 / FGSC 9075 / NRRL 31084) GN=FGRAMPH1_01T18347 PE=3 SV=1;>tr|I1RNN5|I1RNN5_GIBZE Clathrin heavy chain OS=Gibberella zeae (strain PH-1 / ATCC MYA-4620 / FGSC 9075 / NRRL 31084) GN=FG05619.1 PE=3 SV=1	>tr|A0A1C3YK51|A0A1C3YK51_GIBZE Clathrin heavy chain OS=Gibberella zeae (strain PH-1 / ATCC MYA-4620 / FGSC 9075 / NRRL 31084) GN=FGRAMPH1_01T18347 PE=3 SV=1;>tr|I1RNN5|I1RNN5_GIBZE Clathrin heavy chain OS=Gibberella zeae (strain PH-1 / ATCC MYA-4620 / FGS	2	9	9	5.9	190.42	625;626;627;628	84;98;248;1486
>tr|I1RNJ0|I1RNJ0_GIBZE Metal resistance protein YCF1 OS=Gibberella zeae (strain PH-1 / ATCC MYA-4620 / FGSC 9075 / NRRL 31084) GN=FG05571.1 PE=4 SV=1;>tr|A0A1C3YK54|A0A1C3YK54_GIBZE Uncharacterized protein OS=Gibberella zeae (strain PH-1 / ATCC MYA-4620 / FGSC 9075 / NRRL 31084) GN=FGRAMPH1_01T18233 PE=4 SV=1	>tr|I1RNJ0|I1RNJ0_GIBZE Metal resistance protein YCF1 OS=Gibberella zeae (strain PH-1 / ATCC MYA-4620 / FGSC 9075 / NRRL 31084) GN=FG05571.1 PE=4 SV=1;>tr|A0A1C3YK54|A0A1C3YK54_GIBZE Uncharacterized protein OS=Gibberella zeae (strain PH-1 / ATCC MYA-4620 /	2	3	3	1.6	173.35
>tr|A0A1C3YK68|A0A1C3YK68_GIBZE Uncharacterized protein OS=Gibberella zeae (strain PH-1 / ATCC MYA-4620 / FGSC 9075 / NRRL 31084) GN=FGRAMPH1_01T20299 PE=3 SV=1;>tr|I1S1V0|I1S1V0_GIBZE Isoleucyl-tRNA synthetase OS=Gibberella zeae (strain PH-1 / ATCC MYA-4620 / FGSC 9075 / NRRL 31084) GN=FG10722.1 PE=3 SV=1	>tr|A0A1C3YK68|A0A1C3YK68_GIBZE Uncharacterized protein OS=Gibberella zeae (strain PH-1 / ATCC MYA-4620 / FGSC 9075 / NRRL 31084) GN=FGRAMPH1_01T20299 PE=3 SV=1;>tr|I1S1V0|I1S1V0_GIBZE Isoleucyl-tRNA synthetase OS=Gibberella zeae (strain PH-1 / ATCC MYA-46	2	5	5	5.2	126.6	629	191
>tr|I1SAM4|I1SAM4_GIBZE Uncharacterized protein OS=Gibberella zeae (strain PH-1 / ATCC MYA-4620 / FGSC 9075 / NRRL 31084) GN=FG10849.1 PE=4 SV=1;>tr|A0A1C3YK79|A0A1C3YK79_GIBZE Uncharacterized protein OS=Gibberella zeae (strain PH-1 / ATCC MYA-4620 / FGSC 9075 / NRRL 31084) GN=FGRAMPH1_01T20625 PE=4 SV=1	>tr|I1SAM4|I1SAM4_GIBZE Uncharacterized protein OS=Gibberella zeae (strain PH-1 / ATCC MYA-4620 / FGSC 9075 / NRRL 31084) GN=FG10849.1 PE=4 SV=1;>tr|A0A1C3YK79|A0A1C3YK79_GIBZE Uncharacterized protein OS=Gibberella zeae (strain PH-1 / ATCC MYA-4620 / FGSC	2	2	2	3.8	59.622
>tr|A0A1C3YK90|A0A1C3YK90_GIBZE Uncharacterized protein OS=Gibberella zeae (strain PH-1 / ATCC MYA-4620 / FGSC 9075 / NRRL 31084) GN=FGRAMPH1_01T18601 PE=3 SV=1;>tr|I1RNX6|I1RNX6_GIBZE Uncharacterized protein OS=Gibberella zeae (strain PH-1 / ATCC MYA-4620 / FGSC 9075 / NRRL 31084) GN=FG05721.1 PE=3 SV=1	>tr|A0A1C3YK90|A0A1C3YK90_GIBZE Uncharacterized protein OS=Gibberella zeae (strain PH-1 / ATCC MYA-4620 / FGSC 9075 / NRRL 31084) GN=FGRAMPH1_01T18601 PE=3 SV=1;>tr|I1RNX6|I1RNX6_GIBZE Uncharacterized protein OS=Gibberella zeae (strain PH-1 / ATCC MYA-4620	2	3	3	3.4	99.207
>tr|A0A1C3YKB7|A0A1C3YKB7_GIBZE Uncharacterized protein OS=Gibberella zeae (strain PH-1 / ATCC MYA-4620 / FGSC 9075 / NRRL 31084) GN=FGRAMPH1_01T18861 PE=4 SV=1;>tr|V6RBR5|V6RBR5_GIBZE Aldehyde dehydrogenase OS=Gibberella zeae (strain PH-1 / ATCC MYA-4620 / FGSC 9075 / NRRL 31084) GN=FG05831.1 PE=4 SV=1	>tr|A0A1C3YKB7|A0A1C3YKB7_GIBZE Uncharacterized protein OS=Gibberella zeae (strain PH-1 / ATCC MYA-4620 / FGSC 9075 / NRRL 31084) GN=FGRAMPH1_01T18861 PE=4 SV=1;>tr|V6RBR5|V6RBR5_GIBZE Aldehyde dehydrogenase OS=Gibberella zeae (strain PH-1 / ATCC MYA-4620	2	1	1	2	54.749	630	337
>tr|I1RPC7|I1RPC7_GIBZE Uncharacterized protein OS=Gibberella zeae (strain PH-1 / ATCC MYA-4620 / FGSC 9075 / NRRL 31084) GN=FGSG_05889 PE=3 SV=1;>tr|A0A1C3YKB9|A0A1C3YKB9_GIBZE Uncharacterized protein OS=Gibberella zeae (strain PH-1 / ATCC MYA-4620 / FGSC 9075 / NRRL 31084) GN=FGRAMPH1_01T19009 PE=3 SV=1	>tr|I1RPC7|I1RPC7_GIBZE Uncharacterized protein OS=Gibberella zeae (strain PH-1 / ATCC MYA-4620 / FGSC 9075 / NRRL 31084) GN=FGSG_05889 PE=3 SV=1;>tr|A0A1C3YKB9|A0A1C3YKB9_GIBZE Uncharacterized protein OS=Gibberella zeae (strain PH-1 / ATCC MYA-4620 / FGSC	2	4	4	9.5	69.869	631;632	137;306
>tr|A0A1C3YKC0|A0A1C3YKC0_GIBZE 40S ribosomal protein S26 OS=Gibberella zeae (strain PH-1 / ATCC MYA-4620 / FGSC 9075 / NRRL 31084) GN=FGRAMPH1_01T20855 PE=3 SV=1;>tr|I1S2F0|I1S2F0_GIBZE 40S ribosomal protein S26 OS=Gibberella zeae (strain PH-1 / ATCC MYA-4620 / FGSC 9075 / NRRL 31084) GN=FGSG_10942 PE=3 SV=1	>tr|A0A1C3YKC0|A0A1C3YKC0_GIBZE 40S ribosomal protein S26 OS=Gibberella zeae (strain PH-1 / ATCC MYA-4620 / FGSC 9075 / NRRL 31084) GN=FGRAMPH1_01T20855 PE=3 SV=1;>tr|I1S2F0|I1S2F0_GIBZE 40S ribosomal protein S26 OS=Gibberella zeae (strain PH-1 / ATCC MYA-	2	6	6	25.3	16.945
>tr|A0A1C3YKD1|A0A1C3YKD1_GIBZE Uncharacterized protein OS=Gibberella zeae (strain PH-1 / ATCC MYA-4620 / FGSC 9075 / NRRL 31084) GN=FGRAMPH1_01T19381 PE=4 SV=1	>tr|A0A1C3YKD1|A0A1C3YKD1_GIBZE Uncharacterized protein OS=Gibberella zeae (strain PH-1 / ATCC MYA-4620 / FGSC 9075 / NRRL 31084) GN=FGRAMPH1_01T19381 PE=4 SV=1	1	2	2	6.3	45.375
>tr|A0A1C3YKF3|A0A1C3YKF3_GIBZE Glutathione peroxidase OS=Gibberella zeae (strain PH-1 / ATCC MYA-4620 / FGSC 9075 / NRRL 31084) GN=FGRAMPH1_01T19613 PE=3 SV=1;>tr|I1RQ17|I1RQ17_GIBZE Glutathione peroxidase OS=Gibberella zeae (strain PH-1 / ATCC MYA-4620 / FGSC 9075 / NRRL 31084) GN=FG06150.1 PE=3 SV=1	>tr|A0A1C3YKF3|A0A1C3YKF3_GIBZE Glutathione peroxidase OS=Gibberella zeae (strain PH-1 / ATCC MYA-4620 / FGSC 9075 / NRRL 31084) GN=FGRAMPH1_01T19613 PE=3 SV=1;>tr|I1RQ17|I1RQ17_GIBZE Glutathione peroxidase OS=Gibberella zeae (strain PH-1 / ATCC MYA-4620 /	2	3	3	13.4	27.649	633	202
>tr|A0A1C3YKH2|A0A1C3YKH2_GIBZE Uncharacterized protein OS=Gibberella zeae (strain PH-1 / ATCC MYA-4620 / FGSC 9075 / NRRL 31084) GN=FGRAMPH1_01T19907 PE=4 SV=1;>tr|I1RQC7|I1RQC7_GIBZE Cytochrome c oxidase polypeptide VIb OS=Gibberella zeae (strain PH-1 / ATCC MYA-4620 / FGSC 9075 / NRRL 31084) GN=FGSG_06268 PE=4 SV=1	>tr|A0A1C3YKH2|A0A1C3YKH2_GIBZE Uncharacterized protein OS=Gibberella zeae (strain PH-1 / ATCC MYA-4620 / FGSC 9075 / NRRL 31084) GN=FGRAMPH1_01T19907 PE=4 SV=1;>tr|I1RQC7|I1RQC7_GIBZE Cytochrome c oxidase polypeptide VIb OS=Gibberella zeae (strain PH-1 /	2	7	7	71.3	10.315	634	41
>tr|I1S3M0|I1S3M0_GIBZE Uncharacterized protein OS=Gibberella zeae (strain PH-1 / ATCC MYA-4620 / FGSC 9075 / NRRL 31084) GN=FG11409.1 PE=4 SV=1;>tr|A0A1C3YKI3|A0A1C3YKI3_GIBZE Uncharacterized protein OS=Gibberella zeae (strain PH-1 / ATCC MYA-4620 / FGSC 9075 / NRRL 31084) GN=FGRAMPH1_01T21989 PE=4 SV=1	>tr|I1S3M0|I1S3M0_GIBZE Uncharacterized protein OS=Gibberella zeae (strain PH-1 / ATCC MYA-4620 / FGSC 9075 / NRRL 31084) GN=FG11409.1 PE=4 SV=1;>tr|A0A1C3YKI3|A0A1C3YKI3_GIBZE Uncharacterized protein OS=Gibberella zeae (strain PH-1 / ATCC MYA-4620 / FGSC	2	4	4	17.9	27.947
>tr|I1RQL6|I1RQL6_GIBZE Uncharacterized protein OS=Gibberella zeae (strain PH-1 / ATCC MYA-4620 / FGSC 9075 / NRRL 31084) GN=FG06361.1 PE=4 SV=1;>tr|A0A1C3YKJ3|A0A1C3YKJ3_GIBZE Uncharacterized protein OS=Gibberella zeae (strain PH-1 / ATCC MYA-4620 / FGSC 9075 / NRRL 31084) GN=FGRAMPH1_01T20131 PE=4 SV=1	>tr|I1RQL6|I1RQL6_GIBZE Uncharacterized protein OS=Gibberella zeae (strain PH-1 / ATCC MYA-4620 / FGSC 9075 / NRRL 31084) GN=FG06361.1 PE=4 SV=1;>tr|A0A1C3YKJ3|A0A1C3YKJ3_GIBZE Uncharacterized protein OS=Gibberella zeae (strain PH-1 / ATCC MYA-4620 / FGSC	2	1	1	0.9	142.01
>tr|A0A1C3YKL8|A0A1C3YKL8_GIBZE Uncharacterized protein OS=Gibberella zeae (strain PH-1 / ATCC MYA-4620 / FGSC 9075 / NRRL 31084) GN=FGRAMPH1_01T20835 PE=3 SV=1;>tr|I1S2E1|I1S2E1_GIBZE Decaprenyl-diphosphate synthase subunit 1 OS=Gibberella zeae (strain PH-1 / ATCC MYA-4620 / FGSC 9075 / NRRL 31084) GN=FG10933.1 PE=3 SV=1	>tr|A0A1C3YKL8|A0A1C3YKL8_GIBZE Uncharacterized protein OS=Gibberella zeae (strain PH-1 / ATCC MYA-4620 / FGSC 9075 / NRRL 31084) GN=FGRAMPH1_01T20835 PE=3 SV=1;>tr|I1S2E1|I1S2E1_GIBZE Decaprenyl-diphosphate synthase subunit 1 OS=Gibberella zeae (strain PH	2	1	1	2.4	49.518
>tr|A0A1C3YKM2|A0A1C3YKM2_GIBZE Uncharacterized protein OS=Gibberella zeae (strain PH-1 / ATCC MYA-4620 / FGSC 9075 / NRRL 31084) GN=FGRAMPH1_01T22843 PE=3 SV=1;>tr|I1RRD6|I1RRD6_GIBZE Uncharacterized protein OS=Gibberella zeae (strain PH-1 / ATCC MYA-4620 / FGSC 9075 / NRRL 31084) GN=FG06655.1 PE=3 SV=1	>tr|A0A1C3YKM2|A0A1C3YKM2_GIBZE Uncharacterized protein OS=Gibberella zeae (strain PH-1 / ATCC MYA-4620 / FGSC 9075 / NRRL 31084) GN=FGRAMPH1_01T22843 PE=3 SV=1;>tr|I1RRD6|I1RRD6_GIBZE Uncharacterized protein OS=Gibberella zeae (strain PH-1 / ATCC MYA-4620	2	5	5	14.4	57.917
>tr|A0A1C3YKM4|A0A1C3YKM4_GIBZE Uncharacterized protein OS=Gibberella zeae (strain PH-1 / ATCC MYA-4620 / FGSC 9075 / NRRL 31084) GN=FGRAMPH1_01T20621 PE=4 SV=1;>tr|I1S264|I1S264_GIBZE Uncharacterized protein OS=Gibberella zeae (strain PH-1 / ATCC MYA-4620 / FGSC 9075 / NRRL 31084) GN=FG10848.1 PE=4 SV=1	>tr|A0A1C3YKM4|A0A1C3YKM4_GIBZE Uncharacterized protein OS=Gibberella zeae (strain PH-1 / ATCC MYA-4620 / FGSC 9075 / NRRL 31084) GN=FGRAMPH1_01T20621 PE=4 SV=1;>tr|I1S264|I1S264_GIBZE Uncharacterized protein OS=Gibberella zeae (strain PH-1 / ATCC MYA-4620	2	2	2	4.1	59.97
>tr|A0A1C3YKM9|A0A1C3YKM9_GIBZE Uncharacterized protein OS=Gibberella zeae (strain PH-1 / ATCC MYA-4620 / FGSC 9075 / NRRL 31084) GN=FGRAMPH1_01T20325 PE=4 SV=1;>tr|I1S1V9|I1S1V9_GIBZE Uncharacterized protein OS=Gibberella zeae (strain PH-1 / ATCC MYA-4620 / FGSC 9075 / NRRL 31084) GN=FG10733.1 PE=3 SV=1	>tr|A0A1C3YKM9|A0A1C3YKM9_GIBZE Uncharacterized protein OS=Gibberella zeae (strain PH-1 / ATCC MYA-4620 / FGSC 9075 / NRRL 31084) GN=FGRAMPH1_01T20325 PE=4 SV=1;>tr|I1S1V9|I1S1V9_GIBZE Uncharacterized protein OS=Gibberella zeae (strain PH-1 / ATCC MYA-4620	2	10	10	42	18.608	635;636;637;638;639;640	47;54;55;63;80;102
>tr|A0A1C3YKN3|A0A1C3YKN3_GIBZE Uncharacterized protein OS=Gibberella zeae (strain PH-1 / ATCC MYA-4620 / FGSC 9075 / NRRL 31084) GN=FGRAMPH1_01T22873 PE=4 SV=1;>tr|I1RRE8|I1RRE8_GIBZE Uncharacterized protein OS=Gibberella zeae (strain PH-1 / ATCC MYA-4620 / FGSC 9075 / NRRL 31084) GN=FG06668.1 PE=4 SV=1	>tr|A0A1C3YKN3|A0A1C3YKN3_GIBZE Uncharacterized protein OS=Gibberella zeae (strain PH-1 / ATCC MYA-4620 / FGSC 9075 / NRRL 31084) GN=FGRAMPH1_01T22873 PE=4 SV=1;>tr|I1RRE8|I1RRE8_GIBZE Uncharacterized protein OS=Gibberella zeae (strain PH-1 / ATCC MYA-4620	2	3	3	9.7	33.993
>tr|A0A1C3YKP8|A0A1C3YKP8_GIBZE Uncharacterized protein OS=Gibberella zeae (strain PH-1 / ATCC MYA-4620 / FGSC 9075 / NRRL 31084) GN=FGRAMPH1_01T23021 PE=4 SV=1;>tr|I1S7Z9|I1S7Z9_GIBZE Uncharacterized protein OS=Gibberella zeae (strain PH-1 / ATCC MYA-4620 / FGSC 9075 / NRRL 31084) GN=FG06729.1 PE=4 SV=1	>tr|A0A1C3YKP8|A0A1C3YKP8_GIBZE Uncharacterized protein OS=Gibberella zeae (strain PH-1 / ATCC MYA-4620 / FGSC 9075 / NRRL 31084) GN=FGRAMPH1_01T23021 PE=4 SV=1;>tr|I1S7Z9|I1S7Z9_GIBZE Uncharacterized protein OS=Gibberella zeae (strain PH-1 / ATCC MYA-4620	2	2	2	2.9	98.093	641;642	407;775
>tr|I1RRW4|I1RRW4_GIBZE Uncharacterized protein OS=Gibberella zeae (strain PH-1 / ATCC MYA-4620 / FGSC 9075 / NRRL 31084) GN=FG06861.1 PE=3 SV=1;>tr|A0A1C3YKQ9|A0A1C3YKQ9_GIBZE Uncharacterized protein OS=Gibberella zeae (strain PH-1 / ATCC MYA-4620 / FGSC 9075 / NRRL 31084) GN=FGRAMPH1_01T23355 PE=3 SV=1	>tr|I1RRW4|I1RRW4_GIBZE Uncharacterized protein OS=Gibberella zeae (strain PH-1 / ATCC MYA-4620 / FGSC 9075 / NRRL 31084) GN=FG06861.1 PE=3 SV=1;>tr|A0A1C3YKQ9|A0A1C3YKQ9_GIBZE Uncharacterized protein OS=Gibberella zeae (strain PH-1 / ATCC MYA-4620 / FGSC	2	1	1	2.3	57.95
>tr|I1S2F5|I1S2F5_GIBZE Uncharacterized protein OS=Gibberella zeae (strain PH-1 / ATCC MYA-4620 / FGSC 9075 / NRRL 31084) GN=FG10947.1 PE=4 SV=1;>tr|A0A1C3YKR5|A0A1C3YKR5_GIBZE Uncharacterized protein OS=Gibberella zeae (strain PH-1 / ATCC MYA-4620 / FGSC 9075 / NRRL 31084) GN=FGRAMPH1_01T20865 PE=4 SV=1	>tr|I1S2F5|I1S2F5_GIBZE Uncharacterized protein OS=Gibberella zeae (strain PH-1 / ATCC MYA-4620 / FGSC 9075 / NRRL 31084) GN=FG10947.1 PE=4 SV=1;>tr|A0A1C3YKR5|A0A1C3YKR5_GIBZE Uncharacterized protein OS=Gibberella zeae (strain PH-1 / ATCC MYA-4620 / FGSC	2	2	2	5.3	49.413	643	339
>tr|A0A1C3YKS1|A0A1C3YKS1_GIBZE Uncharacterized protein OS=Gibberella zeae (strain PH-1 / ATCC MYA-4620 / FGSC 9075 / NRRL 31084) GN=FGRAMPH1_01T20813 PE=4 SV=1;>tr|I1SAL1|I1SAL1_GIBZE Uncharacterized protein OS=Gibberella zeae (strain PH-1 / ATCC MYA-4620 / FGSC 9075 / NRRL 31084) GN=FGSG_13892 PE=4 SV=1	>tr|A0A1C3YKS1|A0A1C3YKS1_GIBZE Uncharacterized protein OS=Gibberella zeae (strain PH-1 / ATCC MYA-4620 / FGSC 9075 / NRRL 31084) GN=FGRAMPH1_01T20813 PE=4 SV=1;>tr|I1SAL1|I1SAL1_GIBZE Uncharacterized protein OS=Gibberella zeae (strain PH-1 / ATCC MYA-4620	2	2	2	9.9	31.679
>tr|A0A1C3YKS6|A0A1C3YKS6_GIBZE Uncharacterized protein OS=Gibberella zeae (strain PH-1 / ATCC MYA-4620 / FGSC 9075 / NRRL 31084) GN=FGRAMPH1_01T23401 PE=3 SV=1;>tr|I1RRX9|I1RRX9_GIBZE Histidyl-tRNA synthetase OS=Gibberella zeae (strain PH-1 / ATCC MYA-4620 / FGSC 9075 / NRRL 31084) GN=FGSG_06880 PE=4 SV=1	>tr|A0A1C3YKS6|A0A1C3YKS6_GIBZE Uncharacterized protein OS=Gibberella zeae (strain PH-1 / ATCC MYA-4620 / FGSC 9075 / NRRL 31084) GN=FGRAMPH1_01T23401 PE=3 SV=1;>tr|I1RRX9|I1RRX9_GIBZE Histidyl-tRNA synthetase OS=Gibberella zeae (strain PH-1 / ATCC MYA-462	2	1	1	2.8	69.847
>tr|A0A1C3YKT5|A0A1C3YKT5_GIBZE Uncharacterized protein OS=Gibberella zeae (strain PH-1 / ATCC MYA-4620 / FGSC 9075 / NRRL 31084) GN=FGRAMPH1_01T21163 PE=4 SV=1;>tr|I1S2S1|I1S2S1_GIBZE Uncharacterized protein OS=Gibberella zeae (strain PH-1 / ATCC MYA-4620 / FGSC 9075 / NRRL 31084) GN=FG11073.1 PE=4 SV=1	>tr|A0A1C3YKT5|A0A1C3YKT5_GIBZE Uncharacterized protein OS=Gibberella zeae (strain PH-1 / ATCC MYA-4620 / FGSC 9075 / NRRL 31084) GN=FGRAMPH1_01T21163 PE=4 SV=1;>tr|I1S2S1|I1S2S1_GIBZE Uncharacterized protein OS=Gibberella zeae (strain PH-1 / ATCC MYA-4620	2	1	1	2.7	43.337
>tr|A0A1C3YKU8|A0A1C3YKU8_GIBZE Uncharacterized protein OS=Gibberella zeae (strain PH-1 / ATCC MYA-4620 / FGSC 9075 / NRRL 31084) GN=FGRAMPH1_01T23605 PE=4 SV=1;>tr|I1RS49|I1RS49_GIBZE Glycyl-tRNA synthetase 1 OS=Gibberella zeae (strain PH-1 / ATCC MYA-4620 / FGSC 9075 / NRRL 31084) GN=FG06958.1 PE=4 SV=1	>tr|A0A1C3YKU8|A0A1C3YKU8_GIBZE Uncharacterized protein OS=Gibberella zeae (strain PH-1 / ATCC MYA-4620 / FGSC 9075 / NRRL 31084) GN=FGRAMPH1_01T23605 PE=4 SV=1;>tr|I1RS49|I1RS49_GIBZE Glycyl-tRNA synthetase 1 OS=Gibberella zeae (strain PH-1 / ATCC MYA-462	2	12	12	17.3	82.566	644;645;646;647	418;637;661;710
>tr|I1RS24|I1RS24_GIBZE 60S ribosomal protein L2 OS=Gibberella zeae (strain PH-1 / ATCC MYA-4620 / FGSC 9075 / NRRL 31084) GN=FG06931.1 PE=4 SV=1;>tr|A0A1C3YKV3|A0A1C3YKV3_GIBZE Uncharacterized protein OS=Gibberella zeae (strain PH-1 / ATCC MYA-4620 / FGSC 9075 / NRRL 31084) GN=FGRAMPH1_01T23525 PE=4 SV=1	>tr|I1RS24|I1RS24_GIBZE 60S ribosomal protein L2 OS=Gibberella zeae (strain PH-1 / ATCC MYA-4620 / FGSC 9075 / NRRL 31084) GN=FG06931.1 PE=4 SV=1;>tr|A0A1C3YKV3|A0A1C3YKV3_GIBZE Uncharacterized protein OS=Gibberella zeae (strain PH-1 / ATCC MYA-4620 / FGSC	2	12	12	45.7	27.561	648	28
>tr|A0A1C3YKX2|A0A1C3YKX2_GIBZE Uncharacterized protein OS=Gibberella zeae (strain PH-1 / ATCC MYA-4620 / FGSC 9075 / NRRL 31084) GN=FGRAMPH1_01T24011 PE=4 SV=1;>tr|I1RSJ9|I1RSJ9_GIBZE Uncharacterized protein OS=Gibberella zeae (strain PH-1 / ATCC MYA-4620 / FGSC 9075 / NRRL 31084) GN=FG07120.1 PE=4 SV=1	>tr|A0A1C3YKX2|A0A1C3YKX2_GIBZE Uncharacterized protein OS=Gibberella zeae (strain PH-1 / ATCC MYA-4620 / FGSC 9075 / NRRL 31084) GN=FGRAMPH1_01T24011 PE=4 SV=1;>tr|I1RSJ9|I1RSJ9_GIBZE Uncharacterized protein OS=Gibberella zeae (strain PH-1 / ATCC MYA-4620	2	1	1	1.3	123.08
>tr|I1S7Y0|I1S7Y0_GIBZE ATP synthase subunit delta OS=Gibberella zeae (strain PH-1 / ATCC MYA-4620 / FGSC 9075 / NRRL 31084) GN=FG06648.1 PE=3 SV=1;>tr|A0A1C3YKY6|A0A1C3YKY6_GIBZE Uncharacterized protein OS=Gibberella zeae (strain PH-1 / ATCC MYA-4620 / FGSC 9075 / NRRL 31084) GN=FGRAMPH1_01T22823 PE=3 SV=1	>tr|I1S7Y0|I1S7Y0_GIBZE ATP synthase subunit delta OS=Gibberella zeae (strain PH-1 / ATCC MYA-4620 / FGSC 9075 / NRRL 31084) GN=FG06648.1 PE=3 SV=1;>tr|A0A1C3YKY6|A0A1C3YKY6_GIBZE Uncharacterized protein OS=Gibberella zeae (strain PH-1 / ATCC MYA-4620 / FG	2	3	3	43	17.726
>tr|A0A1C3YKZ8|A0A1C3YKZ8_GIBZE Glutamate dehydrogenase OS=Gibberella zeae (strain PH-1 / ATCC MYA-4620 / FGSC 9075 / NRRL 31084) GN=FGRAMPH1_01T24145 PE=3 SV=1;>tr|I1RSP6|I1RSP6_GIBZE Glutamate dehydrogenase OS=Gibberella zeae (strain PH-1 / ATCC MYA-4620 / FGSC 9075 / NRRL 31084) GN=FG07174.1 PE=3 SV=1	>tr|A0A1C3YKZ8|A0A1C3YKZ8_GIBZE Glutamate dehydrogenase OS=Gibberella zeae (strain PH-1 / ATCC MYA-4620 / FGSC 9075 / NRRL 31084) GN=FGRAMPH1_01T24145 PE=3 SV=1;>tr|I1RSP6|I1RSP6_GIBZE Glutamate dehydrogenase OS=Gibberella zeae (strain PH-1 / ATCC MYA-4620	2	1	1	2.4	49.536
>tr|I1RSW0|I1RSW0_GIBZE Pre-mRNA-splicing factor rse-1 OS=Gibberella zeae (strain PH-1 / ATCC MYA-4620 / FGSC 9075 / NRRL 31084) GN=FG07245.1 PE=4 SV=1;>tr|A0A1C3YL11|A0A1C3YL11_GIBZE Uncharacterized protein OS=Gibberella zeae (strain PH-1 / ATCC MYA-4620 / FGSC 9075 / NRRL 31084) GN=FGRAMPH1_01T24337 PE=4 SV=1	>tr|I1RSW0|I1RSW0_GIBZE Pre-mRNA-splicing factor rse-1 OS=Gibberella zeae (strain PH-1 / ATCC MYA-4620 / FGSC 9075 / NRRL 31084) GN=FG07245.1 PE=4 SV=1;>tr|A0A1C3YL11|A0A1C3YL11_GIBZE Uncharacterized protein OS=Gibberella zeae (strain PH-1 / ATCC MYA-4620	2	3	3	3.4	134.68	649	1064
>tr|A0A1C3YL17|A0A1C3YL17_GIBZE Uncharacterized protein OS=Gibberella zeae (strain PH-1 / ATCC MYA-4620 / FGSC 9075 / NRRL 31084) GN=FGRAMPH1_01T24509 PE=4 SV=1;>tr|I1RT27|I1RT27_GIBZE Uncharacterized protein OS=Gibberella zeae (strain PH-1 / ATCC MYA-4620 / FGSC 9075 / NRRL 31084) GN=FG07319.1 PE=4 SV=1	>tr|A0A1C3YL17|A0A1C3YL17_GIBZE Uncharacterized protein OS=Gibberella zeae (strain PH-1 / ATCC MYA-4620 / FGSC 9075 / NRRL 31084) GN=FGRAMPH1_01T24509 PE=4 SV=1;>tr|I1RT27|I1RT27_GIBZE Uncharacterized protein OS=Gibberella zeae (strain PH-1 / ATCC MYA-4620	2	1	1	4.9	32.819
>tr|I1RT25|I1RT25_GIBZE Uncharacterized protein OS=Gibberella zeae (strain PH-1 / ATCC MYA-4620 / FGSC 9075 / NRRL 31084) GN=FGSG_07317 PE=4 SV=1;>tr|A0A1C3YL19|A0A1C3YL19_GIBZE Uncharacterized protein OS=Gibberella zeae (strain PH-1 / ATCC MYA-4620 / FGSC 9075 / NRRL 31084) GN=FGRAMPH1_01T24505 PE=4 SV=1	>tr|I1RT25|I1RT25_GIBZE Uncharacterized protein OS=Gibberella zeae (strain PH-1 / ATCC MYA-4620 / FGSC 9075 / NRRL 31084) GN=FGSG_07317 PE=4 SV=1;>tr|A0A1C3YL19|A0A1C3YL19_GIBZE Uncharacterized protein OS=Gibberella zeae (strain PH-1 / ATCC MYA-4620 / FGSC	2	1	1	2.8	43.17
>tr|I1RRX4|I1RRX4_GIBZE Uncharacterized protein OS=Gibberella zeae (strain PH-1 / ATCC MYA-4620 / FGSC 9075 / NRRL 31084) GN=FG06874.1 PE=4 SV=1;>tr|A0A1C3YL34|A0A1C3YL34_GIBZE Uncharacterized protein OS=Gibberella zeae (strain PH-1 / ATCC MYA-4620 / FGSC 9075 / NRRL 31084) GN=FGRAMPH1_01T23385 PE=4 SV=1;>tr|A0A1D8MJP6|A0A1D8MJP6_GIBZA Topoisomerase I (Fragment) OS=Gibberella zeae GN=TOP1 PE=4 SV…	>tr|I1RRX4|I1RRX4_GIBZE Uncharacterized protein OS=Gibberella zeae (strain PH-1 / ATCC MYA-4620 / FGSC 9075 / NRRL 31084) GN=FG06874.1 PE=4 SV=1;>tr|A0A1C3YL34|A0A1C3YL34_GIBZE Uncharacterized protein OS=Gibberella zeae (strain PH-1 / ATCC MYA-4620 / FGSC	5	2	2	2.5	103.82	650	46
>tr|A0A1C3YL54|A0A1C3YL54_GIBZE Pyruvate kinase OS=Gibberella zeae (strain PH-1 / ATCC MYA-4620 / FGSC 9075 / NRRL 31084) GN=FGRAMPH1_01T25023 PE=3 SV=1;>tr|I1RTL7|I1RTL7_GIBZE Pyruvate kinase OS=Gibberella zeae (strain PH-1 / ATCC MYA-4620 / FGSC 9075 / NRRL 31084) GN=FG07528.1 PE=3 SV=1	>tr|A0A1C3YL54|A0A1C3YL54_GIBZE Pyruvate kinase OS=Gibberella zeae (strain PH-1 / ATCC MYA-4620 / FGSC 9075 / NRRL 31084) GN=FGRAMPH1_01T25023 PE=3 SV=1;>tr|I1RTL7|I1RTL7_GIBZE Pyruvate kinase OS=Gibberella zeae (strain PH-1 / ATCC MYA-4620 / FGSC 9075 / N	2	26	26	50.9	59.308	651;652;653;654;655;656;657	64;86;186;191;201;221;438
>tr|A0A1C3YL91|A0A1C3YL91_GIBZE Uncharacterized protein OS=Gibberella zeae (strain PH-1 / ATCC MYA-4620 / FGSC 9075 / NRRL 31084) GN=FGRAMPH1_01T24087 PE=4 SV=1;>tr|I1RSM6|I1RSM6_GIBZE Uncharacterized protein OS=Gibberella zeae (strain PH-1 / ATCC MYA-4620 / FGSC 9075 / NRRL 31084) GN=FG07152.1 PE=4 SV=1	>tr|A0A1C3YL91|A0A1C3YL91_GIBZE Uncharacterized protein OS=Gibberella zeae (strain PH-1 / ATCC MYA-4620 / FGSC 9075 / NRRL 31084) GN=FGRAMPH1_01T24087 PE=4 SV=1;>tr|I1RSM6|I1RSM6_GIBZE Uncharacterized protein OS=Gibberella zeae (strain PH-1 / ATCC MYA-4620	2	3	3	17.8	11.562	658	14
>tr|A0A1C3YL99|A0A1C3YL99_GIBZE Serine/threonine-protein phosphatase OS=Gibberella zeae (strain PH-1 / ATCC MYA-4620 / FGSC 9075 / NRRL 31084) GN=FGRAMPH1_01T24303 PE=3 SV=1;>tr|I1RSU8|I1RSU8_GIBZE Serine/threonine-protein phosphatase OS=Gibberella zeae (strain PH-1 / ATCC MYA-4620 / FGSC 9075 / NRRL 31084) GN=FG07233.1 PE=3 SV=1	>tr|A0A1C3YL99|A0A1C3YL99_GIBZE Serine/threonine-protein phosphatase OS=Gibberella zeae (strain PH-1 / ATCC MYA-4620 / FGSC 9075 / NRRL 31084) GN=FGRAMPH1_01T24303 PE=3 SV=1;>tr|I1RSU8|I1RSU8_GIBZE Serine/threonine-protein phosphatase OS=Gibberella zeae (s	2	2	2	8.3	37.326	659	238
>tr|A0A1C3YLB8|A0A1C3YLB8_GIBZE Uncharacterized protein OS=Gibberella zeae (strain PH-1 / ATCC MYA-4620 / FGSC 9075 / NRRL 31084) GN=FGRAMPH1_01T25971 PE=4 SV=1;>tr|I1RUL4|I1RUL4_GIBZE Uncharacterized protein OS=Gibberella zeae (strain PH-1 / ATCC MYA-4620 / FGSC 9075 / NRRL 31084) GN=FG07913.1 PE=4 SV=1	>tr|A0A1C3YLB8|A0A1C3YLB8_GIBZE Uncharacterized protein OS=Gibberella zeae (strain PH-1 / ATCC MYA-4620 / FGSC 9075 / NRRL 31084) GN=FGRAMPH1_01T25971 PE=4 SV=1;>tr|I1RUL4|I1RUL4_GIBZE Uncharacterized protein OS=Gibberella zeae (strain PH-1 / ATCC MYA-4620	2	1	1	2.5	47.476	660	391
>tr|I1S886|I1S886_GIBZE Uridylate kinase OS=Gibberella zeae (strain PH-1 / ATCC MYA-4620 / FGSC 9075 / NRRL 31084) GN=FGSG_13064 PE=3 SV=1;>tr|A0A1C3YLC1|A0A1C3YLC1_GIBZE Uridylate kinase OS=Gibberella zeae (strain PH-1 / ATCC MYA-4620 / FGSC 9075 / NRRL 31084) GN=FGRAMPH1_01T24019 PE=3 SV=1	>tr|I1S886|I1S886_GIBZE Uridylate kinase OS=Gibberella zeae (strain PH-1 / ATCC MYA-4620 / FGSC 9075 / NRRL 31084) GN=FGSG_13064 PE=3 SV=1;>tr|A0A1C3YLC1|A0A1C3YLC1_GIBZE Uridylate kinase OS=Gibberella zeae (strain PH-1 / ATCC MYA-4620 / FGSC 9075 / NRRL 3	2	2	2	14	28.862	661	121
>tr|A0A1C3YLC2|A0A1C3YLC2_GIBZE Uncharacterized protein OS=Gibberella zeae (strain PH-1 / ATCC MYA-4620 / FGSC 9075 / NRRL 31084) GN=FGRAMPH1_01T24195 PE=4 SV=1;>tr|I1RSR0|I1RSR0_GIBZE Uncharacterized protein OS=Gibberella zeae (strain PH-1 / ATCC MYA-4620 / FGSC 9075 / NRRL 31084) GN=FG07191.1 PE=4 SV=1	>tr|A0A1C3YLC2|A0A1C3YLC2_GIBZE Uncharacterized protein OS=Gibberella zeae (strain PH-1 / ATCC MYA-4620 / FGSC 9075 / NRRL 31084) GN=FGRAMPH1_01T24195 PE=4 SV=1;>tr|I1RSR0|I1RSR0_GIBZE Uncharacterized protein OS=Gibberella zeae (strain PH-1 / ATCC MYA-4620	2	4	4	4.9	81.196	662;663	483;552
>tr|A0A1C3YLC3|A0A1C3YLC3_GIBZE Uncharacterized protein OS=Gibberella zeae (strain PH-1 / ATCC MYA-4620 / FGSC 9075 / NRRL 31084) GN=FGRAMPH1_01T25953 PE=4 SV=1;>tr|I1RUK9|I1RUK9_GIBZE Uncharacterized protein OS=Gibberella zeae (strain PH-1 / ATCC MYA-4620 / FGSC 9075 / NRRL 31084) GN=FG07907.1 PE=4 SV=1	>tr|A0A1C3YLC3|A0A1C3YLC3_GIBZE Uncharacterized protein OS=Gibberella zeae (strain PH-1 / ATCC MYA-4620 / FGSC 9075 / NRRL 31084) GN=FGRAMPH1_01T25953 PE=4 SV=1;>tr|I1RUK9|I1RUK9_GIBZE Uncharacterized protein OS=Gibberella zeae (strain PH-1 / ATCC MYA-4620	2	19	19	45.9	54.333	664;665;666;667;668	132;361;458;470;476
>tr|I1RTH1|I1RTH1_GIBZE Uracil phosphoribosyltransferase OS=Gibberella zeae (strain PH-1 / ATCC MYA-4620 / FGSC 9075 / NRRL 31084) GN=FG07475.1 PE=4 SV=1;>tr|A0A1C3YLD3|A0A1C3YLD3_GIBZE Uncharacterized protein OS=Gibberella zeae (strain PH-1 / ATCC MYA-4620 / FGSC 9075 / NRRL 31084) GN=FGRAMPH1_01T24903 PE=4 SV=1	>tr|I1RTH1|I1RTH1_GIBZE Uracil phosphoribosyltransferase OS=Gibberella zeae (strain PH-1 / ATCC MYA-4620 / FGSC 9075 / NRRL 31084) GN=FG07475.1 PE=4 SV=1;>tr|A0A1C3YLD3|A0A1C3YLD3_GIBZE Uncharacterized protein OS=Gibberella zeae (strain PH-1 / ATCC MYA-462	2	1	1	5.1	28.676	669	151
>tr|I1RUQ0|I1RUQ0_GIBZE Uncharacterized protein OS=Gibberella zeae (strain PH-1 / ATCC MYA-4620 / FGSC 9075 / NRRL 31084) GN=FG07950.1 PE=4 SV=1;>tr|A0A1C3YLD5|A0A1C3YLD5_GIBZE Uncharacterized protein OS=Gibberella zeae (strain PH-1 / ATCC MYA-4620 / FGSC 9075 / NRRL 31084) GN=FGRAMPH1_01T26059 PE=4 SV=1	>tr|I1RUQ0|I1RUQ0_GIBZE Uncharacterized protein OS=Gibberella zeae (strain PH-1 / ATCC MYA-4620 / FGSC 9075 / NRRL 31084) GN=FG07950.1 PE=4 SV=1;>tr|A0A1C3YLD5|A0A1C3YLD5_GIBZE Uncharacterized protein OS=Gibberella zeae (strain PH-1 / ATCC MYA-4620 / FGSC	2	2	2	4.1	71.971	670;671	541;543
>tr|I1RZ58|I1RZ58_GIBZE Uncharacterized protein OS=Gibberella zeae (strain PH-1 / ATCC MYA-4620 / FGSC 9075 / NRRL 31084) GN=FG09684.1 PE=4 SV=1;>tr|A0A1C3YLG3|A0A1C3YLG3_GIBZE Uncharacterized protein OS=Gibberella zeae (strain PH-1 / ATCC MYA-4620 / FGSC 9075 / NRRL 31084) GN=FGRAMPH1_01T26519 PE=4 SV=1	>tr|I1RZ58|I1RZ58_GIBZE Uncharacterized protein OS=Gibberella zeae (strain PH-1 / ATCC MYA-4620 / FGSC 9075 / NRRL 31084) GN=FG09684.1 PE=4 SV=1;>tr|A0A1C3YLG3|A0A1C3YLG3_GIBZE Uncharacterized protein OS=Gibberella zeae (strain PH-1 / ATCC MYA-4620 / FGSC	2	1	1	2.6	46.774
>tr|A0A1C3YLG9|A0A1C3YLG9_GIBZE Uncharacterized protein OS=Gibberella zeae (strain PH-1 / ATCC MYA-4620 / FGSC 9075 / NRRL 31084) GN=FGRAMPH1_01T25073 PE=4 SV=1;>tr|I1S8I4|I1S8I4_GIBZE Uncharacterized protein OS=Gibberella zeae (strain PH-1 / ATCC MYA-4620 / FGSC 9075 / NRRL 31084) GN=FG07548.1 PE=4 SV=1	>tr|A0A1C3YLG9|A0A1C3YLG9_GIBZE Uncharacterized protein OS=Gibberella zeae (strain PH-1 / ATCC MYA-4620 / FGSC 9075 / NRRL 31084) GN=FGRAMPH1_01T25073 PE=4 SV=1;>tr|I1S8I4|I1S8I4_GIBZE Uncharacterized protein OS=Gibberella zeae (strain PH-1 / ATCC MYA-4620	2	4	4	1.9	215.2	672	1896
>tr|I1RZ37|I1RZ37_GIBZE Protein kinase C OS=Gibberella zeae (strain PH-1 / ATCC MYA-4620 / FGSC 9075 / NRRL 31084) GN=FG09660.1 PE=3 SV=1;>tr|A0A1C3YLH6|A0A1C3YLH6_GIBZE Protein kinase C OS=Gibberella zeae (strain PH-1 / ATCC MYA-4620 / FGSC 9075 / NRRL 31084) GN=FGRAMPH1_01T26573 PE=3 SV=1	>tr|I1RZ37|I1RZ37_GIBZE Protein kinase C OS=Gibberella zeae (strain PH-1 / ATCC MYA-4620 / FGSC 9075 / NRRL 31084) GN=FG09660.1 PE=3 SV=1;>tr|A0A1C3YLH6|A0A1C3YLH6_GIBZE Protein kinase C OS=Gibberella zeae (strain PH-1 / ATCC MYA-4620 / FGSC 9075 / NRRL 31	2	1	1	0.9	128.98
>tr|A0A1C3YLH8|A0A1C3YLH8_GIBZE Uncharacterized protein OS=Gibberella zeae (strain PH-1 / ATCC MYA-4620 / FGSC 9075 / NRRL 31084) GN=FGRAMPH1_01T26497 PE=4 SV=1;>tr|I1RZ69|I1RZ69_GIBZE Uncharacterized protein OS=Gibberella zeae (strain PH-1 / ATCC MYA-4620 / FGSC 9075 / NRRL 31084) GN=FG09695.1 PE=4 SV=1	>tr|A0A1C3YLH8|A0A1C3YLH8_GIBZE Uncharacterized protein OS=Gibberella zeae (strain PH-1 / ATCC MYA-4620 / FGSC 9075 / NRRL 31084) GN=FGRAMPH1_01T26497 PE=4 SV=1;>tr|I1RZ69|I1RZ69_GIBZE Uncharacterized protein OS=Gibberella zeae (strain PH-1 / ATCC MYA-4620	2	2	2	3.7	83.628
>tr|A0A1C3YLI1|A0A1C3YLI1_GIBZE Methylenetetrahydrofolate reductase OS=Gibberella zeae (strain PH-1 / ATCC MYA-4620 / FGSC 9075 / NRRL 31084) GN=FGRAMPH1_01T26765 PE=3 SV=1;>tr|I1RYW1|I1RYW1_GIBZE Methylenetetrahydrofolate reductase OS=Gibberella zeae (strain PH-1 / ATCC MYA-4620 / FGSC 9075 / NRRL 31084) GN=FG09572.1 PE=3 SV=1	>tr|A0A1C3YLI1|A0A1C3YLI1_GIBZE Methylenetetrahydrofolate reductase OS=Gibberella zeae (strain PH-1 / ATCC MYA-4620 / FGSC 9075 / NRRL 31084) GN=FGRAMPH1_01T26765 PE=3 SV=1;>tr|I1RYW1|I1RYW1_GIBZE Methylenetetrahydrofolate reductase OS=Gibberella zeae (str	2	2	2	3.1	69.914
>tr|A0A1C3YLI2|A0A1C3YLI2_GIBZE Uncharacterized protein OS=Gibberella zeae (strain PH-1 / ATCC MYA-4620 / FGSC 9075 / NRRL 31084) GN=FGRAMPH1_01T24643 PE=4 SV=1;>tr|I1RT67|I1RT67_GIBZE Uncharacterized protein OS=Gibberella zeae (strain PH-1 / ATCC MYA-4620 / FGSC 9075 / NRRL 31084) GN=FG07366.1 PE=4 SV=1	>tr|A0A1C3YLI2|A0A1C3YLI2_GIBZE Uncharacterized protein OS=Gibberella zeae (strain PH-1 / ATCC MYA-4620 / FGSC 9075 / NRRL 31084) GN=FGRAMPH1_01T24643 PE=4 SV=1;>tr|I1RT67|I1RT67_GIBZE Uncharacterized protein OS=Gibberella zeae (strain PH-1 / ATCC MYA-4620	2	5	5	29.8	28.22	673	240
>tr|A0A1C3YLJ4|A0A1C3YLJ4_GIBZE Uncharacterized protein OS=Gibberella zeae (strain PH-1 / ATCC MYA-4620 / FGSC 9075 / NRRL 31084) GN=FGRAMPH1_01T26803 PE=4 SV=1;>tr|I1RYU7|I1RYU7_GIBZE Uncharacterized protein OS=Gibberella zeae (strain PH-1 / ATCC MYA-4620 / FGSC 9075 / NRRL 31084) GN=FG09556.1 PE=4 SV=1	>tr|A0A1C3YLJ4|A0A1C3YLJ4_GIBZE Uncharacterized protein OS=Gibberella zeae (strain PH-1 / ATCC MYA-4620 / FGSC 9075 / NRRL 31084) GN=FGRAMPH1_01T26803 PE=4 SV=1;>tr|I1RYU7|I1RYU7_GIBZE Uncharacterized protein OS=Gibberella zeae (strain PH-1 / ATCC MYA-4620	2	4	4	11.3	41.8
>tr|A0A1C3YLK2|A0A1C3YLK2_GIBZE Uncharacterized protein OS=Gibberella zeae (strain PH-1 / ATCC MYA-4620 / FGSC 9075 / NRRL 31084) GN=FGRAMPH1_01T27017 PE=4 SV=1;>tr|I1RYL0|I1RYL0_GIBZE Uncharacterized protein OS=Gibberella zeae (strain PH-1 / ATCC MYA-4620 / FGSC 9075 / NRRL 31084) GN=FG09466.1 PE=4 SV=1	>tr|A0A1C3YLK2|A0A1C3YLK2_GIBZE Uncharacterized protein OS=Gibberella zeae (strain PH-1 / ATCC MYA-4620 / FGSC 9075 / NRRL 31084) GN=FGRAMPH1_01T27017 PE=4 SV=1;>tr|I1RYL0|I1RYL0_GIBZE Uncharacterized protein OS=Gibberella zeae (strain PH-1 / ATCC MYA-4620	2	1	1	1.4	86.568
>tr|I1RYJ2|I1RYJ2_GIBZE Uncharacterized protein OS=Gibberella zeae (strain PH-1 / ATCC MYA-4620 / FGSC 9075 / NRRL 31084) GN=FG09446.1 PE=4 SV=1;>tr|A0A1C3YLK9|A0A1C3YLK9_GIBZE Uncharacterized protein OS=Gibberella zeae (strain PH-1 / ATCC MYA-4620 / FGSC 9075 / NRRL 31084) GN=FGRAMPH1_01T27073 PE=4 SV=1	>tr|I1RYJ2|I1RYJ2_GIBZE Uncharacterized protein OS=Gibberella zeae (strain PH-1 / ATCC MYA-4620 / FGSC 9075 / NRRL 31084) GN=FG09446.1 PE=4 SV=1;>tr|A0A1C3YLK9|A0A1C3YLK9_GIBZE Uncharacterized protein OS=Gibberella zeae (strain PH-1 / ATCC MYA-4620 / FGSC	2	2	2	4.4	37.981
>tr|A0A1C3YLL0|A0A1C3YLL0_GIBZE Uncharacterized protein OS=Gibberella zeae (strain PH-1 / ATCC MYA-4620 / FGSC 9075 / NRRL 31084) GN=FGRAMPH1_01T26969 PE=4 SV=1;>tr|I1RYN0|I1RYN0_GIBZE Uncharacterized protein OS=Gibberella zeae (strain PH-1 / ATCC MYA-4620 / FGSC 9075 / NRRL 31084) GN=FG09487.1 PE=4 SV=1	>tr|A0A1C3YLL0|A0A1C3YLL0_GIBZE Uncharacterized protein OS=Gibberella zeae (strain PH-1 / ATCC MYA-4620 / FGSC 9075 / NRRL 31084) GN=FGRAMPH1_01T26969 PE=4 SV=1;>tr|I1RYN0|I1RYN0_GIBZE Uncharacterized protein OS=Gibberella zeae (strain PH-1 / ATCC MYA-4620	2	1	1	2.9	33.262
>tr|I1S9Q4|I1S9Q4_GIBZE Uncharacterized protein OS=Gibberella zeae (strain PH-1 / ATCC MYA-4620 / FGSC 9075 / NRRL 31084) GN=FG09447.1 PE=4 SV=1;>tr|A0A1C3YLL3|A0A1C3YLL3_GIBZE Uncharacterized protein OS=Gibberella zeae (strain PH-1 / ATCC MYA-4620 / FGSC 9075 / NRRL 31084) GN=FGRAMPH1_01T27069 PE=4 SV=1	>tr|I1S9Q4|I1S9Q4_GIBZE Uncharacterized protein OS=Gibberella zeae (strain PH-1 / ATCC MYA-4620 / FGSC 9075 / NRRL 31084) GN=FG09447.1 PE=4 SV=1;>tr|A0A1C3YLL3|A0A1C3YLL3_GIBZE Uncharacterized protein OS=Gibberella zeae (strain PH-1 / ATCC MYA-4620 / FGSC	2	1	1	1.3	92.044
>tr|A0A1C3YLN6|A0A1C3YLN6_GIBZE Uncharacterized protein OS=Gibberella zeae (strain PH-1 / ATCC MYA-4620 / FGSC 9075 / NRRL 31084) GN=FGRAMPH1_01T27057 PE=4 SV=1;>tr|I1S9Q6|I1S9Q6_GIBZE Uncharacterized protein OS=Gibberella zeae (strain PH-1 / ATCC MYA-4620 / FGSC 9075 / NRRL 31084) GN=FGSG_13587 PE=4 SV=1	>tr|A0A1C3YLN6|A0A1C3YLN6_GIBZE Uncharacterized protein OS=Gibberella zeae (strain PH-1 / ATCC MYA-4620 / FGSC 9075 / NRRL 31084) GN=FGRAMPH1_01T27057 PE=4 SV=1;>tr|I1S9Q6|I1S9Q6_GIBZE Uncharacterized protein OS=Gibberella zeae (strain PH-1 / ATCC MYA-4620	2	1	1	1.8	50.492	674	331
>tr|A0A1C3YLP0|A0A1C3YLP0_GIBZE Uncharacterized protein OS=Gibberella zeae (strain PH-1 / ATCC MYA-4620 / FGSC 9075 / NRRL 31084) GN=FGRAMPH1_01T26133 PE=4 SV=1;>tr|I1S9X9|I1S9X9_GIBZE Uncharacterized protein OS=Gibberella zeae (strain PH-1 / ATCC MYA-4620 / FGSC 9075 / NRRL 31084) GN=FGSG_13660 PE=4 SV=1	>tr|A0A1C3YLP0|A0A1C3YLP0_GIBZE Uncharacterized protein OS=Gibberella zeae (strain PH-1 / ATCC MYA-4620 / FGSC 9075 / NRRL 31084) GN=FGRAMPH1_01T26133 PE=4 SV=1;>tr|I1S9X9|I1S9X9_GIBZE Uncharacterized protein OS=Gibberella zeae (strain PH-1 / ATCC MYA-4620	2	1	1	1.2	102.22
>tr|I1RY69|I1RY69_GIBZE Uncharacterized protein OS=Gibberella zeae (strain PH-1 / ATCC MYA-4620 / FGSC 9075 / NRRL 31084) GN=FG09306.1 PE=4 SV=1;>tr|A0A1C3YLP1|A0A1C3YLP1_GIBZE Uncharacterized protein OS=Gibberella zeae (strain PH-1 / ATCC MYA-4620 / FGSC 9075 / NRRL 31084) GN=FGRAMPH1_01T27415 PE=4 SV=1	>tr|I1RY69|I1RY69_GIBZE Uncharacterized protein OS=Gibberella zeae (strain PH-1 / ATCC MYA-4620 / FGSC 9075 / NRRL 31084) GN=FG09306.1 PE=4 SV=1;>tr|A0A1C3YLP1|A0A1C3YLP1_GIBZE Uncharacterized protein OS=Gibberella zeae (strain PH-1 / ATCC MYA-4620 / FGSC	2	1	1	1.2	176	675	571
>tr|A0A1C3YLP6|A0A1C3YLP6_GIBZE Uncharacterized protein OS=Gibberella zeae (strain PH-1 / ATCC MYA-4620 / FGSC 9075 / NRRL 31084) GN=FGRAMPH1_01T27109 PE=4 SV=1;>tr|I1RYH8|I1RYH8_GIBZE Uncharacterized protein OS=Gibberella zeae (strain PH-1 / ATCC MYA-4620 / FGSC 9075 / NRRL 31084) GN=FG09431.1 PE=4 SV=1	>tr|A0A1C3YLP6|A0A1C3YLP6_GIBZE Uncharacterized protein OS=Gibberella zeae (strain PH-1 / ATCC MYA-4620 / FGSC 9075 / NRRL 31084) GN=FGRAMPH1_01T27109 PE=4 SV=1;>tr|I1RYH8|I1RYH8_GIBZE Uncharacterized protein OS=Gibberella zeae (strain PH-1 / ATCC MYA-4620	2	2	2	7.7	32.804
>tr|I1RZI9|I1RZI9_GIBZE Uncharacterized protein OS=Gibberella zeae (strain PH-1 / ATCC MYA-4620 / FGSC 9075 / NRRL 31084) GN=FG09835.1 PE=4 SV=1;>tr|A0A1C3YLP7|A0A1C3YLP7_GIBZE Uncharacterized protein OS=Gibberella zeae (strain PH-1 / ATCC MYA-4620 / FGSC 9075 / NRRL 31084) GN=FGRAMPH1_01T26167 PE=4 SV=1	>tr|I1RZI9|I1RZI9_GIBZE Uncharacterized protein OS=Gibberella zeae (strain PH-1 / ATCC MYA-4620 / FGSC 9075 / NRRL 31084) GN=FG09835.1 PE=4 SV=1;>tr|A0A1C3YLP7|A0A1C3YLP7_GIBZE Uncharacterized protein OS=Gibberella zeae (strain PH-1 / ATCC MYA-4620 / FGSC	2	1	1	4.4	37.651	676	29
>tr|A0A1C3YLS7|A0A1C3YLS7_GIBZE Uncharacterized protein OS=Gibberella zeae (strain PH-1 / ATCC MYA-4620 / FGSC 9075 / NRRL 31084) GN=FGRAMPH1_01T27577 PE=4 SV=1;>tr|I1RY15|I1RY15_GIBZE Uncharacterized protein OS=Gibberella zeae (strain PH-1 / ATCC MYA-4620 / FGSC 9075 / NRRL 31084) GN=FG09244.1 PE=4 SV=1	>tr|A0A1C3YLS7|A0A1C3YLS7_GIBZE Uncharacterized protein OS=Gibberella zeae (strain PH-1 / ATCC MYA-4620 / FGSC 9075 / NRRL 31084) GN=FGRAMPH1_01T27577 PE=4 SV=1;>tr|I1RY15|I1RY15_GIBZE Uncharacterized protein OS=Gibberella zeae (strain PH-1 / ATCC MYA-4620	2	1	1	1	168.39	677	1469
>tr|I1RZ85|I1RZ85_GIBZE DNA-binding protein creA OS=Gibberella zeae (strain PH-1 / ATCC MYA-4620 / FGSC 9075 / NRRL 31084) GN=FG09715.1 PE=4 SV=1;>tr|A0A1C3YLS8|A0A1C3YLS8_GIBZE Uncharacterized protein OS=Gibberella zeae (strain PH-1 / ATCC MYA-4620 / FGSC 9075 / NRRL 31084) GN=FGRAMPH1_01T26447 PE=4 SV=1	>tr|I1RZ85|I1RZ85_GIBZE DNA-binding protein creA OS=Gibberella zeae (strain PH-1 / ATCC MYA-4620 / FGSC 9075 / NRRL 31084) GN=FG09715.1 PE=4 SV=1;>tr|A0A1C3YLS8|A0A1C3YLS8_GIBZE Uncharacterized protein OS=Gibberella zeae (strain PH-1 / ATCC MYA-4620 / FGSC	2	1	1	4.1	45.326	678	90
>tr|A0A1C3YLT5|A0A1C3YLT5_GIBZE Uncharacterized protein OS=Gibberella zeae (strain PH-1 / ATCC MYA-4620 / FGSC 9075 / NRRL 31084) GN=FGRAMPH1_01T27665 PE=3 SV=1;>tr|V6RMS3|V6RMS3_GIBZE Uncharacterized protein OS=Gibberella zeae (strain PH-1 / ATCC MYA-4620 / FGSC 9075 / NRRL 31084) GN=FG09206.1 PE=3 SV=1	>tr|A0A1C3YLT5|A0A1C3YLT5_GIBZE Uncharacterized protein OS=Gibberella zeae (strain PH-1 / ATCC MYA-4620 / FGSC 9075 / NRRL 31084) GN=FGRAMPH1_01T27665 PE=3 SV=1;>tr|V6RMS3|V6RMS3_GIBZE Uncharacterized protein OS=Gibberella zeae (strain PH-1 / ATCC MYA-4620	2	1	1	2.3	81.976	679	245
>tr|I1RYR4|I1RYR4_GIBZE Uncharacterized protein OS=Gibberella zeae (strain PH-1 / ATCC MYA-4620 / FGSC 9075 / NRRL 31084) GN=FG09522.1 PE=4 SV=1;>tr|A0A1C3YLW6|A0A1C3YLW6_GIBZE Uncharacterized protein OS=Gibberella zeae (strain PH-1 / ATCC MYA-4620 / FGSC 9075 / NRRL 31084) GN=FGRAMPH1_01T26885 PE=4 SV=1	>tr|I1RYR4|I1RYR4_GIBZE Uncharacterized protein OS=Gibberella zeae (strain PH-1 / ATCC MYA-4620 / FGSC 9075 / NRRL 31084) GN=FG09522.1 PE=4 SV=1;>tr|A0A1C3YLW6|A0A1C3YLW6_GIBZE Uncharacterized protein OS=Gibberella zeae (strain PH-1 / ATCC MYA-4620 / FGSC	2	6	6	11	63.277	680;681	152;217
>tr|A0A1C3YLW8|A0A1C3YLW8_GIBZE Uncharacterized protein OS=Gibberella zeae (strain PH-1 / ATCC MYA-4620 / FGSC 9075 / NRRL 31084) GN=FGRAMPH1_01T27095 PE=4 SV=1	>tr|A0A1C3YLW8|A0A1C3YLW8_GIBZE Uncharacterized protein OS=Gibberella zeae (strain PH-1 / ATCC MYA-4620 / FGSC 9075 / NRRL 31084) GN=FGRAMPH1_01T27095 PE=4 SV=1	1	1	1	2.9	56.824
>tr|A0A1C3YLX8|A0A1C3YLX8_GIBZE Uncharacterized protein OS=Gibberella zeae (strain PH-1 / ATCC MYA-4620 / FGSC 9075 / NRRL 31084) GN=FGRAMPH1_01T27395 PE=4 SV=1;>tr|I1S9M1|I1S9M1_GIBZE Uncharacterized protein OS=Gibberella zeae (strain PH-1 / ATCC MYA-4620 / FGSC 9075 / NRRL 31084) GN=FGSG_13552 PE=4 SV=1	>tr|A0A1C3YLX8|A0A1C3YLX8_GIBZE Uncharacterized protein OS=Gibberella zeae (strain PH-1 / ATCC MYA-4620 / FGSC 9075 / NRRL 31084) GN=FGRAMPH1_01T27395 PE=4 SV=1;>tr|I1S9M1|I1S9M1_GIBZE Uncharacterized protein OS=Gibberella zeae (strain PH-1 / ATCC MYA-4620	2	3	3	10.1	36.224	682;683	165;272
>tr|I1RY36|I1RY36_GIBZE Uncharacterized protein OS=Gibberella zeae (strain PH-1 / ATCC MYA-4620 / FGSC 9075 / NRRL 31084) GN=FG09267.1 PE=3 SV=1;>tr|A0A1C3YM05|A0A1C3YM05_GIBZE Uncharacterized protein OS=Gibberella zeae (strain PH-1 / ATCC MYA-4620 / FGSC 9075 / NRRL 31084) GN=FGRAMPH1_01T27517 PE=3 SV=1	>tr|I1RY36|I1RY36_GIBZE Uncharacterized protein OS=Gibberella zeae (strain PH-1 / ATCC MYA-4620 / FGSC 9075 / NRRL 31084) GN=FG09267.1 PE=3 SV=1;>tr|A0A1C3YM05|A0A1C3YM05_GIBZE Uncharacterized protein OS=Gibberella zeae (strain PH-1 / ATCC MYA-4620 / FGSC	2	8	8	12.8	75.957	684;685	264;430
>tr|A0A1C3YM09|A0A1C3YM09_GIBZE Uncharacterized protein OS=Gibberella zeae (strain PH-1 / ATCC MYA-4620 / FGSC 9075 / NRRL 31084) GN=FGRAMPH1_01T27639 PE=4 SV=1;>tr|I1RXZ1|I1RXZ1_GIBZE Uncharacterized protein OS=Gibberella zeae (strain PH-1 / ATCC MYA-4620 / FGSC 9075 / NRRL 31084) GN=FG09218.1 PE=4 SV=1	>tr|A0A1C3YM09|A0A1C3YM09_GIBZE Uncharacterized protein OS=Gibberella zeae (strain PH-1 / ATCC MYA-4620 / FGSC 9075 / NRRL 31084) GN=FGRAMPH1_01T27639 PE=4 SV=1;>tr|I1RXZ1|I1RXZ1_GIBZE Uncharacterized protein OS=Gibberella zeae (strain PH-1 / ATCC MYA-4620	2	1	1	4.7	48.794
>tr|A0A1C3YM16|A0A1C3YM16_GIBZE Uncharacterized protein OS=Gibberella zeae (strain PH-1 / ATCC MYA-4620 / FGSC 9075 / NRRL 31084) GN=FGRAMPH1_01T09441 PE=4 SV=1;>tr|I1RVG3|I1RVG3_GIBZE Uncharacterized protein OS=Gibberella zeae (strain PH-1 / ATCC MYA-4620 / FGSC 9075 / NRRL 31084) GN=FG08238.1 PE=4 SV=1	>tr|A0A1C3YM16|A0A1C3YM16_GIBZE Uncharacterized protein OS=Gibberella zeae (strain PH-1 / ATCC MYA-4620 / FGSC 9075 / NRRL 31084) GN=FGRAMPH1_01T09441 PE=4 SV=1;>tr|I1RVG3|I1RVG3_GIBZE Uncharacterized protein OS=Gibberella zeae (strain PH-1 / ATCC MYA-4620	2	7	7	22.6	20.789	686	174
>tr|I1RY13|I1RY13_GIBZE Uncharacterized protein OS=Gibberella zeae (strain PH-1 / ATCC MYA-4620 / FGSC 9075 / NRRL 31084) GN=FG09241.1 PE=4 SV=1;>tr|A0A1C3YM29|A0A1C3YM29_GIBZE Uncharacterized protein OS=Gibberella zeae (strain PH-1 / ATCC MYA-4620 / FGSC 9075 / NRRL 31084) GN=FGRAMPH1_01T27585 PE=4 SV=1	>tr|I1RY13|I1RY13_GIBZE Uncharacterized protein OS=Gibberella zeae (strain PH-1 / ATCC MYA-4620 / FGSC 9075 / NRRL 31084) GN=FG09241.1 PE=4 SV=1;>tr|A0A1C3YM29|A0A1C3YM29_GIBZE Uncharacterized protein OS=Gibberella zeae (strain PH-1 / ATCC MYA-4620 / FGSC	2	2	2	1.1	205.69
>tr|A0A1C3YM35|A0A1C3YM35_GIBZE Uncharacterized protein OS=Gibberella zeae (strain PH-1 / ATCC MYA-4620 / FGSC 9075 / NRRL 31084) GN=FGRAMPH1_01T09625 PE=4 SV=1;>tr|I1RVM8|I1RVM8_GIBZE Uncharacterized protein OS=Gibberella zeae (strain PH-1 / ATCC MYA-4620 / FGSC 9075 / NRRL 31084) GN=FG08310.1 PE=4 SV=1	>tr|A0A1C3YM35|A0A1C3YM35_GIBZE Uncharacterized protein OS=Gibberella zeae (strain PH-1 / ATCC MYA-4620 / FGSC 9075 / NRRL 31084) GN=FGRAMPH1_01T09625 PE=4 SV=1;>tr|I1RVM8|I1RVM8_GIBZE Uncharacterized protein OS=Gibberella zeae (strain PH-1 / ATCC MYA-4620	2	3	3	12.2	49.646	687;688	150;375
>tr|A0A1C3YM44|A0A1C3YM44_GIBZE Uncharacterized protein OS=Gibberella zeae (strain PH-1 / ATCC MYA-4620 / FGSC 9075 / NRRL 31084) GN=FGRAMPH1_01T09575 PE=4 SV=1;>tr|I1RVK9|I1RVK9_GIBZE Uncharacterized protein OS=Gibberella zeae (strain PH-1 / ATCC MYA-4620 / FGSC 9075 / NRRL 31084) GN=FG08290.1 PE=4 SV=1	>tr|A0A1C3YM44|A0A1C3YM44_GIBZE Uncharacterized protein OS=Gibberella zeae (strain PH-1 / ATCC MYA-4620 / FGSC 9075 / NRRL 31084) GN=FGRAMPH1_01T09575 PE=4 SV=1;>tr|I1RVK9|I1RVK9_GIBZE Uncharacterized protein OS=Gibberella zeae (strain PH-1 / ATCC MYA-4620	2	1	1	1.9	77.625
>tr|I1S8Z0|I1S8Z0_GIBZE Uncharacterized protein OS=Gibberella zeae (strain PH-1 / ATCC MYA-4620 / FGSC 9075 / NRRL 31084) GN=FGSG_13319 PE=4 SV=1;>tr|A0A1C3YM90|A0A1C3YM90_GIBZE Uncharacterized protein OS=Gibberella zeae (strain PH-1 / ATCC MYA-4620 / FGSC 9075 / NRRL 31084) GN=FGRAMPH1_01T10561 PE=4 SV=1	>tr|I1S8Z0|I1S8Z0_GIBZE Uncharacterized protein OS=Gibberella zeae (strain PH-1 / ATCC MYA-4620 / FGSC 9075 / NRRL 31084) GN=FGSG_13319 PE=4 SV=1;>tr|A0A1C3YM90|A0A1C3YM90_GIBZE Uncharacterized protein OS=Gibberella zeae (strain PH-1 / ATCC MYA-4620 / FGSC	2	7	7	19.7	41.908	689;690;691;692	186;275;324;344
>tr|A0A1C3YMA1|A0A1C3YMA1_GIBZE Uncharacterized protein OS=Gibberella zeae (strain PH-1 / ATCC MYA-4620 / FGSC 9075 / NRRL 31084) GN=FGRAMPH1_01T10701 PE=4 SV=1;>tr|I1RWQ7|I1RWQ7_GIBZE Uncharacterized protein OS=Gibberella zeae (strain PH-1 / ATCC MYA-4620 / FGSC 9075 / NRRL 31084) GN=FGSG_08737 PE=4 SV=1	>tr|A0A1C3YMA1|A0A1C3YMA1_GIBZE Uncharacterized protein OS=Gibberella zeae (strain PH-1 / ATCC MYA-4620 / FGSC 9075 / NRRL 31084) GN=FGRAMPH1_01T10701 PE=4 SV=1;>tr|I1RWQ7|I1RWQ7_GIBZE Uncharacterized protein OS=Gibberella zeae (strain PH-1 / ATCC MYA-4620	2	22	22	46.4	59.346	693;694;695;696;697;698;699	252;274;322;334;351;447;512
>tr|A0A1C3YMA6|A0A1C3YMA6_GIBZE Uncharacterized protein OS=Gibberella zeae (strain PH-1 / ATCC MYA-4620 / FGSC 9075 / NRRL 31084) GN=FGRAMPH1_01T10835 PE=4 SV=1;>tr|I1RWV6|I1RWV6_GIBZE Uncharacterized protein OS=Gibberella zeae (strain PH-1 / ATCC MYA-4620 / FGSC 9075 / NRRL 31084) GN=FG08792.1 PE=4 SV=1	>tr|A0A1C3YMA6|A0A1C3YMA6_GIBZE Uncharacterized protein OS=Gibberella zeae (strain PH-1 / ATCC MYA-4620 / FGSC 9075 / NRRL 31084) GN=FGRAMPH1_01T10835 PE=4 SV=1;>tr|I1RWV6|I1RWV6_GIBZE Uncharacterized protein OS=Gibberella zeae (strain PH-1 / ATCC MYA-4620	2	2	2	15.8	17.189	700	64
>tr|A0A1C3YMC0|A0A1C3YMC0_GIBZE Plasma membrane ATPase OS=Gibberella zeae (strain PH-1 / ATCC MYA-4620 / FGSC 9075 / NRRL 31084) GN=FGRAMPH1_01T09707 PE=3 SV=1;>tr|I1RVQ6|I1RVQ6_GIBZE Plasma membrane ATPase OS=Gibberella zeae (strain PH-1 / ATCC MYA-4620 / FGSC 9075 / NRRL 31084) GN=FG08343.1 PE=3 SV=1	>tr|A0A1C3YMC0|A0A1C3YMC0_GIBZE Plasma membrane ATPase OS=Gibberella zeae (strain PH-1 / ATCC MYA-4620 / FGSC 9075 / NRRL 31084) GN=FGRAMPH1_01T09707 PE=3 SV=1;>tr|I1RVQ6|I1RVQ6_GIBZE Plasma membrane ATPase OS=Gibberella zeae (strain PH-1 / ATCC MYA-4620 /	2	10	10	11	112.09	701;702;703;704;705;706	244;517;533;558;574;998
>tr|A0A1C3YMF9|A0A1C3YMF9_GIBZE Uncharacterized protein OS=Gibberella zeae (strain PH-1 / ATCC MYA-4620 / FGSC 9075 / NRRL 31084) GN=FGRAMPH1_01T10697 PE=4 SV=1;>tr|I1RWQ5|I1RWQ5_GIBZE Uncharacterized protein OS=Gibberella zeae (strain PH-1 / ATCC MYA-4620 / FGSC 9075 / NRRL 31084) GN=FG08735.1 PE=4 SV=1	>tr|A0A1C3YMF9|A0A1C3YMF9_GIBZE Uncharacterized protein OS=Gibberella zeae (strain PH-1 / ATCC MYA-4620 / FGSC 9075 / NRRL 31084) GN=FGRAMPH1_01T10697 PE=4 SV=1;>tr|I1RWQ5|I1RWQ5_GIBZE Uncharacterized protein OS=Gibberella zeae (strain PH-1 / ATCC MYA-4620	2	1	1	1.4	101.18
>tr|A0A1C3YML2|A0A1C3YML2_GIBZE Uncharacterized protein OS=Gibberella zeae (strain PH-1 / ATCC MYA-4620 / FGSC 9075 / NRRL 31084) GN=FGRAMPH1_01T11331 PE=4 SV=1;>tr|I1RGD6|I1RGD6_GIBZE Kinase dsk1 OS=Gibberella zeae (strain PH-1 / ATCC MYA-4620 / FGSC 9075 / NRRL 31084) GN=FG02795.1 PE=4 SV=1	>tr|A0A1C3YML2|A0A1C3YML2_GIBZE Uncharacterized protein OS=Gibberella zeae (strain PH-1 / ATCC MYA-4620 / FGSC 9075 / NRRL 31084) GN=FGRAMPH1_01T11331 PE=4 SV=1;>tr|I1RGD6|I1RGD6_GIBZE Kinase dsk1 OS=Gibberella zeae (strain PH-1 / ATCC MYA-4620 / FGSC 9075	2	2	2	4.8	58.426	707	478
>tr|A0A1C3YMN5|A0A1C3YMN5_GIBZE Uncharacterized protein OS=Gibberella zeae (strain PH-1 / ATCC MYA-4620 / FGSC 9075 / NRRL 31084) GN=FGRAMPH1_01T11797 PE=4 SV=1;>tr|I1S6R3|I1S6R3_GIBZE Uncharacterized protein OS=Gibberella zeae (strain PH-1 / ATCC MYA-4620 / FGSC 9075 / NRRL 31084) GN=FGSG_12536 PE=4 SV=1	>tr|A0A1C3YMN5|A0A1C3YMN5_GIBZE Uncharacterized protein OS=Gibberella zeae (strain PH-1 / ATCC MYA-4620 / FGSC 9075 / NRRL 31084) GN=FGRAMPH1_01T11797 PE=4 SV=1;>tr|I1S6R3|I1S6R3_GIBZE Uncharacterized protein OS=Gibberella zeae (strain PH-1 / ATCC MYA-4620	2	2	2	6.5	45.345	708	149
>tr|A0A1C3YMT4|A0A1C3YMT4_GIBZE Uncharacterized protein OS=Gibberella zeae (strain PH-1 / ATCC MYA-4620 / FGSC 9075 / NRRL 31084) GN=FGRAMPH1_01T12881 PE=4 SV=1;>tr|I1RI18|I1RI18_GIBZE Uncharacterized protein OS=Gibberella zeae (strain PH-1 / ATCC MYA-4620 / FGSC 9075 / NRRL 31084) GN=FG03438.1 PE=4 SV=1	>tr|A0A1C3YMT4|A0A1C3YMT4_GIBZE Uncharacterized protein OS=Gibberella zeae (strain PH-1 / ATCC MYA-4620 / FGSC 9075 / NRRL 31084) GN=FGRAMPH1_01T12881 PE=4 SV=1;>tr|I1RI18|I1RI18_GIBZE Uncharacterized protein OS=Gibberella zeae (strain PH-1 / ATCC MYA-4620	2	2	2	11.4	27.985
>tr|I1RIF4|I1RIF4_GIBZE Uncharacterized protein OS=Gibberella zeae (strain PH-1 / ATCC MYA-4620 / FGSC 9075 / NRRL 31084) GN=FG03586.1 PE=4 SV=1;>tr|A0A1C3YMW0|A0A1C3YMW0_GIBZE Uncharacterized protein OS=Gibberella zeae (strain PH-1 / ATCC MYA-4620 / FGSC 9075 / NRRL 31084) GN=FGRAMPH1_01T13225 PE=4 SV=1	>tr|I1RIF4|I1RIF4_GIBZE Uncharacterized protein OS=Gibberella zeae (strain PH-1 / ATCC MYA-4620 / FGSC 9075 / NRRL 31084) GN=FG03586.1 PE=4 SV=1;>tr|A0A1C3YMW0|A0A1C3YMW0_GIBZE Uncharacterized protein OS=Gibberella zeae (strain PH-1 / ATCC MYA-4620 / FGSC	2	10	10	53.2	17.206	709;710;711;712	100;125;128;150
>tr|A0A1C3YN25|A0A1C3YN25_GIBZE Uncharacterized protein OS=Gibberella zeae (strain PH-1 / ATCC MYA-4620 / FGSC 9075 / NRRL 31084) GN=FGRAMPH1_01T13481 PE=3 SV=1;>tr|I1RIQ2|I1RIQ2_GIBZE Argininosuccinate lyase OS=Gibberella zeae (strain PH-1 / ATCC MYA-4620 / FGSC 9075 / NRRL 31084) GN=FG03694.1 PE=3 SV=1	>tr|A0A1C3YN25|A0A1C3YN25_GIBZE Uncharacterized protein OS=Gibberella zeae (strain PH-1 / ATCC MYA-4620 / FGSC 9075 / NRRL 31084) GN=FGRAMPH1_01T13481 PE=3 SV=1;>tr|I1RIQ2|I1RIQ2_GIBZE Argininosuccinate lyase OS=Gibberella zeae (strain PH-1 / ATCC MYA-4620	2	2	2	5.9	50.788	713	116
>tr|I1RIX7|I1RIX7_GIBZE Uncharacterized protein OS=Gibberella zeae (strain PH-1 / ATCC MYA-4620 / FGSC 9075 / NRRL 31084) GN=FG03774.1 PE=4 SV=1;>tr|A0A1C3YN33|A0A1C3YN33_GIBZE Uncharacterized protein OS=Gibberella zeae (strain PH-1 / ATCC MYA-4620 / FGSC 9075 / NRRL 31084) GN=FGRAMPH1_01T13677 PE=4 SV=1	>tr|I1RIX7|I1RIX7_GIBZE Uncharacterized protein OS=Gibberella zeae (strain PH-1 / ATCC MYA-4620 / FGSC 9075 / NRRL 31084) GN=FG03774.1 PE=4 SV=1;>tr|A0A1C3YN33|A0A1C3YN33_GIBZE Uncharacterized protein OS=Gibberella zeae (strain PH-1 / ATCC MYA-4620 / FGSC	2	1	1	7.6	37.28
>tr|A0A1C3YN39|A0A1C3YN39_GIBZE Uncharacterized protein OS=Gibberella zeae (strain PH-1 / ATCC MYA-4620 / FGSC 9075 / NRRL 31084) GN=FGRAMPH1_01T14667 PE=4 SV=1;>tr|I1RJZ3|I1RJZ3_GIBZE Uncharacterized protein OS=Gibberella zeae (strain PH-1 / ATCC MYA-4620 / FGSC 9075 / NRRL 31084) GN=FG04177.1 PE=4 SV=1	>tr|A0A1C3YN39|A0A1C3YN39_GIBZE Uncharacterized protein OS=Gibberella zeae (strain PH-1 / ATCC MYA-4620 / FGSC 9075 / NRRL 31084) GN=FGRAMPH1_01T14667 PE=4 SV=1;>tr|I1RJZ3|I1RJZ3_GIBZE Uncharacterized protein OS=Gibberella zeae (strain PH-1 / ATCC MYA-4620	2	2	2	1.8	113.54	714	485
>tr|A0A1C3YN64|A0A1C3YN64_GIBZE Uncharacterized protein OS=Gibberella zeae (strain PH-1 / ATCC MYA-4620 / FGSC 9075 / NRRL 31084) GN=FGRAMPH1_01T14955 PE=4 SV=1;>tr|I1RKA3|I1RKA3_GIBZE Uncharacterized protein OS=Gibberella zeae (strain PH-1 / ATCC MYA-4620 / FGSC 9075 / NRRL 31084) GN=FGSG_04300 PE=4 SV=1	>tr|A0A1C3YN64|A0A1C3YN64_GIBZE Uncharacterized protein OS=Gibberella zeae (strain PH-1 / ATCC MYA-4620 / FGSC 9075 / NRRL 31084) GN=FGRAMPH1_01T14955 PE=4 SV=1;>tr|I1RKA3|I1RKA3_GIBZE Uncharacterized protein OS=Gibberella zeae (strain PH-1 / ATCC MYA-4620	2	1	1	1.8	83.537	715	467
>tr|A0A1C3YN85|A0A1C3YN85_GIBZE Uncharacterized protein OS=Gibberella zeae (strain PH-1 / ATCC MYA-4620 / FGSC 9075 / NRRL 31084) GN=FGRAMPH1_01T15425 PE=4 SV=1;>tr|I1RKS4|I1RKS4_GIBZE Uncharacterized protein OS=Gibberella zeae (strain PH-1 / ATCC MYA-4620 / FGSC 9075 / NRRL 31084) GN=FG04490.1 PE=4 SV=1	>tr|A0A1C3YN85|A0A1C3YN85_GIBZE Uncharacterized protein OS=Gibberella zeae (strain PH-1 / ATCC MYA-4620 / FGSC 9075 / NRRL 31084) GN=FGRAMPH1_01T15425 PE=4 SV=1;>tr|I1RKS4|I1RKS4_GIBZE Uncharacterized protein OS=Gibberella zeae (strain PH-1 / ATCC MYA-4620	2	1	1	4.9	20.771	716	67
>tr|I1RKX5|I1RKX5_GIBZE Carboxypeptidase OS=Gibberella zeae (strain PH-1 / ATCC MYA-4620 / FGSC 9075 / NRRL 31084) GN=FG04546.1 PE=3 SV=1;>tr|A0A1C3YNA9|A0A1C3YNA9_GIBZE Carboxypeptidase OS=Gibberella zeae (strain PH-1 / ATCC MYA-4620 / FGSC 9075 / NRRL 31084) GN=FGRAMPH1_01T15555 PE=3 SV=1	>tr|I1RKX5|I1RKX5_GIBZE Carboxypeptidase OS=Gibberella zeae (strain PH-1 / ATCC MYA-4620 / FGSC 9075 / NRRL 31084) GN=FG04546.1 PE=3 SV=1;>tr|A0A1C3YNA9|A0A1C3YNA9_GIBZE Carboxypeptidase OS=Gibberella zeae (strain PH-1 / ATCC MYA-4620 / FGSC 9075 / NRRL 31	2	15	15	21.2	59.369	717;718;719;720;721;722;723	38;282;287;300;399;400;486
>tr|A0A1C3YNB3|A0A1C3YNB3_GIBZE Uncharacterized protein OS=Gibberella zeae (strain PH-1 / ATCC MYA-4620 / FGSC 9075 / NRRL 31084) GN=FGRAMPH1_01T14861 PE=3 SV=1;>tr|V6R2Z5|V6R2Z5_GIBZE Uncharacterized protein OS=Gibberella zeae (strain PH-1 / ATCC MYA-4620 / FGSC 9075 / NRRL 31084) GN=FG04260.1 PE=3 SV=1	>tr|A0A1C3YNB3|A0A1C3YNB3_GIBZE Uncharacterized protein OS=Gibberella zeae (strain PH-1 / ATCC MYA-4620 / FGSC 9075 / NRRL 31084) GN=FGRAMPH1_01T14861 PE=3 SV=1;>tr|V6R2Z5|V6R2Z5_GIBZE Uncharacterized protein OS=Gibberella zeae (strain PH-1 / ATCC MYA-4620	2	1	1	4.2	33.266
>tr|I1RL57|I1RL57_GIBZE Uncharacterized protein OS=Gibberella zeae (strain PH-1 / ATCC MYA-4620 / FGSC 9075 / NRRL 31084) GN=FG04640.1 PE=4 SV=1;>tr|A0A1C3YNB9|A0A1C3YNB9_GIBZE Uncharacterized protein OS=Gibberella zeae (strain PH-1 / ATCC MYA-4620 / FGSC 9075 / NRRL 31084) GN=FGRAMPH1_01T15773 PE=4 SV=1	>tr|I1RL57|I1RL57_GIBZE Uncharacterized protein OS=Gibberella zeae (strain PH-1 / ATCC MYA-4620 / FGSC 9075 / NRRL 31084) GN=FG04640.1 PE=4 SV=1;>tr|A0A1C3YNB9|A0A1C3YNB9_GIBZE Uncharacterized protein OS=Gibberella zeae (strain PH-1 / ATCC MYA-4620 / FGSC	2	1	1	2.5	76.165	724	408
>tr|B3VTL9|B3VTL9_GIBZA COM1 OS=Gibberella zeae PE=2 SV=1;>tr|I1RBG5|I1RBG5_GIBZE Uncharacterized protein OS=Gibberella zeae (strain PH-1 / ATCC MYA-4620 / FGSC 9075 / NRRL 31084) GN=FG00887.1 PE=4 SV=1	>tr|B3VTL9|B3VTL9_GIBZA COM1 OS=Gibberella zeae PE=2 SV=1;>tr|I1RBG5|I1RBG5_GIBZE Uncharacterized protein OS=Gibberella zeae (strain PH-1 / ATCC MYA-4620 / FGSC 9075 / NRRL 31084) GN=FG00887.1 PE=4 SV=1	2	1	1	1.7	71.641	725	178
>tr|B6E9S1|B6E9S1_GIBZA Tubulin beta chain OS=Gibberella zeae PE=3 SV=1;>tr|B6E9S2|B6E9S2_GIBZA Tubulin beta chain OS=Gibberella zeae PE=3 SV=1;>tr|B6E9S4|B6E9S4_GIBZA Tubulin beta chain OS=Gibberella zeae PE=3 SV=1;>tr|G8XUP9|G8XUP9_GIBZA Tubulin beta chain OS=Gibberella zeae PE=3 SV=1;>tr|G8XUQ1|G8XUQ1_GIBZA Tubulin beta chain OS=Gibberella zeae PE=3 SV=1;>tr|G8XUQ5|G8XUQ5_GIBZA Tubulin beta ch…	>tr|B6E9S1|B6E9S1_GIBZA Tubulin beta chain OS=Gibberella zeae PE=3 SV=1;>tr|B6E9S2|B6E9S2_GIBZA Tubulin beta chain OS=Gibberella zeae PE=3 SV=1;>tr|B6E9S4|B6E9S4_GIBZA Tubulin beta chain OS=Gibberella zeae PE=3 SV=1;>tr|G8XUP9|G8XUP9_GIBZA Tubulin beta cha	21	7	7	21.5	50.071	726;727;728	58;279;332
>tr|B7SMQ7|B7SMQ7_GIBZA Autophagy-related protein OS=Gibberella zeae PE=3 SV=1;>tr|I1S1W5|I1S1W5_GIBZE Autophagy-related protein OS=Gibberella zeae (strain PH-1 / ATCC MYA-4620 / FGSC 9075 / NRRL 31084) GN=FG10740.1 PE=3 SV=1	>tr|B7SMQ7|B7SMQ7_GIBZA Autophagy-related protein OS=Gibberella zeae PE=3 SV=1;>tr|I1S1W5|I1S1W5_GIBZE Autophagy-related protein OS=Gibberella zeae (strain PH-1 / ATCC MYA-4620 / FGSC 9075 / NRRL 31084) GN=FG10740.1 PE=3 SV=1	2	4	4	26.3	13.72	729;730;731;732	35;46;47;69
>tr|D5L6Z3|D5L6Z3_GIBZA Eukaryotic translation initiation factor 5A OS=Gibberella zeae GN=eIF5A PE=2 SV=1;>tr|I1RE76|I1RE76_GIBZE Eukaryotic translation initiation factor 5A OS=Gibberella zeae (strain PH-1 / ATCC MYA-4620 / FGSC 9075 / NRRL 31084) GN=FG01955.1 PE=3 SV=1	>tr|D5L6Z3|D5L6Z3_GIBZA Eukaryotic translation initiation factor 5A OS=Gibberella zeae GN=eIF5A PE=2 SV=1;>tr|I1RE76|I1RE76_GIBZE Eukaryotic translation initiation factor 5A OS=Gibberella zeae (strain PH-1 / ATCC MYA-4620 / FGSC 9075 / NRRL 31084) GN=FG019	2	9	9	36	18.083	733;734;735;736;737;738	40;45;53;73;129;132
>tr|D9IUX4|D9IUX4_GIBZA Alkaline foam protein A OS=Gibberella zeae GN=AfpA PE=2 SV=1;>tr|I1RV60|I1RV60_GIBZE Uncharacterized protein OS=Gibberella zeae (strain PH-1 / ATCC MYA-4620 / FGSC 9075 / NRRL 31084) GN=FG08122.1 PE=4 SV=1	>tr|D9IUX4|D9IUX4_GIBZA Alkaline foam protein A OS=Gibberella zeae GN=AfpA PE=2 SV=1;>tr|I1RV60|I1RV60_GIBZE Uncharacterized protein OS=Gibberella zeae (strain PH-1 / ATCC MYA-4620 / FGSC 9075 / NRRL 31084) GN=FG08122.1 PE=4 SV=1	2	2	2	11.5	20.795
>tr|E1AQX1|E1AQX1_GIBZA Histone H3 (Fragment) OS=Gibberella zeae GN=H3F3 PE=3 SV=1	>tr|E1AQX1|E1AQX1_GIBZA Histone H3 (Fragment) OS=Gibberella zeae GN=H3F3 PE=3 SV=1	1	6	1	52.4	9.5799	68	33
>tr|E6PBP1|E6PBP1_GIBZE Galactose oxidase OS=Gibberella zeae (strain PH-1 / ATCC MYA-4620 / FGSC 9075 / NRRL 31084) GN=gaoB PE=4 SV=1	>tr|E6PBP1|E6PBP1_GIBZE Galactose oxidase OS=Gibberella zeae (strain PH-1 / ATCC MYA-4620 / FGSC 9075 / NRRL 31084) GN=gaoB PE=4 SV=1	1	8	7	14.3	73.013
>tr|G4XVC2|G4XVC2_GIBZA Chitin synthase 1 OS=Gibberella zeae GN=CHS1 PE=2 SV=1;>tr|I1S097|I1S097_GIBZE Chitin synthase 1 OS=Gibberella zeae (strain PH-1 / ATCC MYA-4620 / FGSC 9075 / NRRL 31084) GN=FG10116.1 PE=4 SV=1	>tr|G4XVC2|G4XVC2_GIBZA Chitin synthase 1 OS=Gibberella zeae GN=CHS1 PE=2 SV=1;>tr|I1S097|I1S097_GIBZE Chitin synthase 1 OS=Gibberella zeae (strain PH-1 / ATCC MYA-4620 / FGSC 9075 / NRRL 31084) GN=FG10116.1 PE=4 SV=1	2	2	2	2.5	101.37	739	178
>tr|H5ZV36|H5ZV36_GIBZA Translation elongation factor 1-alpha (Fragment) OS=Gibberella zeae GN=EF-1a PE=4 SV=1	>tr|H5ZV36|H5ZV36_GIBZA Translation elongation factor 1-alpha (Fragment) OS=Gibberella zeae GN=EF-1a PE=4 SV=1	1	5	1	50.5	10.558
>tr|I1R9B5|I1R9B5_GIBZE Uncharacterized protein OS=Gibberella zeae (strain PH-1 / ATCC MYA-4620 / FGSC 9075 / NRRL 31084) GN=FG00048.1 PE=3 SV=1	>tr|I1R9B5|I1R9B5_GIBZE Uncharacterized protein OS=Gibberella zeae (strain PH-1 / ATCC MYA-4620 / FGSC 9075 / NRRL 31084) GN=FG00048.1 PE=3 SV=1	1	2	2	8.4	42.393
>tr|I1R9B7|I1R9B7_GIBZE Uncharacterized protein OS=Gibberella zeae (strain PH-1 / ATCC MYA-4620 / FGSC 9075 / NRRL 31084) GN=FG00050.1 PE=4 SV=1	>tr|I1R9B7|I1R9B7_GIBZE Uncharacterized protein OS=Gibberella zeae (strain PH-1 / ATCC MYA-4620 / FGSC 9075 / NRRL 31084) GN=FG00050.1 PE=4 SV=1	1	3	3	6	34.242
>tr|I1R9B8|I1R9B8_GIBZE Uncharacterized protein OS=Gibberella zeae (strain PH-1 / ATCC MYA-4620 / FGSC 9075 / NRRL 31084) GN=FG00051.1 PE=4 SV=1	>tr|I1R9B8|I1R9B8_GIBZE Uncharacterized protein OS=Gibberella zeae (strain PH-1 / ATCC MYA-4620 / FGSC 9075 / NRRL 31084) GN=FG00051.1 PE=4 SV=1	1	2	2	9.5	35.996
>tr|I1R9D1|I1R9D1_GIBZE Uncharacterized protein OS=Gibberella zeae (strain PH-1 / ATCC MYA-4620 / FGSC 9075 / NRRL 31084) GN=FG00066.1 PE=4 SV=1	>tr|I1R9D1|I1R9D1_GIBZE Uncharacterized protein OS=Gibberella zeae (strain PH-1 / ATCC MYA-4620 / FGSC 9075 / NRRL 31084) GN=FG00066.1 PE=4 SV=1	1	2	2	6.9	38.195	740;741	41;66
>tr|I1R9J6|I1R9J6_GIBZE Uncharacterized protein OS=Gibberella zeae (strain PH-1 / ATCC MYA-4620 / FGSC 9075 / NRRL 31084) GN=FG00138.1 PE=4 SV=1	>tr|I1R9J6|I1R9J6_GIBZE Uncharacterized protein OS=Gibberella zeae (strain PH-1 / ATCC MYA-4620 / FGSC 9075 / NRRL 31084) GN=FG00138.1 PE=4 SV=1	1	3	3	10	36.661
>tr|I1R9L9|I1R9L9_GIBZE Beta-glucosidase OS=Gibberella zeae (strain PH-1 / ATCC MYA-4620 / FGSC 9075 / NRRL 31084) GN=FG00166.1 PE=3 SV=1	>tr|I1R9L9|I1R9L9_GIBZE Beta-glucosidase OS=Gibberella zeae (strain PH-1 / ATCC MYA-4620 / FGSC 9075 / NRRL 31084) GN=FG00166.1 PE=3 SV=1	1	1	1	1.7	102.43
>tr|I1R9M7|I1R9M7_GIBZE Isocitrate lyase OS=Gibberella zeae (strain PH-1 / ATCC MYA-4620 / FGSC 9075 / NRRL 31084) GN=FG00176.1 PE=3 SV=1	>tr|I1R9M7|I1R9M7_GIBZE Isocitrate lyase OS=Gibberella zeae (strain PH-1 / ATCC MYA-4620 / FGSC 9075 / NRRL 31084) GN=FG00176.1 PE=3 SV=1	1	4	4	12.2	66.451
>tr|I1R9N7|I1R9N7_GIBZE Dolichyl-diphosphooligosaccharide--protein glycosyltransferase subunit WBP1 OS=Gibberella zeae (strain PH-1 / ATCC MYA-4620 / FGSC 9075 / NRRL 31084) GN=FG00189.1 PE=3 SV=1	>tr|I1R9N7|I1R9N7_GIBZE Dolichyl-diphosphooligosaccharide--protein glycosyltransferase subunit WBP1 OS=Gibberella zeae (strain PH-1 / ATCC MYA-4620 / FGSC 9075 / NRRL 31084) GN=FG00189.1 PE=3 SV=1	1	1	1	2.4	51.563
>tr|I1R9N8|I1R9N8_GIBZE Uncharacterized protein OS=Gibberella zeae (strain PH-1 / ATCC MYA-4620 / FGSC 9075 / NRRL 31084) GN=FG00190.1 PE=4 SV=1	>tr|I1R9N8|I1R9N8_GIBZE Uncharacterized protein OS=Gibberella zeae (strain PH-1 / ATCC MYA-4620 / FGSC 9075 / NRRL 31084) GN=FG00190.1 PE=4 SV=1	1	1	1	28.9	8.5389
>tr|I1R9N9|I1R9N9_GIBZE Cerevisin OS=Gibberella zeae (strain PH-1 / ATCC MYA-4620 / FGSC 9075 / NRRL 31084) GN=FG00192.1 PE=3 SV=1	>tr|I1R9N9|I1R9N9_GIBZE Cerevisin OS=Gibberella zeae (strain PH-1 / ATCC MYA-4620 / FGSC 9075 / NRRL 31084) GN=FG00192.1 PE=3 SV=1	1	15	15	31.7	57.131	742;743;744	200;279;280
>tr|I1R9T3|I1R9T3_GIBZE Uncharacterized protein OS=Gibberella zeae (strain PH-1 / ATCC MYA-4620 / FGSC 9075 / NRRL 31084) GN=FG00243.1 PE=4 SV=1	>tr|I1R9T3|I1R9T3_GIBZE Uncharacterized protein OS=Gibberella zeae (strain PH-1 / ATCC MYA-4620 / FGSC 9075 / NRRL 31084) GN=FG00243.1 PE=4 SV=1	1	2	2	6.9	39.91
>tr|I1R9U9|I1R9U9_GIBZE Uncharacterized protein OS=Gibberella zeae (strain PH-1 / ATCC MYA-4620 / FGSC 9075 / NRRL 31084) GN=FG00261.1 PE=4 SV=1	>tr|I1R9U9|I1R9U9_GIBZE Uncharacterized protein OS=Gibberella zeae (strain PH-1 / ATCC MYA-4620 / FGSC 9075 / NRRL 31084) GN=FG00261.1 PE=4 SV=1	1	3	3	1.6	104.33
>tr|I1R9V7|I1R9V7_GIBZE Uncharacterized protein OS=Gibberella zeae (strain PH-1 / ATCC MYA-4620 / FGSC 9075 / NRRL 31084) GN=FG00270.1 PE=4 SV=1	>tr|I1R9V7|I1R9V7_GIBZE Uncharacterized protein OS=Gibberella zeae (strain PH-1 / ATCC MYA-4620 / FGSC 9075 / NRRL 31084) GN=FG00270.1 PE=4 SV=1	1	1	1	1.4	95.71
>tr|I1R9W6|I1R9W6_GIBZE Histone acetyltransferase GCN5 OS=Gibberella zeae (strain PH-1 / ATCC MYA-4620 / FGSC 9075 / NRRL 31084) GN=FG00280.1 PE=4 SV=1	>tr|I1R9W6|I1R9W6_GIBZE Histone acetyltransferase GCN5 OS=Gibberella zeae (strain PH-1 / ATCC MYA-4620 / FGSC 9075 / NRRL 31084) GN=FG00280.1 PE=4 SV=1	1	1	1	3.5	45.898	745	21
>tr|I1R9X0|I1R9X0_GIBZE Uncharacterized protein OS=Gibberella zeae (strain PH-1 / ATCC MYA-4620 / FGSC 9075 / NRRL 31084) GN=FG00284.1 PE=4 SV=1	>tr|I1R9X0|I1R9X0_GIBZE Uncharacterized protein OS=Gibberella zeae (strain PH-1 / ATCC MYA-4620 / FGSC 9075 / NRRL 31084) GN=FG00284.1 PE=4 SV=1	1	1	1	0.7	187.21
>tr|I1R9X2|I1R9X2_GIBZE Eukaryotic translation initiation factor 4E-2 OS=Gibberella zeae (strain PH-1 / ATCC MYA-4620 / FGSC 9075 / NRRL 31084) GN=FG00286.1 PE=3 SV=1	>tr|I1R9X2|I1R9X2_GIBZE Eukaryotic translation initiation factor 4E-2 OS=Gibberella zeae (strain PH-1 / ATCC MYA-4620 / FGSC 9075 / NRRL 31084) GN=FG00286.1 PE=3 SV=1	1	2	2	6.3	28.567
>tr|I1R9X9|I1R9X9_GIBZE Uncharacterized protein OS=Gibberella zeae (strain PH-1 / ATCC MYA-4620 / FGSC 9075 / NRRL 31084) GN=FG00294.1 PE=4 SV=1	>tr|I1R9X9|I1R9X9_GIBZE Uncharacterized protein OS=Gibberella zeae (strain PH-1 / ATCC MYA-4620 / FGSC 9075 / NRRL 31084) GN=FG00294.1 PE=4 SV=1	1	1	1	2.1	67.162
>tr|I1R9Y4|I1R9Y4_GIBZE ATP synthase subunit 5 OS=Gibberella zeae (strain PH-1 / ATCC MYA-4620 / FGSC 9075 / NRRL 31084) GN=FG00300.1 PE=3 SV=1	>tr|I1R9Y4|I1R9Y4_GIBZE ATP synthase subunit 5 OS=Gibberella zeae (strain PH-1 / ATCC MYA-4620 / FGSC 9075 / NRRL 31084) GN=FG00300.1 PE=3 SV=1	1	16	16	56.6	23.79	746;747;748;749	80;89;107;174
>tr|I1R9Y9|I1R9Y9_GIBZE 26S proteasome non-ATPase regulatory subunit 11 OS=Gibberella zeae (strain PH-1 / ATCC MYA-4620 / FGSC 9075 / NRRL 31084) GN=FG00306.1 PE=4 SV=1	>tr|I1R9Y9|I1R9Y9_GIBZE 26S proteasome non-ATPase regulatory subunit 11 OS=Gibberella zeae (strain PH-1 / ATCC MYA-4620 / FGSC 9075 / NRRL 31084) GN=FG00306.1 PE=4 SV=1	1	2	2	4.3	47.718	750	288
>tr|I1R9Z7|I1R9Z7_GIBZE Uncharacterized protein OS=Gibberella zeae (strain PH-1 / ATCC MYA-4620 / FGSC 9075 / NRRL 31084) GN=FG00314.1 PE=4 SV=1	>tr|I1R9Z7|I1R9Z7_GIBZE Uncharacterized protein OS=Gibberella zeae (strain PH-1 / ATCC MYA-4620 / FGSC 9075 / NRRL 31084) GN=FG00314.1 PE=4 SV=1	1	2	2	9.5	40.211
>tr|I1RA00|I1RA00_GIBZE Uncharacterized protein OS=Gibberella zeae (strain PH-1 / ATCC MYA-4620 / FGSC 9075 / NRRL 31084) GN=FG00317.1 PE=4 SV=1	>tr|I1RA00|I1RA00_GIBZE Uncharacterized protein OS=Gibberella zeae (strain PH-1 / ATCC MYA-4620 / FGSC 9075 / NRRL 31084) GN=FG00317.1 PE=4 SV=1	1	2	2	9.9	26.527	751	31
>tr|I1RA03|I1RA03_GIBZE Uncharacterized protein OS=Gibberella zeae (strain PH-1 / ATCC MYA-4620 / FGSC 9075 / NRRL 31084) GN=FG00320.1 PE=4 SV=1	>tr|I1RA03|I1RA03_GIBZE Uncharacterized protein OS=Gibberella zeae (strain PH-1 / ATCC MYA-4620 / FGSC 9075 / NRRL 31084) GN=FG00320.1 PE=4 SV=1	1	4	4	12.3	42.823
>tr|I1RA04|I1RA04_GIBZE Uncharacterized protein OS=Gibberella zeae (strain PH-1 / ATCC MYA-4620 / FGSC 9075 / NRRL 31084) GN=FG00321.1 PE=4 SV=1	>tr|I1RA04|I1RA04_GIBZE Uncharacterized protein OS=Gibberella zeae (strain PH-1 / ATCC MYA-4620 / FGSC 9075 / NRRL 31084) GN=FG00321.1 PE=4 SV=1	1	1	1	3.6	33.75
>tr|I1RA10|I1RA10_GIBZE Replication factor C subunit 1 OS=Gibberella zeae (strain PH-1 / ATCC MYA-4620 / FGSC 9075 / NRRL 31084) GN=FG00327.1 PE=4 SV=1	>tr|I1RA10|I1RA10_GIBZE Replication factor C subunit 1 OS=Gibberella zeae (strain PH-1 / ATCC MYA-4620 / FGSC 9075 / NRRL 31084) GN=FG00327.1 PE=4 SV=1	1	1	1	1.3	114.56
>tr|I1RA13|I1RA13_GIBZE Acetyl-coenzyme A synthetase OS=Gibberella zeae (strain PH-1 / ATCC MYA-4620 / FGSC 9075 / NRRL 31084) GN=FG00330.1 PE=3 SV=1	>tr|I1RA13|I1RA13_GIBZE Acetyl-coenzyme A synthetase OS=Gibberella zeae (strain PH-1 / ATCC MYA-4620 / FGSC 9075 / NRRL 31084) GN=FG00330.1 PE=3 SV=1	1	8	8	11.5	79.763	752;753;754	109;261;265
>tr|I1RA20|I1RA20_GIBZE Calcium/calmodulin-dependent protein kinase type I OS=Gibberella zeae (strain PH-1 / ATCC MYA-4620 / FGSC 9075 / NRRL 31084) GN=FG00337.1 PE=3 SV=1	>tr|I1RA20|I1RA20_GIBZE Calcium/calmodulin-dependent protein kinase type I OS=Gibberella zeae (strain PH-1 / ATCC MYA-4620 / FGSC 9075 / NRRL 31084) GN=FG00337.1 PE=3 SV=1	1	1	1	2.5	45.149
>tr|I1RA22|I1RA22_GIBZE Uncharacterized protein OS=Gibberella zeae (strain PH-1 / ATCC MYA-4620 / FGSC 9075 / NRRL 31084) GN=FG00339.1 PE=4 SV=1	>tr|I1RA22|I1RA22_GIBZE Uncharacterized protein OS=Gibberella zeae (strain PH-1 / ATCC MYA-4620 / FGSC 9075 / NRRL 31084) GN=FG00339.1 PE=4 SV=1	1	1	1	1.6	73.282	755	611
>tr|I1RA25|I1RA25_GIBZE Uncharacterized protein OS=Gibberella zeae (strain PH-1 / ATCC MYA-4620 / FGSC 9075 / NRRL 31084) GN=FG00343.1 PE=4 SV=1	>tr|I1RA25|I1RA25_GIBZE Uncharacterized protein OS=Gibberella zeae (strain PH-1 / ATCC MYA-4620 / FGSC 9075 / NRRL 31084) GN=FG00343.1 PE=4 SV=1	1	1	1	1.3	106.87
>tr|I1RA28|I1RA28_GIBZE Saccharopine dehydrogenase OS=Gibberella zeae (strain PH-1 / ATCC MYA-4620 / FGSC 9075 / NRRL 31084) GN=FGRAMPH1_01T00919 PE=4 SV=1;>tr|A0A098D1D9|A0A098D1D9_GIBZE Uncharacterized protein OS=Gibberella zeae (strain PH-1 / ATCC MYA-4620 / FGSC 9075 / NRRL 31084) GN=FGSG_00346 PE=4 SV=1	>tr|I1RA28|I1RA28_GIBZE Saccharopine dehydrogenase OS=Gibberella zeae (strain PH-1 / ATCC MYA-4620 / FGSC 9075 / NRRL 31084) GN=FGRAMPH1_01T00919 PE=4 SV=1;>tr|A0A098D1D9|A0A098D1D9_GIBZE Uncharacterized protein OS=Gibberella zeae (strain PH-1 / ATCC MYA-4	2	8	8	21.8	48.827	756;757	284;352
>tr|I1RA32|I1RA32_GIBZE Uncharacterized protein OS=Gibberella zeae (strain PH-1 / ATCC MYA-4620 / FGSC 9075 / NRRL 31084) GN=FG00353.1 PE=4 SV=1	>tr|I1RA32|I1RA32_GIBZE Uncharacterized protein OS=Gibberella zeae (strain PH-1 / ATCC MYA-4620 / FGSC 9075 / NRRL 31084) GN=FG00353.1 PE=4 SV=1	1	2	2	6.4	20.251
>tr|I1RA43|I1RA43_GIBZE Proteasome component PUP1 OS=Gibberella zeae (strain PH-1 / ATCC MYA-4620 / FGSC 9075 / NRRL 31084) GN=FG00367.1 PE=4 SV=1	>tr|I1RA43|I1RA43_GIBZE Proteasome component PUP1 OS=Gibberella zeae (strain PH-1 / ATCC MYA-4620 / FGSC 9075 / NRRL 31084) GN=FG00367.1 PE=4 SV=1	1	3	3	14.4	29.24	758;759	58;113
>tr|I1RA46|I1RA46_GIBZE Uncharacterized protein OS=Gibberella zeae (strain PH-1 / ATCC MYA-4620 / FGSC 9075 / NRRL 31084) GN=FG00370.1 PE=4 SV=1	>tr|I1RA46|I1RA46_GIBZE Uncharacterized protein OS=Gibberella zeae (strain PH-1 / ATCC MYA-4620 / FGSC 9075 / NRRL 31084) GN=FG00370.1 PE=4 SV=1	1	1	1	6.1	31.433
>tr|I1RA49|I1RA49_GIBZE ATP synthase subunit 4 OS=Gibberella zeae (strain PH-1 / ATCC MYA-4620 / FGSC 9075 / NRRL 31084) GN=FG00373.1 PE=4 SV=1	>tr|I1RA49|I1RA49_GIBZE ATP synthase subunit 4 OS=Gibberella zeae (strain PH-1 / ATCC MYA-4620 / FGSC 9075 / NRRL 31084) GN=FG00373.1 PE=4 SV=1	1	10	10	42.1	26.347	760;761;762;763	110;164;197;211
>tr|I1RA51|I1RA51_GIBZE Ubiquinone biosynthesis monooxygenase COQ6, mitochondrial OS=Gibberella zeae (strain PH-1 / ATCC MYA-4620 / FGSC 9075 / NRRL 31084) GN=FG00375.1 PE=3 SV=1	>tr|I1RA51|I1RA51_GIBZE Ubiquinone biosynthesis monooxygenase COQ6, mitochondrial OS=Gibberella zeae (strain PH-1 / ATCC MYA-4620 / FGSC 9075 / NRRL 31084) GN=FG00375.1 PE=3 SV=1	1	3	3	7.2	52.951	764	442
>tr|I1RA52|I1RA52_GIBZE NADH dehydrogenase iron-sulfur protein 2 OS=Gibberella zeae (strain PH-1 / ATCC MYA-4620 / FGSC 9075 / NRRL 31084) GN=FG00376.1 PE=3 SV=1	>tr|I1RA52|I1RA52_GIBZE NADH dehydrogenase iron-sulfur protein 2 OS=Gibberella zeae (strain PH-1 / ATCC MYA-4620 / FGSC 9075 / NRRL 31084) GN=FG00376.1 PE=3 SV=1	1	2	2	8.1	52.682	765	355
>tr|I1RA62|I1RA62_GIBZE Phosphoglucomutase OS=Gibberella zeae (strain PH-1 / ATCC MYA-4620 / FGSC 9075 / NRRL 31084) GN=FG00387.1 PE=3 SV=1	>tr|I1RA62|I1RA62_GIBZE Phosphoglucomutase OS=Gibberella zeae (strain PH-1 / ATCC MYA-4620 / FGSC 9075 / NRRL 31084) GN=FG00387.1 PE=3 SV=1	1	5	5	13.6	59.964	766;767	201;210
>tr|I1RA68|I1RA68_GIBZE Uncharacterized protein OS=Gibberella zeae (strain PH-1 / ATCC MYA-4620 / FGSC 9075 / NRRL 31084) GN=FG00393.1 PE=4 SV=1	>tr|I1RA68|I1RA68_GIBZE Uncharacterized protein OS=Gibberella zeae (strain PH-1 / ATCC MYA-4620 / FGSC 9075 / NRRL 31084) GN=FG00393.1 PE=4 SV=1	1	1	1	7.9	18.821
>tr|I1RA70|I1RA70_GIBZE 40S ribosomal protein S15 OS=Gibberella zeae (strain PH-1 / ATCC MYA-4620 / FGSC 9075 / NRRL 31084) GN=FG00395.1 PE=3 SV=1	>tr|I1RA70|I1RA70_GIBZE 40S ribosomal protein S15 OS=Gibberella zeae (strain PH-1 / ATCC MYA-4620 / FGSC 9075 / NRRL 31084) GN=FG00395.1 PE=3 SV=1	1	5	5	38.2	17.494	768;769	14;79
>tr|I1RA79|I1RA79_GIBZE Uncharacterized protein OS=Gibberella zeae (strain PH-1 / ATCC MYA-4620 / FGSC 9075 / NRRL 31084) GN=FG00406.1 PE=4 SV=1	>tr|I1RA79|I1RA79_GIBZE Uncharacterized protein OS=Gibberella zeae (strain PH-1 / ATCC MYA-4620 / FGSC 9075 / NRRL 31084) GN=FG00406.1 PE=4 SV=1	1	2	2	5.9	50.269
>tr|I1RA88|I1RA88_GIBZE Uncharacterized protein OS=Gibberella zeae (strain PH-1 / ATCC MYA-4620 / FGSC 9075 / NRRL 31084) GN=FG00415.1 PE=4 SV=1	>tr|I1RA88|I1RA88_GIBZE Uncharacterized protein OS=Gibberella zeae (strain PH-1 / ATCC MYA-4620 / FGSC 9075 / NRRL 31084) GN=FG00415.1 PE=4 SV=1	1	2	2	12.3	29.142
>tr|I1RA90|I1RA90_GIBZE Methylenetetrahydrofolate dehydrogenase OS=Gibberella zeae (strain PH-1 / ATCC MYA-4620 / FGSC 9075 / NRRL 31084) GN=FG00417.1 PE=4 SV=1	>tr|I1RA90|I1RA90_GIBZE Methylenetetrahydrofolate dehydrogenase OS=Gibberella zeae (strain PH-1 / ATCC MYA-4620 / FGSC 9075 / NRRL 31084) GN=FG00417.1 PE=4 SV=1	1	1	1	2.1	37.385
>tr|I1RA94|I1RA94_GIBZE S-adenosylmethionine synthase OS=Gibberella zeae (strain PH-1 / ATCC MYA-4620 / FGSC 9075 / NRRL 31084) GN=FG00421.1 PE=3 SV=1	>tr|I1RA94|I1RA94_GIBZE S-adenosylmethionine synthase OS=Gibberella zeae (strain PH-1 / ATCC MYA-4620 / FGSC 9075 / NRRL 31084) GN=FG00421.1 PE=3 SV=1	1	18	18	39.6	44.069	770;771;772;773	87;195;235;309
>tr|I1RAA2|I1RAA2_GIBZE Uncharacterized protein OS=Gibberella zeae (strain PH-1 / ATCC MYA-4620 / FGSC 9075 / NRRL 31084) GN=FG00429.1 PE=4 SV=1	>tr|I1RAA2|I1RAA2_GIBZE Uncharacterized protein OS=Gibberella zeae (strain PH-1 / ATCC MYA-4620 / FGSC 9075 / NRRL 31084) GN=FG00429.1 PE=4 SV=1	1	6	6	55.6	10.084	774	43
>tr|I1RAB3|I1RAB3_GIBZE Uncharacterized protein OS=Gibberella zeae (strain PH-1 / ATCC MYA-4620 / FGSC 9075 / NRRL 31084) GN=FG00440.1 PE=4 SV=1	>tr|I1RAB3|I1RAB3_GIBZE Uncharacterized protein OS=Gibberella zeae (strain PH-1 / ATCC MYA-4620 / FGSC 9075 / NRRL 31084) GN=FG00440.1 PE=4 SV=1	1	1	1	4.7	34.364	775	22
>tr|I1RAB5|I1RAB5_GIBZE Uncharacterized protein OS=Gibberella zeae (strain PH-1 / ATCC MYA-4620 / FGSC 9075 / NRRL 31084) GN=FGSG_00442 PE=4 SV=1	>tr|I1RAB5|I1RAB5_GIBZE Uncharacterized protein OS=Gibberella zeae (strain PH-1 / ATCC MYA-4620 / FGSC 9075 / NRRL 31084) GN=FGSG_00442 PE=4 SV=1	1	1	1	8.8	19.584
>tr|I1RAD7|I1RAD7_GIBZE Uncharacterized protein OS=Gibberella zeae (strain PH-1 / ATCC MYA-4620 / FGSC 9075 / NRRL 31084) GN=FG00464.1 PE=4 SV=1	>tr|I1RAD7|I1RAD7_GIBZE Uncharacterized protein OS=Gibberella zeae (strain PH-1 / ATCC MYA-4620 / FGSC 9075 / NRRL 31084) GN=FG00464.1 PE=4 SV=1	1	1	1	1.7	44.156
>tr|I1RAE0|I1RAE0_GIBZE Uncharacterized protein OS=Gibberella zeae (strain PH-1 / ATCC MYA-4620 / FGSC 9075 / NRRL 31084) GN=FG00467.1 PE=3 SV=1	>tr|I1RAE0|I1RAE0_GIBZE Uncharacterized protein OS=Gibberella zeae (strain PH-1 / ATCC MYA-4620 / FGSC 9075 / NRRL 31084) GN=FG00467.1 PE=3 SV=1	1	1	1	3	49.423	776	403
>tr|I1RAE1|I1RAE1_GIBZE Uncharacterized protein OS=Gibberella zeae (strain PH-1 / ATCC MYA-4620 / FGSC 9075 / NRRL 31084) GN=FG00468.1 PE=4 SV=1	>tr|I1RAE1|I1RAE1_GIBZE Uncharacterized protein OS=Gibberella zeae (strain PH-1 / ATCC MYA-4620 / FGSC 9075 / NRRL 31084) GN=FG00468.1 PE=4 SV=1	1	1	1	2.9	57.121
>tr|I1RAE4|I1RAE4_GIBZE Uncharacterized protein OS=Gibberella zeae (strain PH-1 / ATCC MYA-4620 / FGSC 9075 / NRRL 31084) GN=FG00471.1 PE=4 SV=1	>tr|I1RAE4|I1RAE4_GIBZE Uncharacterized protein OS=Gibberella zeae (strain PH-1 / ATCC MYA-4620 / FGSC 9075 / NRRL 31084) GN=FG00471.1 PE=4 SV=1	1	3	3	29.5	14.052	777	56
>tr|I1RAF9|I1RAF9_GIBZE Uncharacterized protein OS=Gibberella zeae (strain PH-1 / ATCC MYA-4620 / FGSC 9075 / NRRL 31084) GN=FG00486.1 PE=4 SV=1	>tr|I1RAF9|I1RAF9_GIBZE Uncharacterized protein OS=Gibberella zeae (strain PH-1 / ATCC MYA-4620 / FGSC 9075 / NRRL 31084) GN=FG00486.1 PE=4 SV=1	1	3	3	5.4	82.784
>tr|I1RAG2|I1RAG2_GIBZE Uncharacterized protein OS=Gibberella zeae (strain PH-1 / ATCC MYA-4620 / FGSC 9075 / NRRL 31084) GN=FG00489.1 PE=4 SV=1	>tr|I1RAG2|I1RAG2_GIBZE Uncharacterized protein OS=Gibberella zeae (strain PH-1 / ATCC MYA-4620 / FGSC 9075 / NRRL 31084) GN=FG00489.1 PE=4 SV=1	1	6	6	14.1	73.825	778;779	111;603
>tr|I1RAG3|I1RAG3_GIBZE Methylmalonate-semialdehyde dehydrogenase OS=Gibberella zeae (strain PH-1 / ATCC MYA-4620 / FGSC 9075 / NRRL 31084) GN=FG00490.1 PE=4 SV=1	>tr|I1RAG3|I1RAG3_GIBZE Methylmalonate-semialdehyde dehydrogenase OS=Gibberella zeae (strain PH-1 / ATCC MYA-4620 / FGSC 9075 / NRRL 31084) GN=FG00490.1 PE=4 SV=1	1	4	3	10.8	60.747	780	400
>tr|I1RAG4|I1RAG4_GIBZE Uncharacterized protein OS=Gibberella zeae (strain PH-1 / ATCC MYA-4620 / FGSC 9075 / NRRL 31084) GN=FG00492.1 PE=4 SV=1	>tr|I1RAG4|I1RAG4_GIBZE Uncharacterized protein OS=Gibberella zeae (strain PH-1 / ATCC MYA-4620 / FGSC 9075 / NRRL 31084) GN=FG00492.1 PE=4 SV=1	1	3	3	12.5	20.066	781	66
>tr|I1RAG5|I1RAG5_GIBZE Methylthioribulose-1-phosphate dehydratase OS=Gibberella zeae (strain PH-1 / ATCC MYA-4620 / FGSC 9075 / NRRL 31084) GN=FG00493.1 PE=3 SV=1	>tr|I1RAG5|I1RAG5_GIBZE Methylthioribulose-1-phosphate dehydratase OS=Gibberella zeae (strain PH-1 / ATCC MYA-4620 / FGSC 9075 / NRRL 31084) GN=FG00493.1 PE=3 SV=1	1	1	1	4.3	28.777
>tr|I1RAG7|I1RAG7_GIBZE Uncharacterized protein OS=Gibberella zeae (strain PH-1 / ATCC MYA-4620 / FGSC 9075 / NRRL 31084) GN=FGSG_00495 PE=4 SV=1	>tr|I1RAG7|I1RAG7_GIBZE Uncharacterized protein OS=Gibberella zeae (strain PH-1 / ATCC MYA-4620 / FGSC 9075 / NRRL 31084) GN=FGSG_00495 PE=4 SV=1	1	1	1	9.3	10.885
>tr|I1RAH0|I1RAH0_GIBZE Dolichyl-diphosphooligosaccharide--protein glycosyltransferase subunit 1 OS=Gibberella zeae (strain PH-1 / ATCC MYA-4620 / FGSC 9075 / NRRL 31084) GN=FG00499.1 PE=3 SV=1	>tr|I1RAH0|I1RAH0_GIBZE Dolichyl-diphosphooligosaccharide--protein glycosyltransferase subunit 1 OS=Gibberella zeae (strain PH-1 / ATCC MYA-4620 / FGSC 9075 / NRRL 31084) GN=FG00499.1 PE=3 SV=1	1	4	4	14.4	55.235	782	221
>tr|I1RAH4|I1RAH4_GIBZE DNA helicase OS=Gibberella zeae (strain PH-1 / ATCC MYA-4620 / FGSC 9075 / NRRL 31084) GN=FG00504.1 PE=3 SV=1	>tr|I1RAH4|I1RAH4_GIBZE DNA helicase OS=Gibberella zeae (strain PH-1 / ATCC MYA-4620 / FGSC 9075 / NRRL 31084) GN=FG00504.1 PE=3 SV=1	1	3	3	3.3	112.42
>tr|I1RAH5|I1RAH5_GIBZE Uncharacterized protein OS=Gibberella zeae (strain PH-1 / ATCC MYA-4620 / FGSC 9075 / NRRL 31084) GN=FG00505.1 PE=4 SV=1	>tr|I1RAH5|I1RAH5_GIBZE Uncharacterized protein OS=Gibberella zeae (strain PH-1 / ATCC MYA-4620 / FGSC 9075 / NRRL 31084) GN=FG00505.1 PE=4 SV=1	1	1	1	13.7	21.83	783	51
>tr|I1RAH9|I1RAH9_GIBZE Uncharacterized protein OS=Gibberella zeae (strain PH-1 / ATCC MYA-4620 / FGSC 9075 / NRRL 31084) GN=FG00509.1 PE=4 SV=1	>tr|I1RAH9|I1RAH9_GIBZE Uncharacterized protein OS=Gibberella zeae (strain PH-1 / ATCC MYA-4620 / FGSC 9075 / NRRL 31084) GN=FG00509.1 PE=4 SV=1	1	3	3	4	69.01	784	528
>tr|I1RAI0|I1RAI0_GIBZE Uncharacterized protein OS=Gibberella zeae (strain PH-1 / ATCC MYA-4620 / FGSC 9075 / NRRL 31084) GN=FG00510.1 PE=4 SV=1;>tr|A0A0D3MF89|A0A0D3MF89_GIBZA Tubulin cofactor A OS=Gibberella zeae PE=4 SV=1	>tr|I1RAI0|I1RAI0_GIBZE Uncharacterized protein OS=Gibberella zeae (strain PH-1 / ATCC MYA-4620 / FGSC 9075 / NRRL 31084) GN=FG00510.1 PE=4 SV=1;>tr|A0A0D3MF89|A0A0D3MF89_GIBZA Tubulin cofactor A OS=Gibberella zeae PE=4 SV=1	2	3	3	26.9	12.998
>tr|I1RAI8|I1RAI8_GIBZE Uncharacterized protein OS=Gibberella zeae (strain PH-1 / ATCC MYA-4620 / FGSC 9075 / NRRL 31084) GN=FG00518.1 PE=4 SV=1	>tr|I1RAI8|I1RAI8_GIBZE Uncharacterized protein OS=Gibberella zeae (strain PH-1 / ATCC MYA-4620 / FGSC 9075 / NRRL 31084) GN=FG00518.1 PE=4 SV=1	1	1	1	5.8	38.129	785	142
>tr|I1RAJ4|I1RAJ4_GIBZE UTP-glucose-1-phosphate uridylyltransferase OS=Gibberella zeae (strain PH-1 / ATCC MYA-4620 / FGSC 9075 / NRRL 31084) GN=FG00524.1 PE=4 SV=1;>tr|A0A1C3YHZ7|A0A1C3YHZ7_GIBZE Uncharacterized protein OS=Gibberella zeae (strain PH-1 / ATCC MYA-4620 / FGSC 9075 / NRRL 31084) GN=FGRAMPH1_01T01339 PE=4 SV=1	>tr|I1RAJ4|I1RAJ4_GIBZE UTP-glucose-1-phosphate uridylyltransferase OS=Gibberella zeae (strain PH-1 / ATCC MYA-4620 / FGSC 9075 / NRRL 31084) GN=FG00524.1 PE=4 SV=1;>tr|A0A1C3YHZ7|A0A1C3YHZ7_GIBZE Uncharacterized protein OS=Gibberella zeae (strain PH-1 / A	2	9	9	22.8	58.133	786;787	327;457
>tr|I1RAJ9|I1RAJ9_GIBZE Uncharacterized protein OS=Gibberella zeae (strain PH-1 / ATCC MYA-4620 / FGSC 9075 / NRRL 31084) GN=FG00530.1 PE=3 SV=1	>tr|I1RAJ9|I1RAJ9_GIBZE Uncharacterized protein OS=Gibberella zeae (strain PH-1 / ATCC MYA-4620 / FGSC 9075 / NRRL 31084) GN=FG00530.1 PE=3 SV=1	1	1	1	2	65.538
>tr|I1RAM2|I1RAM2_GIBZE Uncharacterized protein OS=Gibberella zeae (strain PH-1 / ATCC MYA-4620 / FGSC 9075 / NRRL 31084) GN=FG00554.1 PE=3 SV=1	>tr|I1RAM2|I1RAM2_GIBZE Uncharacterized protein OS=Gibberella zeae (strain PH-1 / ATCC MYA-4620 / FGSC 9075 / NRRL 31084) GN=FG00554.1 PE=3 SV=1	1	6	6	16.4	37.283
>tr|I1RAM3|I1RAM3_GIBZE Uncharacterized protein OS=Gibberella zeae (strain PH-1 / ATCC MYA-4620 / FGSC 9075 / NRRL 31084) GN=FG00555.1 PE=4 SV=1	>tr|I1RAM3|I1RAM3_GIBZE Uncharacterized protein OS=Gibberella zeae (strain PH-1 / ATCC MYA-4620 / FGSC 9075 / NRRL 31084) GN=FG00555.1 PE=4 SV=1	1	2	2	11.4	36.956
>tr|I1RAM9|I1RAM9_GIBZE Cytochrome c1 OS=Gibberella zeae (strain PH-1 / ATCC MYA-4620 / FGSC 9075 / NRRL 31084) GN=FG00561.1 PE=4 SV=1	>tr|I1RAM9|I1RAM9_GIBZE Cytochrome c1 OS=Gibberella zeae (strain PH-1 / ATCC MYA-4620 / FGSC 9075 / NRRL 31084) GN=FG00561.1 PE=4 SV=1	1	3	3	6.8	35.775
>tr|I1RAP1|I1RAP1_GIBZE Uncharacterized protein OS=Gibberella zeae (strain PH-1 / ATCC MYA-4620 / FGSC 9075 / NRRL 31084) GN=FG00573.1 PE=4 SV=1	>tr|I1RAP1|I1RAP1_GIBZE Uncharacterized protein OS=Gibberella zeae (strain PH-1 / ATCC MYA-4620 / FGSC 9075 / NRRL 31084) GN=FG00573.1 PE=4 SV=1	1	1	1	2	75.094
>tr|I1RAP3|I1RAP3_GIBZE Uncharacterized protein OS=Gibberella zeae (strain PH-1 / ATCC MYA-4620 / FGSC 9075 / NRRL 31084) GN=FG00576.1 PE=4 SV=1	>tr|I1RAP3|I1RAP3_GIBZE Uncharacterized protein OS=Gibberella zeae (strain PH-1 / ATCC MYA-4620 / FGSC 9075 / NRRL 31084) GN=FG00576.1 PE=4 SV=1	1	1	1	5.7	27.612
>tr|I1RAQ4|I1RAQ4_GIBZE Ribulose-phosphate 3-epimerase OS=Gibberella zeae (strain PH-1 / ATCC MYA-4620 / FGSC 9075 / NRRL 31084) GN=FG00589.1 PE=3 SV=1	>tr|I1RAQ4|I1RAQ4_GIBZE Ribulose-phosphate 3-epimerase OS=Gibberella zeae (strain PH-1 / ATCC MYA-4620 / FGSC 9075 / NRRL 31084) GN=FG00589.1 PE=3 SV=1	1	1	1	8.4	27.159
>tr|I1RAQ5|I1RAQ5_GIBZE Uncharacterized protein OS=Gibberella zeae (strain PH-1 / ATCC MYA-4620 / FGSC 9075 / NRRL 31084) GN=FG00590.1 PE=4 SV=1	>tr|I1RAQ5|I1RAQ5_GIBZE Uncharacterized protein OS=Gibberella zeae (strain PH-1 / ATCC MYA-4620 / FGSC 9075 / NRRL 31084) GN=FG00590.1 PE=4 SV=1	1	6	6	8.4	70.972	788;789	11;247
>tr|I1RAR2|I1RAR2_GIBZE Uncharacterized protein OS=Gibberella zeae (strain PH-1 / ATCC MYA-4620 / FGSC 9075 / NRRL 31084) GN=FG00597.1 PE=4 SV=1	>tr|I1RAR2|I1RAR2_GIBZE Uncharacterized protein OS=Gibberella zeae (strain PH-1 / ATCC MYA-4620 / FGSC 9075 / NRRL 31084) GN=FG00597.1 PE=4 SV=1	1	1	1	3.4	37.94	790	116
>tr|I1RAR5|I1RAR5_GIBZE Uncharacterized protein OS=Gibberella zeae (strain PH-1 / ATCC MYA-4620 / FGSC 9075 / NRRL 31084) GN=FG00600.1 PE=4 SV=1	>tr|I1RAR5|I1RAR5_GIBZE Uncharacterized protein OS=Gibberella zeae (strain PH-1 / ATCC MYA-4620 / FGSC 9075 / NRRL 31084) GN=FG00600.1 PE=4 SV=1	1	1	1	2.7	47.886
>tr|I1RAS3|I1RAS3_GIBZE Dolichyl-phosphate-mannose-protein mannosyltransferase 4 OS=Gibberella zeae (strain PH-1 / ATCC MYA-4620 / FGSC 9075 / NRRL 31084) GN=FG00608.1 PE=4 SV=1	>tr|I1RAS3|I1RAS3_GIBZE Dolichyl-phosphate-mannose-protein mannosyltransferase 4 OS=Gibberella zeae (strain PH-1 / ATCC MYA-4620 / FGSC 9075 / NRRL 31084) GN=FG00608.1 PE=4 SV=1	1	1	1	1.7	88.026
>tr|I1RAS4|I1RAS4_GIBZE Uncharacterized protein OS=Gibberella zeae (strain PH-1 / ATCC MYA-4620 / FGSC 9075 / NRRL 31084) GN=FG00609.1 PE=4 SV=1	>tr|I1RAS4|I1RAS4_GIBZE Uncharacterized protein OS=Gibberella zeae (strain PH-1 / ATCC MYA-4620 / FGSC 9075 / NRRL 31084) GN=FG00609.1 PE=4 SV=1	1	2	2	30.4	13.691	791	109
>tr|I1RAS5|I1RAS5_GIBZE Uncharacterized protein OS=Gibberella zeae (strain PH-1 / ATCC MYA-4620 / FGSC 9075 / NRRL 31084) GN=FG00610.1 PE=4 SV=1	>tr|I1RAS5|I1RAS5_GIBZE Uncharacterized protein OS=Gibberella zeae (strain PH-1 / ATCC MYA-4620 / FGSC 9075 / NRRL 31084) GN=FG00610.1 PE=4 SV=1	1	6	6	25.6	39.487	792	112
>tr|I1RAS9|I1RAS9_GIBZE Uncharacterized protein OS=Gibberella zeae (strain PH-1 / ATCC MYA-4620 / FGSC 9075 / NRRL 31084) GN=FG00615.1 PE=4 SV=1	>tr|I1RAS9|I1RAS9_GIBZE Uncharacterized protein OS=Gibberella zeae (strain PH-1 / ATCC MYA-4620 / FGSC 9075 / NRRL 31084) GN=FG00615.1 PE=4 SV=1	1	3	3	2.3	168.72
>tr|I1RAT7|I1RAT7_GIBZE Uncharacterized protein OS=Gibberella zeae (strain PH-1 / ATCC MYA-4620 / FGSC 9075 / NRRL 31084) GN=FG00623.1 PE=4 SV=1	>tr|I1RAT7|I1RAT7_GIBZE Uncharacterized protein OS=Gibberella zeae (strain PH-1 / ATCC MYA-4620 / FGSC 9075 / NRRL 31084) GN=FG00623.1 PE=4 SV=1	1	2	2	5.5	46.289
>tr|I1RAU5|I1RAU5_GIBZE 40S ribosomal protein S8 OS=Gibberella zeae (strain PH-1 / ATCC MYA-4620 / FGSC 9075 / NRRL 31084) GN=FG00631.1 PE=3 SV=1	>tr|I1RAU5|I1RAU5_GIBZE 40S ribosomal protein S8 OS=Gibberella zeae (strain PH-1 / ATCC MYA-4620 / FGSC 9075 / NRRL 31084) GN=FG00631.1 PE=3 SV=1	1	11	11	44.2	23.089	793;794	54;166
>tr|I1RAU6|I1RAU6_GIBZE Uncharacterized protein OS=Gibberella zeae (strain PH-1 / ATCC MYA-4620 / FGSC 9075 / NRRL 31084) GN=FG00633.1 PE=4 SV=1	>tr|I1RAU6|I1RAU6_GIBZE Uncharacterized protein OS=Gibberella zeae (strain PH-1 / ATCC MYA-4620 / FGSC 9075 / NRRL 31084) GN=FG00633.1 PE=4 SV=1	1	7	7	2.2	445.58
>tr|I1RAU7|I1RAU7_GIBZE 40S ribosomal protein S6 OS=Gibberella zeae (strain PH-1 / ATCC MYA-4620 / FGSC 9075 / NRRL 31084) GN=FGRAMPH1_01T01603 PE=3 SV=1;>tr|A0A098D2C3|A0A098D2C3_GIBZE 40S ribosomal protein S6 OS=Gibberella zeae (strain PH-1 / ATCC MYA-4620 / FGSC 9075 / NRRL 31084) GN=FG00634.1 PE=3 SV=1	>tr|I1RAU7|I1RAU7_GIBZE 40S ribosomal protein S6 OS=Gibberella zeae (strain PH-1 / ATCC MYA-4620 / FGSC 9075 / NRRL 31084) GN=FGRAMPH1_01T01603 PE=3 SV=1;>tr|A0A098D2C3|A0A098D2C3_GIBZE 40S ribosomal protein S6 OS=Gibberella zeae (strain PH-1 / ATCC MYA-46	2	9	9	39.3	27.269	795;796;797;798	58;64;174;217
>tr|I1RAU9|I1RAU9_GIBZE Vacuolar ATP synthase subunit B OS=Gibberella zeae (strain PH-1 / ATCC MYA-4620 / FGSC 9075 / NRRL 31084) GN=FG00637.1 PE=3 SV=1	>tr|I1RAU9|I1RAU9_GIBZE Vacuolar ATP synthase subunit B OS=Gibberella zeae (strain PH-1 / ATCC MYA-4620 / FGSC 9075 / NRRL 31084) GN=FG00637.1 PE=3 SV=1	1	9	9	24.9	56.639	799;800	84;186
>tr|I1RAV0|I1RAV0_GIBZE Uncharacterized protein OS=Gibberella zeae (strain PH-1 / ATCC MYA-4620 / FGSC 9075 / NRRL 31084) GN=FG00638.1 PE=4 SV=1	>tr|I1RAV0|I1RAV0_GIBZE Uncharacterized protein OS=Gibberella zeae (strain PH-1 / ATCC MYA-4620 / FGSC 9075 / NRRL 31084) GN=FG00638.1 PE=4 SV=1	1	3	3	11.6	40.499	801	52
>tr|I1RAV5|I1RAV5_GIBZE Uncharacterized protein OS=Gibberella zeae (strain PH-1 / ATCC MYA-4620 / FGSC 9075 / NRRL 31084) GN=FG00644.1 PE=4 SV=1	>tr|I1RAV5|I1RAV5_GIBZE Uncharacterized protein OS=Gibberella zeae (strain PH-1 / ATCC MYA-4620 / FGSC 9075 / NRRL 31084) GN=FG00644.1 PE=4 SV=1	1	15	15	46.9	47.631	802;803;804;805;806	56;62;254;353;422
>tr|I1RAV7|I1RAV7_GIBZE Uncharacterized protein OS=Gibberella zeae (strain PH-1 / ATCC MYA-4620 / FGSC 9075 / NRRL 31084) GN=FG00646.1 PE=3 SV=1	>tr|I1RAV7|I1RAV7_GIBZE Uncharacterized protein OS=Gibberella zeae (strain PH-1 / ATCC MYA-4620 / FGSC 9075 / NRRL 31084) GN=FG00646.1 PE=3 SV=1	1	4	4	19.3	32.46	807;808;809	38;68;91
>tr|I1RAW0|I1RAW0_GIBZE Uncharacterized protein OS=Gibberella zeae (strain PH-1 / ATCC MYA-4620 / FGSC 9075 / NRRL 31084) GN=FG00649.1 PE=3 SV=1	>tr|I1RAW0|I1RAW0_GIBZE Uncharacterized protein OS=Gibberella zeae (strain PH-1 / ATCC MYA-4620 / FGSC 9075 / NRRL 31084) GN=FG00649.1 PE=3 SV=1	1	2	2	4.6	56.423
>tr|I1RAW3|I1RAW3_GIBZE Uncharacterized protein OS=Gibberella zeae (strain PH-1 / ATCC MYA-4620 / FGSC 9075 / NRRL 31084) GN=FG00656.1 PE=4 SV=1	>tr|I1RAW3|I1RAW3_GIBZE Uncharacterized protein OS=Gibberella zeae (strain PH-1 / ATCC MYA-4620 / FGSC 9075 / NRRL 31084) GN=FG00656.1 PE=4 SV=1	1	5	5	30.1	19.956	810	99
>tr|I1RAX5|I1RAX5_GIBZE Uncharacterized protein OS=Gibberella zeae (strain PH-1 / ATCC MYA-4620 / FGSC 9075 / NRRL 31084) GN=FG00669.1 PE=4 SV=1	>tr|I1RAX5|I1RAX5_GIBZE Uncharacterized protein OS=Gibberella zeae (strain PH-1 / ATCC MYA-4620 / FGSC 9075 / NRRL 31084) GN=FG00669.1 PE=4 SV=1	1	1	1	1	171.32	811	825
>tr|A0A1C3YHX8|A0A1C3YHX8_GIBZE Uncharacterized protein OS=Gibberella zeae (strain PH-1 / ATCC MYA-4620 / FGSC 9075 / NRRL 31084) GN=FGRAMPH1_01T01691 PE=3 SV=1;>tr|I1RAX7|I1RAX7_GIBZE 40S ribosomal protein S11 OS=Gibberella zeae (strain PH-1 / ATCC MYA-4620 / FGSC 9075 / NRRL 31084) GN=FGSG_00671 PE=3 SV=1;>tr|A0A098D3W7|A0A098D3W7_GIBZE Uncharacterized protein OS=Gibberella zeae (strain PH-1 / …	>tr|A0A1C3YHX8|A0A1C3YHX8_GIBZE Uncharacterized protein OS=Gibberella zeae (strain PH-1 / ATCC MYA-4620 / FGSC 9075 / NRRL 31084) GN=FGRAMPH1_01T01691 PE=3 SV=1;>tr|I1RAX7|I1RAX7_GIBZE 40S ribosomal protein S11 OS=Gibberella zeae (strain PH-1 / ATCC MYA-46	3	21	21	66.7	20.469	812;813;814;815;816;817;818;819;820	34;43;60;70;80;81;103;120;157
>tr|I1RAY2|I1RAY2_GIBZE Casein kinase II subunit alpha OS=Gibberella zeae (strain PH-1 / ATCC MYA-4620 / FGSC 9075 / NRRL 31084) GN=FG00677.1 PE=3 SV=1	>tr|I1RAY2|I1RAY2_GIBZE Casein kinase II subunit alpha OS=Gibberella zeae (strain PH-1 / ATCC MYA-4620 / FGSC 9075 / NRRL 31084) GN=FG00677.1 PE=3 SV=1	1	3	3	12.9	39.716	821;822	42;120
>tr|I1RAY4|I1RAY4_GIBZE Uncharacterized protein OS=Gibberella zeae (strain PH-1 / ATCC MYA-4620 / FGSC 9075 / NRRL 31084) GN=FG00680.1 PE=4 SV=1	>tr|I1RAY4|I1RAY4_GIBZE Uncharacterized protein OS=Gibberella zeae (strain PH-1 / ATCC MYA-4620 / FGSC 9075 / NRRL 31084) GN=FG00680.1 PE=4 SV=1	1	17	17	24.9	96.34	823;824;825;826;827;828	210;218;246;410;600;815
>tr|I1RAZ1|I1RAZ1_GIBZE Uncharacterized protein OS=Gibberella zeae (strain PH-1 / ATCC MYA-4620 / FGSC 9075 / NRRL 31084) GN=FG00688.1 PE=4 SV=1	>tr|I1RAZ1|I1RAZ1_GIBZE Uncharacterized protein OS=Gibberella zeae (strain PH-1 / ATCC MYA-4620 / FGSC 9075 / NRRL 31084) GN=FG00688.1 PE=4 SV=1	1	3	3	4.7	80.636	829	8
>tr|I1RAZ8|I1RAZ8_GIBZE Pescadillo homolog OS=Gibberella zeae (strain PH-1 / ATCC MYA-4620 / FGSC 9075 / NRRL 31084) GN=FG00695.1 PE=3 SV=1	>tr|I1RAZ8|I1RAZ8_GIBZE Pescadillo homolog OS=Gibberella zeae (strain PH-1 / ATCC MYA-4620 / FGSC 9075 / NRRL 31084) GN=FG00695.1 PE=3 SV=1	1	1	1	2.8	73.491
>tr|I1RB10|I1RB10_GIBZE Uncharacterized protein OS=Gibberella zeae (strain PH-1 / ATCC MYA-4620 / FGSC 9075 / NRRL 31084) GN=FG00709.1 PE=4 SV=1	>tr|I1RB10|I1RB10_GIBZE Uncharacterized protein OS=Gibberella zeae (strain PH-1 / ATCC MYA-4620 / FGSC 9075 / NRRL 31084) GN=FG00709.1 PE=4 SV=1	1	3	3	19.3	26.522	830	138
>tr|I1RB11|I1RB11_GIBZE Cutinase palindrome-binding protein OS=Gibberella zeae (strain PH-1 / ATCC MYA-4620 / FGSC 9075 / NRRL 31084) GN=FG00710.1 PE=4 SV=1	>tr|I1RB11|I1RB11_GIBZE Cutinase palindrome-binding protein OS=Gibberella zeae (strain PH-1 / ATCC MYA-4620 / FGSC 9075 / NRRL 31084) GN=FG00710.1 PE=4 SV=1	1	2	2	4.6	52.897
>tr|I1RB25|I1RB25_GIBZE Uncharacterized protein OS=Gibberella zeae (strain PH-1 / ATCC MYA-4620 / FGSC 9075 / NRRL 31084) GN=FG00729.1 PE=4 SV=1	>tr|I1RB25|I1RB25_GIBZE Uncharacterized protein OS=Gibberella zeae (strain PH-1 / ATCC MYA-4620 / FGSC 9075 / NRRL 31084) GN=FG00729.1 PE=4 SV=1	1	5	5	26.2	38.224	831;832	288;319
>tr|I1RB35|I1RB35_GIBZE Urease OS=Gibberella zeae (strain PH-1 / ATCC MYA-4620 / FGSC 9075 / NRRL 31084) GN=FG00740.1 PE=3 SV=1	>tr|I1RB35|I1RB35_GIBZE Urease OS=Gibberella zeae (strain PH-1 / ATCC MYA-4620 / FGSC 9075 / NRRL 31084) GN=FG00740.1 PE=3 SV=1	1	6	6	6.7	89.943	833;834;835	10;223;312
>tr|I1RB36|I1RB36_GIBZE Uncharacterized protein OS=Gibberella zeae (strain PH-1 / ATCC MYA-4620 / FGSC 9075 / NRRL 31084) GN=FG00741.1 PE=4 SV=1	>tr|I1RB36|I1RB36_GIBZE Uncharacterized protein OS=Gibberella zeae (strain PH-1 / ATCC MYA-4620 / FGSC 9075 / NRRL 31084) GN=FG00741.1 PE=4 SV=1	1	1	1	1.9	71.876	836;837	8;12
>tr|I1RB41|I1RB41_GIBZE Uncharacterized protein OS=Gibberella zeae (strain PH-1 / ATCC MYA-4620 / FGSC 9075 / NRRL 31084) GN=FG00746.1 PE=4 SV=1	>tr|I1RB41|I1RB41_GIBZE Uncharacterized protein OS=Gibberella zeae (strain PH-1 / ATCC MYA-4620 / FGSC 9075 / NRRL 31084) GN=FG00746.1 PE=4 SV=1	1	2	2	6.7	46.426
>tr|I1RB55|I1RB55_GIBZE Uncharacterized protein OS=Gibberella zeae (strain PH-1 / ATCC MYA-4620 / FGSC 9075 / NRRL 31084) GN=FG00762.1 PE=4 SV=1	>tr|I1RB55|I1RB55_GIBZE Uncharacterized protein OS=Gibberella zeae (strain PH-1 / ATCC MYA-4620 / FGSC 9075 / NRRL 31084) GN=FG00762.1 PE=4 SV=1	1	2	2	6.3	27.398	838	38
>tr|I1RB59|I1RB59_GIBZE Uncharacterized protein OS=Gibberella zeae (strain PH-1 / ATCC MYA-4620 / FGSC 9075 / NRRL 31084) GN=FG00766.1 PE=4 SV=1	>tr|I1RB59|I1RB59_GIBZE Uncharacterized protein OS=Gibberella zeae (strain PH-1 / ATCC MYA-4620 / FGSC 9075 / NRRL 31084) GN=FG00766.1 PE=4 SV=1	1	7	7	14.3	64.671	839;840;841	8;18;246
>tr|I1RB62|I1RB62_GIBZE Uncharacterized protein OS=Gibberella zeae (strain PH-1 / ATCC MYA-4620 / FGSC 9075 / NRRL 31084) GN=FG00769.1 PE=4 SV=1	>tr|I1RB62|I1RB62_GIBZE Uncharacterized protein OS=Gibberella zeae (strain PH-1 / ATCC MYA-4620 / FGSC 9075 / NRRL 31084) GN=FG00769.1 PE=4 SV=1	1	1	1	7.5	32.968
>tr|I1RB64|I1RB64_GIBZE Uncharacterized protein OS=Gibberella zeae (strain PH-1 / ATCC MYA-4620 / FGSC 9075 / NRRL 31084) GN=FG00771.1 PE=4 SV=1	>tr|I1RB64|I1RB64_GIBZE Uncharacterized protein OS=Gibberella zeae (strain PH-1 / ATCC MYA-4620 / FGSC 9075 / NRRL 31084) GN=FG00771.1 PE=4 SV=1	1	1	1	3.8	28.96
>tr|I1RB73|I1RB73_GIBZE Histone deacetylase RPD3 OS=Gibberella zeae (strain PH-1 / ATCC MYA-4620 / FGSC 9075 / NRRL 31084) GN=FG00780.1 PE=4 SV=1	>tr|I1RB73|I1RB73_GIBZE Histone deacetylase RPD3 OS=Gibberella zeae (strain PH-1 / ATCC MYA-4620 / FGSC 9075 / NRRL 31084) GN=FG00780.1 PE=4 SV=1	1	1	1	1.8	72.156
>tr|I1RB74|I1RB74_GIBZE 26S proteasome non-ATPase regulatory subunit 14 OS=Gibberella zeae (strain PH-1 / ATCC MYA-4620 / FGSC 9075 / NRRL 31084) GN=FG00781.1 PE=4 SV=1	>tr|I1RB74|I1RB74_GIBZE 26S proteasome non-ATPase regulatory subunit 14 OS=Gibberella zeae (strain PH-1 / ATCC MYA-4620 / FGSC 9075 / NRRL 31084) GN=FG00781.1 PE=4 SV=1	1	2	2	8.6	37.821	842;843	155;260
>tr|I1RB92|I1RB92_GIBZE Uncharacterized protein OS=Gibberella zeae (strain PH-1 / ATCC MYA-4620 / FGSC 9075 / NRRL 31084) GN=FG00802.1 PE=3 SV=1	>tr|I1RB92|I1RB92_GIBZE Uncharacterized protein OS=Gibberella zeae (strain PH-1 / ATCC MYA-4620 / FGSC 9075 / NRRL 31084) GN=FG00802.1 PE=3 SV=1	1	5	5	46	14.654
>tr|I1RB94|I1RB94_GIBZE Uncharacterized protein OS=Gibberella zeae (strain PH-1 / ATCC MYA-4620 / FGSC 9075 / NRRL 31084) GN=FG00804.1 PE=4 SV=1	>tr|I1RB94|I1RB94_GIBZE Uncharacterized protein OS=Gibberella zeae (strain PH-1 / ATCC MYA-4620 / FGSC 9075 / NRRL 31084) GN=FG00804.1 PE=4 SV=1	1	1	1	1.4	54.507
>tr|I1RBA4|I1RBA4_GIBZE Peptide methionine sulfoxide reductase msrA 1 OS=Gibberella zeae (strain PH-1 / ATCC MYA-4620 / FGSC 9075 / NRRL 31084) GN=FG00815.1 PE=3 SV=1	>tr|I1RBA4|I1RBA4_GIBZE Peptide methionine sulfoxide reductase msrA 1 OS=Gibberella zeae (strain PH-1 / ATCC MYA-4620 / FGSC 9075 / NRRL 31084) GN=FG00815.1 PE=3 SV=1	1	3	3	21.8	23.159	844	62
>tr|I1RBA6|I1RBA6_GIBZE V-type proton ATPase subunit a OS=Gibberella zeae (strain PH-1 / ATCC MYA-4620 / FGSC 9075 / NRRL 31084) GN=FG00818.1 PE=3 SV=1	>tr|I1RBA6|I1RBA6_GIBZE V-type proton ATPase subunit a OS=Gibberella zeae (strain PH-1 / ATCC MYA-4620 / FGSC 9075 / NRRL 31084) GN=FG00818.1 PE=3 SV=1	1	5	5	6.2	97.571	845;846	110;380
>tr|I1RBA8|I1RBA8_GIBZE Uncharacterized protein OS=Gibberella zeae (strain PH-1 / ATCC MYA-4620 / FGSC 9075 / NRRL 31084) GN=FG00820.1 PE=4 SV=1	>tr|I1RBA8|I1RBA8_GIBZE Uncharacterized protein OS=Gibberella zeae (strain PH-1 / ATCC MYA-4620 / FGSC 9075 / NRRL 31084) GN=FG00820.1 PE=4 SV=1	1	2	2	3.1	69.453
>tr|I1RBB0|I1RBB0_GIBZE Actin-related protein 2/3 complex subunit 5 OS=Gibberella zeae (strain PH-1 / ATCC MYA-4620 / FGSC 9075 / NRRL 31084) GN=FG00822.1 PE=3 SV=1	>tr|I1RBB0|I1RBB0_GIBZE Actin-related protein 2/3 complex subunit 5 OS=Gibberella zeae (strain PH-1 / ATCC MYA-4620 / FGSC 9075 / NRRL 31084) GN=FG00822.1 PE=3 SV=1	1	1	1	7.4	21.729
>tr|I1RBB3|I1RBB3_GIBZE Uncharacterized protein OS=Gibberella zeae (strain PH-1 / ATCC MYA-4620 / FGSC 9075 / NRRL 31084) GN=FG00825.1 PE=3 SV=1	>tr|I1RBB3|I1RBB3_GIBZE Uncharacterized protein OS=Gibberella zeae (strain PH-1 / ATCC MYA-4620 / FGSC 9075 / NRRL 31084) GN=FG00825.1 PE=3 SV=1	1	3	3	24	28.303	847;848	45;47
>tr|I1RBB9|I1RBB9_GIBZE Uncharacterized protein OS=Gibberella zeae (strain PH-1 / ATCC MYA-4620 / FGSC 9075 / NRRL 31084) GN=FG00832.1 PE=4 SV=1	>tr|I1RBB9|I1RBB9_GIBZE Uncharacterized protein OS=Gibberella zeae (strain PH-1 / ATCC MYA-4620 / FGSC 9075 / NRRL 31084) GN=FG00832.1 PE=4 SV=1	1	1	1	5.3	30.942
>tr|I1RBC0|I1RBC0_GIBZE Protein FG00833.1 OS=Gibberella zeae (strain PH-1 / ATCC MYA-4620 / FGSC 9075 / NRRL 31084) GN=FG00833.1 PE=3 SV=1	>tr|I1RBC0|I1RBC0_GIBZE Protein FG00833.1 OS=Gibberella zeae (strain PH-1 / ATCC MYA-4620 / FGSC 9075 / NRRL 31084) GN=FG00833.1 PE=3 SV=1	1	3	3	5.2	95.952	849	248
>tr|I1RBC4|I1RBC4_GIBZE Heat shock protein 70 OS=Gibberella zeae (strain PH-1 / ATCC MYA-4620 / FGSC 9075 / NRRL 31084) GN=FG00838.1 PE=3 SV=1	>tr|I1RBC4|I1RBC4_GIBZE Heat shock protein 70 OS=Gibberella zeae (strain PH-1 / ATCC MYA-4620 / FGSC 9075 / NRRL 31084) GN=FG00838.1 PE=3 SV=1	1	29	28	45.6	71.123	850;851;852;853;854;855;856;857;858;859	69;75;106;244;323;326;346;450;523;533
>tr|I1RBC5|I1RBC5_GIBZE Uncharacterized protein OS=Gibberella zeae (strain PH-1 / ATCC MYA-4620 / FGSC 9075 / NRRL 31084) GN=FG00841.1 PE=4 SV=1	>tr|I1RBC5|I1RBC5_GIBZE Uncharacterized protein OS=Gibberella zeae (strain PH-1 / ATCC MYA-4620 / FGSC 9075 / NRRL 31084) GN=FG00841.1 PE=4 SV=1	1	2	2	3	85.248	860	571
>tr|I1RBC9|I1RBC9_GIBZE Ribosomal protein L15 OS=Gibberella zeae (strain PH-1 / ATCC MYA-4620 / FGSC 9075 / NRRL 31084) GN=FG00845.1 PE=3 SV=1	>tr|I1RBC9|I1RBC9_GIBZE Ribosomal protein L15 OS=Gibberella zeae (strain PH-1 / ATCC MYA-4620 / FGSC 9075 / NRRL 31084) GN=FG00845.1 PE=3 SV=1	1	21	21	63.1	24.018	861;862;863;864;865;866	12;13;93;128;140;157
>tr|I1RBD0|I1RBD0_GIBZE Uncharacterized protein OS=Gibberella zeae (strain PH-1 / ATCC MYA-4620 / FGSC 9075 / NRRL 31084) GN=FG00846.1 PE=4 SV=1	>tr|I1RBD0|I1RBD0_GIBZE Uncharacterized protein OS=Gibberella zeae (strain PH-1 / ATCC MYA-4620 / FGSC 9075 / NRRL 31084) GN=FG00846.1 PE=4 SV=1	1	1	1	1.2	97.596
>tr|I1RBE0|I1RBE0_GIBZE Uncharacterized protein OS=Gibberella zeae (strain PH-1 / ATCC MYA-4620 / FGSC 9075 / NRRL 31084) GN=FG00857.1 PE=4 SV=1	>tr|I1RBE0|I1RBE0_GIBZE Uncharacterized protein OS=Gibberella zeae (strain PH-1 / ATCC MYA-4620 / FGSC 9075 / NRRL 31084) GN=FG00857.1 PE=4 SV=1	1	11	11	15.6	60.384	867;868	123;183
>tr|I1RBE4|I1RBE4_GIBZE Inosine-5'-monophosphate dehydrogenase OS=Gibberella zeae (strain PH-1 / ATCC MYA-4620 / FGSC 9075 / NRRL 31084) GN=FG00861.1 PE=3 SV=1	>tr|I1RBE4|I1RBE4_GIBZE Inosine-5-monophosphate dehydrogenase OS=Gibberella zeae (strain PH-1 / ATCC MYA-4620 / FGSC 9075 / NRRL 31084) GN=FG00861.1 PE=3 SV=1	1	2	2	4.5	57.026	869;870	161;429
>tr|I1RBE6|I1RBE6_GIBZE Peptidase subunit beta OS=Gibberella zeae (strain PH-1 / ATCC MYA-4620 / FGSC 9075 / NRRL 31084) GN=FG00863.1 PE=3 SV=1	>tr|I1RBE6|I1RBE6_GIBZE Peptidase subunit beta OS=Gibberella zeae (strain PH-1 / ATCC MYA-4620 / FGSC 9075 / NRRL 31084) GN=FG00863.1 PE=3 SV=1	1	11	11	23.4	52.665	871;872;873	213;240;434
>tr|I1RBE7|I1RBE7_GIBZE Histidine biosynthesis trifunctional protein OS=Gibberella zeae (strain PH-1 / ATCC MYA-4620 / FGSC 9075 / NRRL 31084) GN=FG00865.1 PE=3 SV=1	>tr|I1RBE7|I1RBE7_GIBZE Histidine biosynthesis trifunctional protein OS=Gibberella zeae (strain PH-1 / ATCC MYA-4620 / FGSC 9075 / NRRL 31084) GN=FG00865.1 PE=3 SV=1	1	3	3	4.9	92.315	874	371
>tr|I1RBF3|I1RBF3_GIBZE Thioredoxin reductase OS=Gibberella zeae (strain PH-1 / ATCC MYA-4620 / FGSC 9075 / NRRL 31084) GN=FG00871.1 PE=3 SV=1	>tr|I1RBF3|I1RBF3_GIBZE Thioredoxin reductase OS=Gibberella zeae (strain PH-1 / ATCC MYA-4620 / FGSC 9075 / NRRL 31084) GN=FG00871.1 PE=3 SV=1	1	2	2	10	35.55
>tr|I1RBF4|I1RBF4_GIBZE UDP-N-acetylglucosamine pyrophosphorylase OS=Gibberella zeae (strain PH-1 / ATCC MYA-4620 / FGSC 9075 / NRRL 31084) GN=FG00872.1 PE=4 SV=1	>tr|I1RBF4|I1RBF4_GIBZE UDP-N-acetylglucosamine pyrophosphorylase OS=Gibberella zeae (strain PH-1 / ATCC MYA-4620 / FGSC 9075 / NRRL 31084) GN=FG00872.1 PE=4 SV=1	1	6	6	15.8	54.366	875;876;877	194;198;367
>tr|I1RBG4|I1RBG4_GIBZE Uncharacterized protein OS=Gibberella zeae (strain PH-1 / ATCC MYA-4620 / FGSC 9075 / NRRL 31084) GN=FGSG_00886 PE=4 SV=1	>tr|I1RBG4|I1RBG4_GIBZE Uncharacterized protein OS=Gibberella zeae (strain PH-1 / ATCC MYA-4620 / FGSC 9075 / NRRL 31084) GN=FGSG_00886 PE=4 SV=1	1	1	1	12.6	11.867	878	50
>tr|I1RBG9|I1RBG9_GIBZE Uncharacterized protein OS=Gibberella zeae (strain PH-1 / ATCC MYA-4620 / FGSC 9075 / NRRL 31084) GN=FG00892.1 PE=4 SV=1	>tr|I1RBG9|I1RBG9_GIBZE Uncharacterized protein OS=Gibberella zeae (strain PH-1 / ATCC MYA-4620 / FGSC 9075 / NRRL 31084) GN=FG00892.1 PE=4 SV=1	1	2	2	2.3	104.42	879	309
>tr|I1RBH1|I1RBH1_GIBZE Uncharacterized protein OS=Gibberella zeae (strain PH-1 / ATCC MYA-4620 / FGSC 9075 / NRRL 31084) GN=FG00894.1 PE=4 SV=1	>tr|I1RBH1|I1RBH1_GIBZE Uncharacterized protein OS=Gibberella zeae (strain PH-1 / ATCC MYA-4620 / FGSC 9075 / NRRL 31084) GN=FG00894.1 PE=4 SV=1	1	5	5	60.3	8.1533	880;881	30;40
>tr|I1RBH5|I1RBH5_GIBZE Uncharacterized protein OS=Gibberella zeae (strain PH-1 / ATCC MYA-4620 / FGSC 9075 / NRRL 31084) GN=FG00898.1 PE=4 SV=1	>tr|I1RBH5|I1RBH5_GIBZE Uncharacterized protein OS=Gibberella zeae (strain PH-1 / ATCC MYA-4620 / FGSC 9075 / NRRL 31084) GN=FG00898.1 PE=4 SV=1	1	1	1	7.5	24.659	882	155
>tr|I1RBH9|I1RBH9_GIBZE Deoxyuridine 5'-triphosphate nucleotidohydrolase OS=Gibberella zeae (strain PH-1 / ATCC MYA-4620 / FGSC 9075 / NRRL 31084) GN=FG00904.1 PE=4 SV=1	>tr|I1RBH9|I1RBH9_GIBZE Deoxyuridine 5-triphosphate nucleotidohydrolase OS=Gibberella zeae (strain PH-1 / ATCC MYA-4620 / FGSC 9075 / NRRL 31084) GN=FG00904.1 PE=4 SV=1	1	1	1	8.9	18.009
>tr|I1RBI1|I1RBI1_GIBZE Alanine--tRNA ligase OS=Gibberella zeae (strain PH-1 / ATCC MYA-4620 / FGSC 9075 / NRRL 31084) GN=FG00906.1 PE=3 SV=1	>tr|I1RBI1|I1RBI1_GIBZE Alanine--tRNA ligase OS=Gibberella zeae (strain PH-1 / ATCC MYA-4620 / FGSC 9075 / NRRL 31084) GN=FG00906.1 PE=3 SV=1	1	12	12	11.8	107.35	883;884;885;886;887;888;889	77;148;234;638;813;823;824
>tr|I1RBI6|I1RBI6_GIBZE Uracil-DNA glycosylase OS=Gibberella zeae (strain PH-1 / ATCC MYA-4620 / FGSC 9075 / NRRL 31084) GN=FG00911.1 PE=3 SV=1	>tr|I1RBI6|I1RBI6_GIBZE Uracil-DNA glycosylase OS=Gibberella zeae (strain PH-1 / ATCC MYA-4620 / FGSC 9075 / NRRL 31084) GN=FG00911.1 PE=3 SV=1	1	2	2	6.7	41.46
>tr|I1RBK1|I1RBK1_GIBZE NADH-cytochrome b5 reductase OS=Gibberella zeae (strain PH-1 / ATCC MYA-4620 / FGSC 9075 / NRRL 31084) GN=FG00926.1 PE=3 SV=1	>tr|I1RBK1|I1RBK1_GIBZE NADH-cytochrome b5 reductase OS=Gibberella zeae (strain PH-1 / ATCC MYA-4620 / FGSC 9075 / NRRL 31084) GN=FG00926.1 PE=3 SV=1	1	9	9	29.9	35.981	890;891;892;893;894;895	64;176;181;188;276;309
>tr|I1RBM5|I1RBM5_GIBZE Uncharacterized protein OS=Gibberella zeae (strain PH-1 / ATCC MYA-4620 / FGSC 9075 / NRRL 31084) GN=FGSG_00955 PE=4 SV=1	>tr|I1RBM5|I1RBM5_GIBZE Uncharacterized protein OS=Gibberella zeae (strain PH-1 / ATCC MYA-4620 / FGSC 9075 / NRRL 31084) GN=FGSG_00955 PE=4 SV=1	1	1	1	3.2	54.293
>tr|I1RBM9|I1RBM9_GIBZE Uncharacterized protein OS=Gibberella zeae (strain PH-1 / ATCC MYA-4620 / FGSC 9075 / NRRL 31084) GN=FG00959.1 PE=4 SV=1	>tr|I1RBM9|I1RBM9_GIBZE Uncharacterized protein OS=Gibberella zeae (strain PH-1 / ATCC MYA-4620 / FGSC 9075 / NRRL 31084) GN=FG00959.1 PE=4 SV=1	1	1	1	0.9	111.33	896	722
>tr|I1RBS0|I1RBS0_GIBZE Elongation factor 1-beta OS=Gibberella zeae (strain PH-1 / ATCC MYA-4620 / FGSC 9075 / NRRL 31084) GN=FG01008.1 PE=3 SV=1	>tr|I1RBS0|I1RBS0_GIBZE Elongation factor 1-beta OS=Gibberella zeae (strain PH-1 / ATCC MYA-4620 / FGSC 9075 / NRRL 31084) GN=FG01008.1 PE=3 SV=1	1	6	6	41	25.493
>tr|I1RBS4|I1RBS4_GIBZE Uncharacterized protein OS=Gibberella zeae (strain PH-1 / ATCC MYA-4620 / FGSC 9075 / NRRL 31084) GN=FG01014.1 PE=3 SV=1	>tr|I1RBS4|I1RBS4_GIBZE Uncharacterized protein OS=Gibberella zeae (strain PH-1 / ATCC MYA-4620 / FGSC 9075 / NRRL 31084) GN=FG01014.1 PE=3 SV=1	1	1	1	12	20.975	897	142
>tr|I1RBS5|I1RBS5_GIBZE Heat shock protein 78 OS=Gibberella zeae (strain PH-1 / ATCC MYA-4620 / FGSC 9075 / NRRL 31084) GN=FG01015.1 PE=3 SV=1	>tr|I1RBS5|I1RBS5_GIBZE Heat shock protein 78 OS=Gibberella zeae (strain PH-1 / ATCC MYA-4620 / FGSC 9075 / NRRL 31084) GN=FG01015.1 PE=3 SV=1	1	2	2	3.2	87.542
>tr|I1RBS6|I1RBS6_GIBZE 60S ribosomal protein L6 OS=Gibberella zeae (strain PH-1 / ATCC MYA-4620 / FGSC 9075 / NRRL 31084) GN=FG01016.1 PE=3 SV=1	>tr|I1RBS6|I1RBS6_GIBZE 60S ribosomal protein L6 OS=Gibberella zeae (strain PH-1 / ATCC MYA-4620 / FGSC 9075 / NRRL 31084) GN=FG01016.1 PE=3 SV=1	1	9	9	42.5	22.245	898;899;900	136;148;167
>tr|I1RBS7|I1RBS7_GIBZE Uncharacterized protein OS=Gibberella zeae (strain PH-1 / ATCC MYA-4620 / FGSC 9075 / NRRL 31084) GN=FG01017.1 PE=4 SV=1	>tr|I1RBS7|I1RBS7_GIBZE Uncharacterized protein OS=Gibberella zeae (strain PH-1 / ATCC MYA-4620 / FGSC 9075 / NRRL 31084) GN=FG01017.1 PE=4 SV=1	1	18	18	24.8	78.999	901;902;903;904;905;906;907;908;909;910	32;82;115;137;348;351;567;631;664;689
>tr|I1RBU8|I1RBU8_GIBZE Uncharacterized protein OS=Gibberella zeae (strain PH-1 / ATCC MYA-4620 / FGSC 9075 / NRRL 31084) GN=FG01039.1 PE=4 SV=1	>tr|I1RBU8|I1RBU8_GIBZE Uncharacterized protein OS=Gibberella zeae (strain PH-1 / ATCC MYA-4620 / FGSC 9075 / NRRL 31084) GN=FG01039.1 PE=4 SV=1	1	1	1	3	42.996	911	222
>tr|I1RBW1|I1RBW1_GIBZE Proliferating cell nuclear antigen OS=Gibberella zeae (strain PH-1 / ATCC MYA-4620 / FGSC 9075 / NRRL 31084) GN=FG01052.1 PE=3 SV=1	>tr|I1RBW1|I1RBW1_GIBZE Proliferating cell nuclear antigen OS=Gibberella zeae (strain PH-1 / ATCC MYA-4620 / FGSC 9075 / NRRL 31084) GN=FG01052.1 PE=3 SV=1	1	4	4	16.2	28.955	912	138
>tr|I1RBW4|I1RBW4_GIBZE Uncharacterized protein OS=Gibberella zeae (strain PH-1 / ATCC MYA-4620 / FGSC 9075 / NRRL 31084) GN=FG01055.1 PE=4 SV=1	>tr|I1RBW4|I1RBW4_GIBZE Uncharacterized protein OS=Gibberella zeae (strain PH-1 / ATCC MYA-4620 / FGSC 9075 / NRRL 31084) GN=FG01055.1 PE=4 SV=1	1	6	6	17.3	49.66	913;914;915	13;38;145
>tr|I1RBY4|I1RBY4_GIBZE 60S ribosomal protein L11 OS=Gibberella zeae (strain PH-1 / ATCC MYA-4620 / FGSC 9075 / NRRL 31084) GN=FG01081.1 PE=3 SV=1	>tr|I1RBY4|I1RBY4_GIBZE 60S ribosomal protein L11 OS=Gibberella zeae (strain PH-1 / ATCC MYA-4620 / FGSC 9075 / NRRL 31084) GN=FG01081.1 PE=3 SV=1	1	11	11	46.8	19.939	916;917;918;919	5;50;65;148
>tr|I1RBY8|I1RBY8_GIBZE Uncharacterized protein OS=Gibberella zeae (strain PH-1 / ATCC MYA-4620 / FGSC 9075 / NRRL 31084) GN=FG01085.1 PE=4 SV=1	>tr|I1RBY8|I1RBY8_GIBZE Uncharacterized protein OS=Gibberella zeae (strain PH-1 / ATCC MYA-4620 / FGSC 9075 / NRRL 31084) GN=FG01085.1 PE=4 SV=1	1	2	2	6.6	34.956	920	19
>tr|I1RBY9|I1RBY9_GIBZE Acetolactate synthase OS=Gibberella zeae (strain PH-1 / ATCC MYA-4620 / FGSC 9075 / NRRL 31084) GN=FG01086.1 PE=3 SV=1	>tr|I1RBY9|I1RBY9_GIBZE Acetolactate synthase OS=Gibberella zeae (strain PH-1 / ATCC MYA-4620 / FGSC 9075 / NRRL 31084) GN=FG01086.1 PE=3 SV=1	1	4	4	7.3	74.37	921	374
>tr|I1RBZ6|I1RBZ6_GIBZE Uncharacterized protein OS=Gibberella zeae (strain PH-1 / ATCC MYA-4620 / FGSC 9075 / NRRL 31084) GN=FG01095.1 PE=4 SV=1	>tr|I1RBZ6|I1RBZ6_GIBZE Uncharacterized protein OS=Gibberella zeae (strain PH-1 / ATCC MYA-4620 / FGSC 9075 / NRRL 31084) GN=FG01095.1 PE=4 SV=1	1	4	4	6.4	79.1	922;923	532;607
>tr|I1RBZ8|I1RBZ8_GIBZE Uncharacterized protein OS=Gibberella zeae (strain PH-1 / ATCC MYA-4620 / FGSC 9075 / NRRL 31084) GN=FG01097.1 PE=4 SV=1	>tr|I1RBZ8|I1RBZ8_GIBZE Uncharacterized protein OS=Gibberella zeae (strain PH-1 / ATCC MYA-4620 / FGSC 9075 / NRRL 31084) GN=FG01097.1 PE=4 SV=1	1	2	2	3.8	48.013	924	14
>tr|I1RC00|I1RC00_GIBZE GTP-binding nuclear protein OS=Gibberella zeae (strain PH-1 / ATCC MYA-4620 / FGSC 9075 / NRRL 31084) GN=FG01099.1 PE=3 SV=1	>tr|I1RC00|I1RC00_GIBZE GTP-binding nuclear protein OS=Gibberella zeae (strain PH-1 / ATCC MYA-4620 / FGSC 9075 / NRRL 31084) GN=FG01099.1 PE=3 SV=1	1	8	8	25.9	24.467	925;926;927	26;35;97
>tr|I1RC05|I1RC05_GIBZE Phenylalanyl-tRNA synthetase alpha chain OS=Gibberella zeae (strain PH-1 / ATCC MYA-4620 / FGSC 9075 / NRRL 31084) GN=FG01104.1 PE=4 SV=1	>tr|I1RC05|I1RC05_GIBZE Phenylalanyl-tRNA synthetase alpha chain OS=Gibberella zeae (strain PH-1 / ATCC MYA-4620 / FGSC 9075 / NRRL 31084) GN=FG01104.1 PE=4 SV=1	1	1	1	3.5	57.89
>tr|I1RC12|I1RC12_GIBZE Uncharacterized protein OS=Gibberella zeae (strain PH-1 / ATCC MYA-4620 / FGSC 9075 / NRRL 31084) GN=FG01112.1 PE=4 SV=1	>tr|I1RC12|I1RC12_GIBZE Uncharacterized protein OS=Gibberella zeae (strain PH-1 / ATCC MYA-4620 / FGSC 9075 / NRRL 31084) GN=FG01112.1 PE=4 SV=1	1	1	1	3.1	75.699	928	237
>tr|I1RC15|I1RC15_GIBZE Uncharacterized protein OS=Gibberella zeae (strain PH-1 / ATCC MYA-4620 / FGSC 9075 / NRRL 31084) GN=FG01116.1 PE=4 SV=1	>tr|I1RC15|I1RC15_GIBZE Uncharacterized protein OS=Gibberella zeae (strain PH-1 / ATCC MYA-4620 / FGSC 9075 / NRRL 31084) GN=FG01116.1 PE=4 SV=1	1	1	1	3.9	41.319
[truncated: 1,144 more rows]
