# Supplementary material for: Comparative acetylome analysis reveals the potential roles of lysine acetylation for DON biosynthesis in Fusarium graminearum
Source: BMC Genomics. 2019 Nov 12;20:841. doi: 10.1186/s12864-019-6227-7 (PMC6852988; doi:10.1186/s12864-019-6227-7)
Supplement: Supplementary file 5 — Additional file 5: Table S5. GO-based enrichment of the acetylated proteins. [file 12864_2019_6227_MOESM5_ESM.xlsx]

## Sheet: Sheet1
Table S5 GO-based enrichment of the acetylated proteins
GO_ID	Term	Category	Test	Ref	TestAll	RefAll	Test_per	Ref_per	Over_Under	TestSeqs	RefSeqs	P value	FDR	richFactor
GO:0003735	structural constituent of ribosome	F	16	93	93	1870	0.172043	0.0497326	over	A0A098E0Z2,A0A1C3YHX8,A0A1C3YKM9,I1RD29,I1RE77,I1REK8,I1RFU8,I1RLU6,I1RN67,I1RQE7,I1RS18,I1RS24,I1RSQ7,I1RVQ0,I1RZL7,V6QW22	A0A098D3Q6,A0A098DAM6,A0A098DP99,A0A098DXE2,A0A098E0Z2,A0A0E0RU84,A0A0E0RV94,A0A1C3YHX6,A0A1C3YHX8,A0A1C3YI67,A0A1C3YJQ9,A0A1C3YK34,A0A1C3YKB0,A0A1C3YKC0,A0A1C3YKM9,I1RA70,I1RAG7,I1RAU5,I1RAU7,I1RAW0,I1RB92,I1RBC9,I1RBS6,I1RBY4,I1RCG4,I1RD17,I1RD22,I1RD29,I1RD52,I1RE01,I1RE44,I1RE77,I1REK8,I1RFL4,I1RFU8,I1RGA4,I1RJU3,I1RJV3,I1RJV4,I1RJW6,I1RLU6,I1RN18,I1RN67,I1RNC1,I1RNQ5,I1RPM4,I1RPP3,I1RPU2,I1R…	6.44078e-06	0.00151358	0.172043
GO:0005840	ribosome	C	17	126	93	1870	0.182796	0.0673797	over	I1RQE7,I1RN67,A0A098E0Z2,I1REK8,I1RS18,A0A1C3YKM9,A0A1C3YHX8,I1RD29,I1RE77,I1RFU8,I1RLU6,I1RPP4,I1RS24,I1RSQ7,I1RVQ0,I1RZL7,V6QW22	A0A1C3YKN3,I1RCS1,I1RGB6,I1RSI0,I1RYS0,I1S0R2,I1RAG7,I1RD52,I1RJU3,I1RSZ7,I1RT40,A0A1C3YI67,I1RAW0,I1RGA4,I1RSF1,I1RVX0,I1S9Q4,A0A098DP99,I1RFL4,I1RJV4,I1RN18,I1RQE7,I1RRT8,I1RS47,I1RSR3,I1RZZ9,I1S0L4,V6RCG5,I1RD22,I1RN61,I1RN67,I1RNC1,I1RNQ5,I1RPP3,I1RQK8,I1RT04,I1RTH6,I1RZ40,I1RZM1,I1S0N4,I1S2E9,V6R3X5,V6RMW6,V6RTJ8,A0A098E0Z2,A0A1C3YKB0,I1RE01,I1REK8,I1RS18,I1RUG3,I1S7N3,A0A1C3YK34,A0A1C3YKM9,…	9.00938e-05	0.00697106	0.134921
GO:0005198	structural molecule activity	F	17	130	93	1870	0.182796	0.0695187	over	A0A098E0Z2,A0A1C3YHX8,A0A1C3YKM9,I1RD29,I1RE77,I1REK8,I1RFU8,I1RLU6,I1RN67,I1RQE7,I1RS18,I1RS24,I1RSQ7,I1RVQ0,I1RZL7,V6QW22,I1RNY9	A0A098D3Q6,A0A098DAM6,A0A098DP99,A0A098DXE2,A0A098E0Z2,A0A0E0RU84,A0A0E0RV94,A0A1C3YHX6,A0A1C3YHX8,A0A1C3YI67,A0A1C3YJQ9,A0A1C3YK34,A0A1C3YKB0,A0A1C3YKC0,A0A1C3YKM9,I1RA70,I1RAG7,I1RAU5,I1RAU7,I1RAW0,I1RB92,I1RBC9,I1RBS6,I1RBY4,I1RCG4,I1RD17,I1RD22,I1RD29,I1RD52,I1RE01,I1RE44,I1RE77,I1REK8,I1RFL4,I1RFU8,I1RGA4,I1RJU3,I1RJV3,I1RJV4,I1RJW6,I1RLU6,I1RN18,I1RN67,I1RNC1,I1RNQ5,I1RPM4,I1RPP3,I1RPU2,I1R…	0.000134853	0.0158452	0.130769
GO:0043228	non-membrane-bounded organelle	C	30	315	93	1870	0.322581	0.168449	over	A0A1C3YHX8,I1RD29,I1RE77,I1RFU8,I1RLU6,I1RPP4,I1RS24,I1RSQ7,I1RVQ0,I1RZL7,V6QW22,I1RCU1,I1RQA5,I1RZJ7,A0A1I9F9C1,I1RZL3,I1RQE7,I1RN67,I1RVA7,Q4HYB8,I1RSL6,A0A098E0Z2,I1REK8,I1RS18,A0A1C3YKM9,I1S219,Q4HTT2,Q4IER8,I1S2C0,I1RZ11	A0A098DE95,I1RNI6,I1RZ40,I1S2A8,A0A098D3Q6,A0A098DAM6,A0A098DXE2,A0A098DY09,A0A0E0RU84,A0A0E0RV94,A0A1C3YHX6,A0A1C3YHX8,A0A1C3YJQ9,A0A1C3YKC0,A0A1C3YKW7,I1RAU5,I1RAU7,I1RB92,I1RB94,I1RBC9,I1RBS6,I1RBY4,I1RCG4,I1RD17,I1RD29,I1RE00,I1RE44,I1RE77,I1REC5,I1RED8,I1RFQ6,I1RFU8,I1RJV3,I1RJW6,I1RLU6,I1RMQ4,I1RPM4,I1RPP4,I1RPU2,I1RQ45,I1RQC9,I1RQG7,I1RR73,I1RRI1,I1RRM5,I1RRY9,I1RS24,I1RSQ7,I1RSX0,I1RT03,I…	0.0001358	0.00697106	0.0952381
GO:0043232	intracellular non-membrane-bounded organelle	C	30	315	93	1870	0.322581	0.168449	over	A0A1C3YHX8,I1RD29,I1RE77,I1RFU8,I1RLU6,I1RPP4,I1RS24,I1RSQ7,I1RVQ0,I1RZL7,V6QW22,I1RCU1,I1RQA5,I1RZJ7,A0A1I9F9C1,I1RZL3,I1RQE7,I1RN67,I1RVA7,Q4HYB8,I1RSL6,A0A098E0Z2,I1REK8,I1RS18,A0A1C3YKM9,I1S219,Q4HTT2,Q4IER8,I1S2C0,I1RZ11	I1RNI6,I1RZ40,I1S2A8,A0A098D3Q6,A0A098DAM6,A0A098DXE2,A0A098DY09,A0A0E0RU84,A0A0E0RV94,A0A1C3YHX6,A0A1C3YHX8,A0A1C3YJQ9,A0A1C3YKC0,A0A1C3YKW7,I1RAU5,I1RAU7,I1RB92,I1RB94,I1RBC9,I1RBS6,I1RBY4,I1RCG4,I1RD17,I1RD29,I1RE00,I1RE44,I1RE77,I1REC5,I1RED8,I1RFQ6,I1RFU8,I1RJV3,I1RJW6,I1RLU6,I1RMQ4,I1RPM4,I1RPP4,I1RPU2,I1RQ45,I1RQC9,I1RQG7,I1RR73,I1RRI1,I1RRM5,I1RRY9,I1RS24,I1RSQ7,I1RSX0,I1RT03,I1RTD5,I1RVQ…	0.0001358	0.00697106	0.0952381
GO:0006090	pyruvate metabolic process	P	5	15	93	1870	0.0537634	0.00802139	over	I1RJY7,A0A098DVZ4,V6RLM7,A0A098DSA6,I1RZJ7	A0A098DEP8,I1RJY7,I1RN88,I1S8C1,A0A098DVZ4,A0A1C3YN26,I1RAH1,I1RCM5,I1RGB2,I1RP86,V6RLM7,A0A1C3YL54,A0A098DSA6,I1RSF7,I1RZJ7	0.000552073	0.294663	0.333333
GO:0032787	monocarboxylic acid metabolic process	P	8	47	93	1870	0.0860215	0.0251337	over	I1RJY7,I1RZJ7,A0A098DVZ4,V6RLM7,I1RR68,I1RQ48,A0A098DSA6,I1RMW8	I1RCT9,I1RVI8,A0A098DEP8,I1RJY7,I1RN88,I1S8C1,I1RSF7,I1RZJ7,A0A098DVZ4,A0A1C3YN26,I1RAH1,I1RCM5,I1RGB2,I1RP86,V6RLM7,I1RRF5,I1RWM4,Q4HYR2,I1RZT0,A0A1I9FRY6,I1RRS6,I1RZ15,A0A0E0SE31,I1RMW9,I1RR68,I1RN19,I1RWC1,I1RQ48,A0A098DPE3,I1S7E4,I1RNH4,I1S4S4,I1S4S5,V6S110,I1RA13,A0A1C3YHG7,I1R9M7,I1RX09,I1RX10,I1RPZ5,A0A1C3YL54,I1RSE0,I1RUQ0,I1S0N8,A0A098DSA6,I1RMW8,A0A1C3YJA8	0.00174843	0.294663	0.170213
GO:0046496	nicotinamide nucleotide metabolic process	P	5	22	93	1870	0.0537634	0.0117647	over	A0A098DVZ4,V6RLM7,A0A098DDY0,I1RC11,A0A098DSA6	A0A098DVZ4,A0A1C3YN26,I1RAH1,I1RCM5,I1RGB2,I1RP86,V6RLM7,A0A098DDY0,I1RAQ4,I1RSB7,I1RHJ2,I1RNJ7,I1RCG5,I1RC11,I1RFK1,V6QT89,I1RSE0,I1RSL2,A0A098DSA6,A0A1C3YL54,A0A1C3YIJ0,A0A1C3YN32	0.00366677	0.294663	0.227273
GO:0019362	pyridine nucleotide metabolic process	P	5	22	93	1870	0.0537634	0.0117647	over	A0A098DVZ4,V6RLM7,A0A098DDY0,I1RC11,A0A098DSA6	A0A098DVZ4,A0A1C3YN26,I1RAH1,I1RCM5,I1RGB2,I1RP86,V6RLM7,A0A098DDY0,I1RAQ4,I1RSB7,I1RHJ2,I1RNJ7,I1RCG5,I1RC11,I1RFK1,V6QT89,I1RSE0,I1RSL2,A0A1C3YIJ0,A0A1C3YN32,A0A098DSA6,A0A1C3YL54	0.00366677	0.294663	0.227273
GO:0006739	NADP metabolic process	P	3	8	93	1870	0.0322581	0.00427807	over	A0A098DDY0,V6RLM7,I1RC11	A0A098DDY0,I1RAQ4,I1RP86,I1RSB7,V6RLM7,I1RCG5,I1RC11,I1RFK1	0.00555972	0.294663	0.375
GO:0006098	pentose-phosphate shunt	P	3	8	93	1870	0.0322581	0.00427807	over	I1RC11,A0A098DDY0,V6RLM7	I1RC11,I1RCG5,I1RFK1,A0A098DDY0,I1RAQ4,I1RP86,I1RSB7,V6RLM7	0.00555972	0.294663	0.375
GO:0051156	glucose 6-phosphate metabolic process	P	3	8	93	1870	0.0322581	0.00427807	over	A0A098DDY0,V6RLM7,I1RC11	A0A098DDY0,I1RAQ4,I1RP86,I1RSB7,V6RLM7,I1RC11,I1RCG5,I1RFK1	0.00555972	0.294663	0.375
GO:0019682	glyceraldehyde-3-phosphate metabolic process	P	3	8	93	1870	0.0322581	0.00427807	over	A0A098DDY0,V6RLM7,I1RC11	A0A098DDY0,I1RAQ4,I1RP86,I1RSB7,V6RLM7,I1RC11,I1RCG5,I1RFK1	0.00555972	0.294663	0.375
GO:0072524	pyridine-containing compound metabolic process	P	5	25	93	1870	0.0537634	0.013369	over	A0A098DVZ4,V6RLM7,A0A098DDY0,I1RC11,A0A098DSA6	A0A098DVZ4,A0A1C3YN26,I1RAH1,I1RCM5,I1RGB2,I1RP86,V6RLM7,A0A098DDY0,I1RAQ4,I1RSB7,I1RHJ2,I1RNJ7,I1RCG5,Q4I2X5,I1RFK1,I1RZ21,I1RC11,V6QT89,I1RSE0,I1RSL2,I1RM54,A0A1C3YIJ0,A0A1C3YN32,A0A098DSA6,A0A1C3YL54	0.00657095	0.294663	0.2
GO:0030835	negative regulation of actin filament depolymerization	P	2	3	93	1870	0.0215054	0.00160428	over	A0A1I9F9C1,I1RZL3	A0A1I9F9C1,Q4INI2,I1RZL3	0.00710563	0.294663	0.666667
GO:0030834	regulation of actin filament depolymerization	P	2	3	93	1870	0.0215054	0.00160428	over	A0A1I9F9C1,I1RZL3	A0A1I9F9C1,Q4INI2,I1RZL3	0.00710563	0.294663	0.666667
GO:0006733	oxidoreduction coenzyme metabolic process	P	5	26	93	1870	0.0537634	0.0139037	over	A0A098DVZ4,V6RLM7,A0A098DDY0,I1RC11,A0A098DSA6	A0A098DVZ4,A0A1C3YN26,I1RAH1,I1RCM5,I1RGB2,I1RP86,V6RLM7,A0A098DDY0,I1RAQ4,I1RSB7,I1RHJ2,I1RNJ7,I1RCG5,A0A1C3YKL8,I1RA51,I1RC11,I1RFK1,V6QT89,I1S0N8,I1RSE0,I1RSL2,A0A1C3YIJ0,A0A1C3YN32,A0A098DSA6,A0A1C3YL54,I1RZJ3	0.0078209	0.294663	0.192308
GO:0006757	ATP generation from ADP	P	3	9	93	1870	0.0322581	0.00481283	over	A0A098DVZ4,V6RLM7,A0A098DSA6	A0A098DVZ4,A0A1C3YN26,I1RAH1,I1RCM5,I1RGB2,I1RP86,V6RLM7,A0A098DSA6,A0A1C3YL54	0.00804127	0.294663	0.333333
GO:0006633	fatty acid biosynthetic process	P	3	9	93	1870	0.0322581	0.00481283	over	I1RQ48,I1RMW8,I1RR68	I1RQ48,A0A098DPE3,I1RUQ0,I1S0N8,I1RMW8,A0A1C3YJA8,A0A0E0SE31,I1RMW9,I1RR68	0.00804127	0.294663	0.333333
GO:0006096	glycolytic process	P	3	9	93	1870	0.0322581	0.00481283	over	A0A098DSA6,A0A098DVZ4,V6RLM7	A0A098DSA6,A0A1C3YL54,A0A098DVZ4,A0A1C3YN26,I1RAH1,I1RCM5,I1RGB2,I1RP86,V6RLM7	0.00804127	0.294663	0.333333
GO:0000786	nucleosome	C	3	9	93	1870	0.0322581	0.00481283	over	I1S219,Q4HTT2,Q4IER8	I1RTG3,A0A098DX13,E1AQX1,I1S219,Q4HTT1,Q4HTT2,Q4IER8,Q4IMD1,I1RTP0	0.00804127	0.276804	0.333333
GO:0006081	cellular aldehyde metabolic process	P	4	17	93	1870	0.0430108	0.00909091	over	A0A098DDY0,V6RLM7,I1RC11,I1RRG1	I1RRF5,I1RWM4,Q4HYR2,A0A098DDY0,I1RAQ4,I1RP86,I1RSB7,V6RLM7,I1RC11,I1RCG5,I1RFK1,I1S7E4,I1RZ21,I1S0H2,I1RM54,I1RRG1,I1RZV5	0.00828381	0.294663	0.235294
GO:0006412	translation	P	17	187	93	1870	0.182796	0.1	over	I1RN67,I1RQE7,A0A1C3YMA1,A0A098E0Z2,A0A1C3YHX8,A0A1C3YKM9,I1RD29,I1RE77,I1REK8,I1RFU8,I1RLU6,I1RS18,I1RS24,I1RSQ7,I1RVQ0,I1RZL7,V6QW22	A0A098DEE0,A0A098DNE2,A0A0E0RVZ1,A0A1C3YJ43,I1RCJ7,I1RCM3,I1RFQ7,I1RFT6,I1RM82,I1RNN1,I1RP27,I1RPU3,I1RQ81,I1RRV1,I1RSK1,I1RWI5,I1RZ40,I1S0N4,I1RN61,A0A098DP99,A0A098DPS3,A0A0E0SMM8,I1RCD8,I1RFL4,I1RJV4,I1RN18,I1RN67,I1RNC1,I1RPP3,I1RQE7,I1RRS8,I1RRT8,I1RT04,I1RWH4,I1RWQ8,I1RZZ9,I1S0L4,I1S2E9,Q4IJT5,V6RCG5,V6RMW6,Q4I7K4,A0A098DMF8,I1RWD7,D5L6Z3,I1R9X2,I1RQK8,I1RRQ5,I1RRU9,I1RSI0,I1RWF3,I1RWX1,I1R…	0.00867174	0.294663	0.0909091
GO:0043043	peptide biosynthetic process	P	17	188	93	1870	0.182796	0.100535	over	I1RN67,I1RQE7,A0A098E0Z2,A0A1C3YHX8,A0A1C3YKM9,I1RD29,I1RE77,I1REK8,I1RFU8,I1RLU6,I1RS18,I1RS24,I1RSQ7,I1RVQ0,I1RZL7,V6QW22,A0A1C3YMA1	A0A098DEE0,A0A098DNE2,A0A0E0RVZ1,A0A1C3YJ43,I1RCJ7,I1RCM3,I1RFQ7,I1RFT6,I1RM82,I1RNN1,I1RP27,I1RPU3,I1RQ81,I1RRV1,I1RSK1,I1RWI5,I1RZ40,I1S0N4,I1RN61,A0A098DP99,A0A098DPS3,A0A0E0SMM8,I1RCD8,I1RFL4,I1RJV4,I1RN18,I1RN67,I1RNC1,I1RPP3,I1RQE7,I1RRS8,I1RRT8,I1RT04,I1RWH4,I1RWQ8,I1RZZ9,I1S0L4,I1S2E9,Q4IJT5,V6RCG5,V6RMW6,Q4I7K4,A0A098DMF8,I1RWD7,A0A098D3Q6,A0A098DAM6,A0A098DXE2,A0A098E0Z2,A0A0E0RU84,A0A1…	0.0091445	0.294663	0.0904255
GO:0034641	cellular nitrogen compound metabolic process	P	38	547	93	1870	0.408602	0.292513	over	I1RMI4,I1S2C0,I1RN67,I1RQE7,I1RBF4,A0A098DVZ4,V6RLM7,A0A098DDY0,Q4HYB8,I1RRH1,I1RRG6,A0A1I9F777,A0A098D8R7,I1RZP2,A0A098E0Z2,A0A1C3YHX8,A0A1C3YKM9,I1RD29,I1RE77,I1REK8,I1RFU8,I1RLU6,I1RS18,I1RS24,I1RSQ7,I1RVQ0,I1RZL7,V6QW22,I1RC11,I1RTG7,I1RUP9,I1RCS6,I1S219,I1RMK7,A0A1C3YMA1,I1RSK0,A0A098DSA6,A0A098E446	I1RRX4,A0A1C3YM09,A0A098DKZ5,I1RMI4,I1RSY2,A0A098DPX7,I1RB73,A0A1C3YI49,I1RBE7,I1RPW1,V6RQW4,I1RY69,A0A098DRN3,A0A1C3YK48,I1R9W6,I1RNC6,I1RST8,I1RNG4,I1S1W8,Q4I2X5,Q4IEV4,V6QT89,I1R9X2,I1RN53,I1RRR4,Q4IF76,A0A0E0RV96,I1RCI3,I1RC84,I1RSW0,I1S7M8,I1RAQ5,I1RBC5,I1RWD7,A0A1C3YK18,I1S0N7,A0A1C3YKL4,I1RN48,I1RZ40,I1RZG9,I1RCA7,I1S1X9,A0A098DDK7,A0A0E0S1T0,A0A1C3YI62,I1REJ1,I1RK92,I1RN59,I1RN78,Q4I5I4,A…	0.00934068	0.294663	0.0694698
GO:0044815	DNA packaging complex	C	3	10	93	1870	0.0322581	0.00534759	over	I1S219,Q4HTT2,Q4IER8	A0A098DX13,E1AQX1,I1S219,Q4HTT1,Q4HTT2,Q4IER8,Q4IMD1,I1RTP0,I1RTG3,I1RFN0	0.0110775	0.276804	0.3
GO:0043244	regulation of protein complex disassembly	P	3	10	93	1870	0.0322581	0.00534759	over	A0A1I9F9C1,I1RZL3,A0A1C3YMA1	A0A1I9F9C1,Q4INI2,I1RBS0,A0A1B0P444,I1RZL3,V6QWX8,A0A1C3YMA1,D5L6Z3,I1RMH2,I1RXF8	0.0110775	0.294663	0.3
GO:0009135	purine nucleoside diphosphate metabolic process	P	3	10	93	1870	0.0322581	0.00534759	over	A0A098DVZ4,V6RLM7,A0A098DSA6	A0A098DVZ4,A0A1C3YN26,I1RAH1,I1RCM5,I1RGB2,I1RP86,V6RLM7,I1S1W3,A0A098DSA6,A0A1C3YL54	0.0110775	0.294663	0.3
GO:0006165	nucleoside diphosphate phosphorylation	P	3	10	93	1870	0.0322581	0.00534759	over	A0A098DVZ4,V6RLM7,A0A098DSA6	A0A098DVZ4,A0A1C3YN26,I1RAH1,I1RCM5,I1RGB2,I1RP86,V6RLM7,I1RPK0,A0A098DSA6,A0A1C3YL54	0.0110775	0.294663	0.3
GO:0046031	ADP metabolic process	P	3	10	93	1870	0.0322581	0.00534759	over	A0A098DVZ4,V6RLM7,A0A098DSA6	A0A098DVZ4,A0A1C3YN26,I1RAH1,I1RCM5,I1RGB2,I1RP86,V6RLM7,I1S1W3,A0A098DSA6,A0A1C3YL54	0.0110775	0.294663	0.3
GO:0009185	ribonucleoside diphosphate metabolic process	P	3	10	93	1870	0.0322581	0.00534759	over	A0A098DVZ4,V6RLM7,A0A098DSA6	A0A098DVZ4,A0A1C3YN26,I1RAH1,I1RCM5,I1RGB2,I1RP86,V6RLM7,I1S1W3,A0A098DSA6,A0A1C3YL54	0.0110775	0.294663	0.3
GO:0009179	purine ribonucleoside diphosphate metabolic process	P	3	10	93	1870	0.0322581	0.00534759	over	A0A098DVZ4,V6RLM7,A0A098DSA6	A0A098DVZ4,A0A1C3YN26,I1RAH1,I1RCM5,I1RGB2,I1RP86,V6RLM7,I1S1W3,A0A098DSA6,A0A1C3YL54	0.0110775	0.294663	0.3
GO:0043604	amide biosynthetic process	P	17	194	93	1870	0.182796	0.103743	over	I1RN67,I1RQE7,A0A098E0Z2,A0A1C3YHX8,A0A1C3YKM9,I1RD29,I1RE77,I1REK8,I1RFU8,I1RLU6,I1RS18,I1RS24,I1RSQ7,I1RVQ0,I1RZL7,V6QW22,A0A1C3YMA1	A0A098DEE0,A0A098DNE2,A0A0E0RVZ1,A0A1C3YJ43,I1RCJ7,I1RCM3,I1RFQ7,I1RFT6,I1RM82,I1RNN1,I1RP27,I1RPU3,I1RQ81,I1RRV1,I1RSK1,I1RWI5,I1RZ40,I1S0N4,I1RN61,A0A098DP99,A0A098DPS3,A0A0E0SMM8,I1RCD8,I1RFL4,I1RJV4,I1RN18,I1RN67,I1RNC1,I1RPP3,I1RQE7,I1RRS8,I1RRT8,I1RT04,I1RWH4,I1RWQ8,I1RZZ9,I1S0L4,I1S2E9,Q4IJT5,V6RCG5,V6RMW6,Q4I7K4,A0A098DMF8,I1RWD7,A0A098D3Q6,A0A098DAM6,A0A098DXE2,A0A098E0Z2,A0A0E0RU84,A0A1…	0.0124367	0.304824	0.0876289
GO:0006518	peptide metabolic process	P	17	194	93	1870	0.182796	0.103743	over	I1RN67,I1RQE7,A0A098E0Z2,A0A1C3YHX8,A0A1C3YKM9,I1RD29,I1RE77,I1REK8,I1RFU8,I1RLU6,I1RS18,I1RS24,I1RSQ7,I1RVQ0,I1RZL7,V6QW22,A0A1C3YMA1	A0A098DEE0,A0A098DNE2,A0A0E0RVZ1,A0A1C3YJ43,I1RCJ7,I1RCM3,I1RFQ7,I1RFT6,I1RM82,I1RNN1,I1RP27,I1RPU3,I1RQ81,I1RRV1,I1RSK1,I1RWI5,I1RZ40,I1S0N4,I1RN61,A0A098DP99,A0A098DPS3,A0A0E0SMM8,I1RCD8,I1RFL4,I1RJV4,I1RN18,I1RN67,I1RNC1,I1RPP3,I1RQE7,I1RRS8,I1RRT8,I1RT04,I1RWH4,I1RWQ8,I1RZZ9,I1S0L4,I1S2E9,Q4IJT5,V6RCG5,V6RMW6,Q4I7K4,A0A098DMF8,I1RWD7,A0A098DMB7,I1RMJ3,I1RNJ0,I1RXR6,A0A098D3Q6,A0A098DAM6,A0A09…	0.0124367	0.304824	0.0876289
GO:0030529	intracellular ribonucleoprotein complex	C	18	210	93	1870	0.193548	0.112299	over	A0A1C3YHX8,I1RD29,I1RE77,I1RFU8,I1RLU6,I1RPP4,I1RS24,I1RSQ7,I1RVQ0,I1RZL7,V6QW22,I1S2C0,I1RN67,A0A098E0Z2,I1REK8,I1RS18,A0A1C3YKM9,I1RQE7	A0A098D3Q6,A0A098DAM6,A0A098DXE2,A0A098DY09,A0A0E0RU84,A0A0E0RV94,A0A1C3YHX6,A0A1C3YHX8,A0A1C3YJQ9,A0A1C3YKC0,A0A1C3YKW7,I1RAU5,I1RAU7,I1RB92,I1RB94,I1RBC9,I1RBS6,I1RBY4,I1RCG4,I1RD17,I1RD29,I1RE00,I1RE44,I1RE77,I1REC5,I1RED8,I1RFQ6,I1RFU8,I1RJV3,I1RJW6,I1RLU6,I1RMQ4,I1RPM4,I1RPP4,I1RPU2,I1RQ45,I1RQC9,I1RQG7,I1RR73,I1RRI1,I1RRM5,I1RRY9,I1RS24,I1RSQ7,I1RSX0,I1RT03,I1RTD5,I1RVQ0,I1RW25,I1RW99,I1RWJ…	0.012582	0.276804	0.0857143
GO:1990904	ribonucleoprotein complex	C	18	210	93	1870	0.193548	0.112299	over	A0A1C3YHX8,I1RD29,I1RE77,I1RFU8,I1RLU6,I1RPP4,I1RS24,I1RSQ7,I1RVQ0,I1RZL7,V6QW22,A0A098E0Z2,I1REK8,I1RS18,A0A1C3YKM9,I1S2C0,I1RN67,I1RQE7	A0A098DE95,I1RE87,I1RSF6,I1S0R7,A0A098D3Q6,A0A098DAM6,A0A098DXE2,A0A098DY09,A0A0E0RU84,A0A0E0RV94,A0A1C3YHX6,A0A1C3YHX8,A0A1C3YJQ9,A0A1C3YKC0,A0A1C3YKW7,I1RAU5,I1RAU7,I1RB92,I1RB94,I1RBC9,I1RBS6,I1RBY4,I1RCG4,I1RD17,I1RD29,I1RE00,I1RE44,I1RE77,I1REC5,I1RED8,I1RFQ6,I1RFU8,I1RJV3,I1RJW6,I1RLU6,I1RMQ4,I1RPM4,I1RPP4,I1RPU2,I1RQ45,I1RQC9,I1RQG7,I1RR73,I1RRI1,I1RRM5,I1RRY9,I1RS24,I1RSQ7,I1RSX0,I1RT03,I…	0.012582	0.276804	0.0857143
GO:0043242	negative regulation of protein complex disassembly	P	2	4	93	1870	0.0215054	0.00213904	over	A0A1I9F9C1,I1RZL3	A0A1I9F9C1,Q4INI2,A0A1B0P444,I1RZL3	0.0137515	0.304824	0.5
GO:1901879	regulation of protein depolymerization	P	2	4	93	1870	0.0215054	0.00213904	over	A0A1I9F9C1,I1RZL3	A0A1I9F9C1,Q4INI2,A0A1B0P444,I1RZL3	0.0137515	0.304824	0.5
GO:1901880	negative regulation of protein depolymerization	P	2	4	93	1870	0.0215054	0.00213904	over	A0A1I9F9C1,I1RZL3	A0A1I9F9C1,Q4INI2,A0A1B0P444,I1RZL3	0.0137515	0.304824	0.5
GO:0072330	monocarboxylic acid biosynthetic process	P	3	12	93	1870	0.0322581	0.00641711	over	I1RR68,I1RQ48,I1RMW8	I1RZT0,A0A0E0SE31,I1RMW9,I1RR68,I1RQ48,A0A098DPE3,V6S110,A0A1C3YL54,I1RUQ0,I1S0N8,I1RMW8,A0A1C3YJA8	0.0188898	0.363431	0.25
GO:0009132	nucleoside diphosphate metabolic process	P	3	12	93	1870	0.0322581	0.00641711	over	A0A098DVZ4,V6RLM7,A0A098DSA6	A0A098DVZ4,A0A1C3YN26,I1RAH1,I1RCM5,I1RGB2,I1RP86,V6RLM7,I1S1W3,I1RXB0,I1RPK0,A0A098DSA6,A0A1C3YL54	0.0188898	0.363431	0.25
GO:0051053	negative regulation of DNA metabolic process	P	2	5	93	1870	0.0215054	0.0026738	over	I1S219,I1RSK0	A0A1C3YM09,I1S4P6,I1RB73,I1S219,I1RSK0	0.0221805	0.363431	0.4
GO:0030042	actin filament depolymerization	P	2	5	93	1870	0.0215054	0.0026738	over	A0A1I9F9C1,I1RZL3	A0A1I9F9C1,Q4INI2,I1RZL3,I1S7W2,Q4I963	0.0221805	0.363431	0.4
GO:0051029	rRNA transport	P	2	5	93	1870	0.0215054	0.0026738	over	I1RN67,I1RVA7	I1RA70,I1RD22,I1RN67,I1RPP3,I1RVA7	0.0221805	0.363431	0.4
GO:0006407	rRNA export from nucleus	P	2	5	93	1870	0.0215054	0.0026738	over	I1RN67,I1RVA7	I1RA70,I1RD22,I1RN67,I1RPP3,I1RVA7	0.0221805	0.363431	0.4
GO:0005967	mitochondrial pyruvate dehydrogenase complex	C	2	5	93	1870	0.0215054	0.0026738	over	I1RJY7,I1RZJ7	A0A098DEP8,I1RJY7,I1RN88,I1RZJ7,I1S8C1	0.0221805	0.377692	0.4
GO:0045254	pyruvate dehydrogenase complex	C	2	5	93	1870	0.0215054	0.0026738	over	I1RJY7,I1RZJ7	A0A098DEP8,I1RJY7,I1RN88,I1RZJ7,I1S8C1	0.0221805	0.377692	0.4
GO:0006006	glucose metabolic process	P	3	13	93	1870	0.0322581	0.00695187	over	A0A098DDD2,V6RLM7,A0A098DVZ4	A0A098E4T8,A0A098DDD2,A0A1C3YN26,I1RGB2,I1RP86,I1RSF7,V6RLM7,V6RV57,A0A0E0SEM1,I1RFZ3,A0A1C3YL54,A0A098DVZ4,I1RCG5	0.0236864	0.363431	0.230769
GO:0043603	cellular amide metabolic process	P	17	208	93	1870	0.182796	0.11123	over	I1RN67,I1RQE7,A0A098E0Z2,A0A1C3YHX8,A0A1C3YKM9,I1RD29,I1RE77,I1REK8,I1RFU8,I1RLU6,I1RS18,I1RS24,I1RSQ7,I1RVQ0,I1RZL7,V6QW22,A0A1C3YMA1	I1S7M8,A0A098DEE0,A0A098DNE2,A0A0E0RVZ1,A0A1C3YJ43,I1RCJ7,I1RCM3,I1RFQ7,I1RFT6,I1RM82,I1RNN1,I1RP27,I1RPU3,I1RQ81,I1RRV1,I1RSK1,I1RWI5,I1RZ40,I1S0N4,I1RN61,A0A098DP99,A0A098DPS3,A0A0E0SMM8,I1RCD8,I1RFL4,I1RJV4,I1RN18,I1RN67,I1RNC1,I1RPP3,I1RQE7,I1RRS8,I1RRT8,I1RT04,I1RWH4,I1RWQ8,I1RZZ9,I1S0L4,I1S2E9,Q4IJT5,V6RCG5,V6RMW6,Q4I7K4,A0A098DMF8,I1RWD7,A0A098DMB7,I1RMJ3,I1RNJ0,I1RXR6,A0A098D3Q6,A0A098DAM…	0.0238096	0.363431	0.0817308
GO:0015934	large ribosomal subunit	C	4	23	93	1870	0.0430108	0.0122995	over	I1RQE7,A0A098E0Z2,I1REK8,I1RS18	A0A098DP99,I1RFL4,I1RJV4,I1RN18,I1RQE7,I1RRT8,I1RS47,I1RSR3,I1RZZ9,I1S0L4,V6RCG5,I1RAG7,I1RD52,I1RJU3,I1RSZ7,I1RT40,A0A098E0Z2,A0A1C3YKB0,I1RE01,I1REK8,I1RS18,I1RUG3,I1S7N3	0.0245255	0.377692	0.173913
GO:0034645	cellular macromolecule biosynthetic process	P	24	331	93	1870	0.258065	0.177005	over	I1RMI4,I1RN67,I1RQE7,Q4HYB8,A0A1I9F777,A0A098D8R7,A0A098E0Z2,A0A1C3YHX8,A0A1C3YKM9,I1RD29,I1RE77,I1REK8,I1RFU8,I1RLU6,I1RS18,I1RS24,I1RSQ7,I1RVQ0,I1RZL7,V6QW22,I1RCS6,I1S219,A0A1C3YMA1,I1RSK0	I1RKR5,A0A098DKZ5,I1RMI4,I1RSY2,A0A098DPX7,I1RB73,I1RY69,A0A098DRN3,A0A1C3YK48,I1R9W6,I1RNC6,I1RST8,A0A1C3YM09,I1RRX4,Q4I2X5,Q4IEV4,V6QT89,A0A1C3YJA8,I1S4P6,I1RC15,I1RAR2,V6QWX8,I1RBC5,A0A098DEE0,A0A098DNE2,A0A0E0RVZ1,A0A1C3YJ43,I1RCJ7,I1RCM3,I1RFQ7,I1RFT6,I1RM82,I1RNN1,I1RP27,I1RPU3,I1RQ81,I1RRV1,I1RSK1,I1RWI5,I1RZ40,I1S0N4,I1RN61,A0A098DP99,A0A098DPS3,A0A0E0SMM8,I1RCD8,I1RFL4,I1RJV4,I1RN18,I1RN…	0.0287814	0.363431	0.0725076
GO:0003779	actin binding	F	3	14	93	1870	0.0322581	0.00748663	over	A0A1I9F9C1,I1RZL3,I1RQA5	A0A1I9F9C1,I1RCJ9,I1RTG5,I1RZL3,I1S7W2,I1S8E0,Q4I963,Q4INI2,A0A098DFW4,A0A098DH36,I1RE49,I1RQA5,I1RYU6,I1S9S4	0.0290803	0.248663	0.214286
GO:0032993	protein-DNA complex	C	3	14	93	1870	0.0322581	0.00748663	over	I1S219,Q4HTT2,Q4IER8	A0A098DX13,E1AQX1,I1S219,Q4HTT1,Q4HTT2,Q4IER8,Q4IMD1,I1RTP0,I1RSI4,I1RAR2,I1RWF3,I1RTG3,A0A098DPT9,A0A0E0RW49	0.0290803	0.389466	0.214286
GO:0009117	nucleotide metabolic process	P	8	75	93	1870	0.0860215	0.040107	over	A0A098DVZ4,V6RLM7,A0A098DDY0,I1RC11,I1RMK7,A0A098DSA6,I1RTG7,I1RUP9	A0A098DVZ4,A0A1C3YN26,I1RAH1,I1RCM5,I1RGB2,I1RP86,V6RLM7,A0A098DDY0,I1RAQ4,I1RSB7,I1RHJ2,A0A0E0RPV7,A0A0E3SXN6,I1RAM9,I1RAV5,I1RMQ6,I1RYN2,I1S0Q7,I1S0R8,I1RZM9,I1RS25,I1S1W3,I1RBE4,Q4HXF0,I1RPK0,A0A0E0SMR8,A0A1C3YI05,I1RFM6,I1RVY2,I1RXB1,I1RXV9,I1RYI7,I1RYJ7,I1S886,I1RMG6,I1RXB0,I1RNJ7,I1RCG5,A0A1C3YMC0,I1RCU4,I1RC11,I1RFK1,V6QT89,I1RWW7,A0A1C3YI20,I1R9Y4,I1RA49,I1RAA2,I1RAW3,I1RFJ5,I1RRX5,I1RYH7…	0.029761	0.363431	0.106667
GO:0006753	nucleoside phosphate metabolic process	P	8	75	93	1870	0.0860215	0.040107	over	A0A098DVZ4,V6RLM7,A0A098DDY0,I1RC11,I1RTG7,I1RUP9,I1RMK7,A0A098DSA6	A0A098DVZ4,A0A1C3YN26,I1RAH1,I1RCM5,I1RGB2,I1RP86,V6RLM7,A0A098DDY0,I1RAQ4,I1RSB7,I1RHJ2,A0A0E0RPV7,A0A0E3SXN6,I1RAM9,I1RAV5,I1RMQ6,I1RYN2,I1S0Q7,I1S0R8,I1RZM9,I1RS25,I1S1W3,I1RBE4,Q4HXF0,I1RPK0,A0A0E0SMR8,A0A1C3YI05,I1RFM6,I1RVY2,I1RXB1,I1RXV9,I1RYI7,I1RYJ7,I1S886,I1RMG6,I1RXB0,I1RNJ7,I1RCG5,A0A1C3YMC0,I1RCU4,I1RC11,I1RFK1,I1RTG7,I1RUP9,I1RBH9,V6QT89,I1RWW7,A0A1C3YI20,I1R9Y4,I1RA49,I1RAA2,I1RAW3…	0.029761	0.363431	0.106667
GO:0009058	biosynthetic process	P	35	531	93	1870	0.376344	0.283957	over	I1RMI4,I1RN67,I1RQE7,I1RBF4,I1RJY7,A0A098DDD2,V6RLM7,Q4HYB8,A0A1I9F777,A0A098D8R7,A0A098E0Z2,A0A1C3YHX8,A0A1C3YKM9,I1RD29,I1RE77,I1REK8,I1RFU8,I1RLU6,I1RS18,I1RS24,I1RSQ7,I1RVQ0,I1RZL7,V6QW22,I1RZJ7,I1RR68,I1RQ48,I1REB5,I1RCS6,I1S219,A0A1C3YMA1,I1RSK0,I1RMW8,A0A098E446,I1RMH9	I1RKR5,A0A098DKZ5,I1RMI4,I1RSY2,A0A098DPX7,I1RB73,I1RFK3,A0A1C3YI49,I1RBE7,I1RPW1,V6RQW4,I1RY69,A0A098DRN3,A0A1C3YK48,I1R9W6,I1RNC6,I1RST8,I1RNG4,I1S1W8,A0A1C3YM09,I1RRX4,Q4I2X5,Q4IEV4,V6QT89,I1RJW0,I1RK44,I1RV63,A0A1C3YJA8,I1S4P6,I1S0H2,I1RC15,I1RAR2,A0A1C3YIR8,I1RG11,I1RZB5,I1RJZ5,V6QWX8,I1RBC5,A0A098DEE0,A0A098DNE2,A0A0E0RVZ1,A0A1C3YJ43,I1RCJ7,I1RCM3,I1RFQ7,I1RFT6,I1RM82,I1RNN1,I1RP27,I1RPU3,I…	0.0303713	0.363431	0.0659134
GO:0022604	regulation of cell morphogenesis	P	2	6	93	1870	0.0215054	0.00320856	over	A0A1I9F9C1,I1RZL3	A0A1C3YL99,A0A1I9F9C1,I1RT41,I1RZL3,I1S034,I1RZ37	0.0322026	0.363431	0.333333
GO:0051261	protein depolymerization	P	2	6	93	1870	0.0215054	0.00320856	over	A0A1I9F9C1,I1RZL3	A0A1I9F9C1,Q4INI2,I1S7W2,Q4I963,A0A1B0P444,I1RZL3	0.0322026	0.363431	0.333333
GO:0008360	regulation of cell shape	P	2	6	93	1870	0.0215054	0.00320856	over	I1RZL3,A0A1I9F9C1	A0A1C3YL99,I1RT41,I1RZL3,I1S034,I1RZ37,A0A1I9F9C1	0.0322026	0.363431	0.333333
GO:0006334	nucleosome assembly	P	2	6	93	1870	0.0215054	0.00320856	over	I1S219,Q4HYB8	Q4IBR4,I1S020,A0A098DX13,I1RTG3,I1S219,Q4HYB8	0.0322026	0.363431	0.333333
GO:0043022	ribosome binding	F	2	6	93	1870	0.0215054	0.00320856	over	A0A1C3YMA1,I1RGA6	A0A0E0RV94,A0A1C3YMA1,D5L6Z3,I1RGA6,I1RXT3,I1RZM1	0.0322026	0.248663	0.333333
GO:0016903	oxidoreductase activity, acting on the aldehyde or oxo group of donors	F	4	25	93	1870	0.0430108	0.013369	over	A0A098E446,A0A098DVZ4,I1RZJ7,V6R3V4	I1RM26,I1RW43,I1RZV5,A0A098E446,A0A098DVZ4,I1RAG3,I1RDV8,I1RKB2,I1RZJ7,A0A098DEP8,I1RN88,I1RPZ5,I1S4S4,I1S4S5,A0A098DH82,A0A0E0SGB3,A0A1C3YIP2,A0A1C3YKB7,I1R9D1,I1RC39,I1RJC5,V6R3V4,V6R9L8,V6RAM6,I1RQ99	0.0324828	0.248663	0.16
GO:0042645	mitochondrial nucleoid	C	3	15	93	1870	0.0322581	0.00802139	over	I1RCU1,I1RQA5,I1RZJ7	A0A098DCF9,A0A098DEP8,A0A098DPB1,I1RCU1,I1REE2,I1RKB2,I1RN88,I1RNY6,I1RQA5,I1RQE1,I1RSX0,I1RSY2,I1RUQ3,I1RZJ7,I1S099	0.035068	0.389466	0.2
GO:0045454	cell redox homeostasis	P	3	15	93	1870	0.0322581	0.00802139	over	A0A1C3YIV0,I1RZJ7,I1S4Z7	A0A098DB54,A0A098DMU3,A0A098DT48,A0A0E0RUW5,A0A1C3YIV0,A0A1C3YKF3,I1RBY8,I1RFD1,I1RMJ3,I1RN84,I1RNJ0,I1RYB8,I1RZJ7,I1S4Z7,V6RKY8	0.035068	0.363431	0.2
GO:0046939	nucleotide phosphorylation	P	3	15	93	1870	0.0322581	0.00802139	over	A0A098DVZ4,V6RLM7,A0A098DSA6	A0A098DVZ4,A0A1C3YN26,I1RAH1,I1RCM5,I1RGB2,I1RP86,V6RLM7,I1RPK0,A0A098DSA6,A0A1C3YL54,A0A098D4I9,I1RXB0,I1S1W3,I1S4P6,I1S886	0.035068	0.363431	0.2
GO:0009295	nucleoid	C	3	15	93	1870	0.0322581	0.00802139	over	I1RCU1,I1RQA5,I1RZJ7	A0A098DEP8,A0A098DPB1,I1RCU1,I1REE2,I1RKB2,I1RN88,I1RNY6,I1RQA5,I1RQE1,I1RSX0,I1RSY2,I1RUQ3,I1RZJ7,I1S099,A0A098DCF9	0.035068	0.389466	0.2
GO:1901576	organic substance biosynthetic process	P	34	518	93	1870	0.365591	0.277005	over	I1RMI4,I1RN67,I1RQE7,I1RBF4,I1RJY7,A0A098DDD2,V6RLM7,Q4HYB8,A0A1I9F777,A0A098D8R7,A0A098E0Z2,A0A1C3YHX8,A0A1C3YKM9,I1RD29,I1RE77,I1REK8,I1RFU8,I1RLU6,I1RS18,I1RS24,I1RSQ7,I1RVQ0,I1RZL7,V6QW22,I1RZJ7,I1RR68,I1RQ48,I1REB5,I1RCS6,I1S219,A0A1C3YMA1,I1RSK0,I1RMW8,A0A098E446	I1RKR5,A0A098DKZ5,I1RMI4,I1RSY2,A0A098DPX7,I1RB73,I1RFK3,A0A1C3YI49,I1RBE7,I1RPW1,V6RQW4,I1RY69,A0A098DRN3,A0A1C3YK48,I1R9W6,I1RNC6,I1RST8,I1RNG4,I1S1W8,A0A1C3YM09,I1RRX4,Q4I2X5,Q4IEV4,V6QT89,I1RJW0,I1RK44,I1RV63,A0A1C3YJA8,I1S4P6,I1S0H2,I1RC15,I1RAR2,A0A1C3YIR8,I1RG11,I1RZB5,I1RJZ5,V6QWX8,I1RBC5,A0A098DEE0,A0A098DNE2,A0A0E0RVZ1,A0A1C3YJ43,I1RCJ7,I1RCM3,I1RFQ7,I1RFT6,I1RM82,I1RNN1,I1RP27,I1RPU3,I…	0.0353215	0.363431	0.0656371
GO:0005737	cytoplasm	C	51	848	93	1870	0.548387	0.453476	over	I1RQE7,I1RN67,A0A1C3YKM9,I1RRG6,V6RLM7,A0A098DDD2,A0A098DDY0,A0A098E0Z2,A0A098E446,A0A1C3YHS3,I1RC11,I1RGA6,I1RGD4,I1RNY9,I1RPR1,I1RRG1,I1RSL6,I1RVQ0,I1RZ11,I1RZ89,I1RZP2,I1S4Z7,A0A1C3YHX8,I1RD29,I1RE77,I1RFU8,I1RLU6,I1RPP4,I1RS24,I1RSQ7,I1RZL7,V6QW22,I1RQA5,I1RFM4,I1RZL3,I1RMW8,I1RZJ7,I1RJY7,I1REK8,I1RS18,I1RQ48,A0A1I9F9C1,I1RYH9,I1RCU1,A0A098D8R7,A0A098DSA6,A0A1C3YI53,A0A1I9F777,I1RGC6,I1RRH1,I…	A0A098DE95,A0A098E2D9,A0A1C3YL99,I1RBB0,I1REK3,A0A1B0P444,I1RVZ7,I1S270,I1RMJ1,I1RCM5,A0A098DQU9,I1RGC1,I1RQC4,I1RUN9,I1RWZ9,I1RYX8,I1RZ84,I1RZZ6,I1S218,I1S287,I1RT41,I1RPQ7,I1RT81,A0A1C3YLS7,I1RND6,A0A098DP99,I1RFL4,I1RJV4,I1RN18,I1RQE7,I1RRT8,I1RS47,I1RSR3,I1RZZ9,I1S0L4,V6RCG5,I1RD22,I1RN61,I1RN67,I1RNC1,I1RNQ5,I1RPP3,I1RQK8,I1RT04,I1RTH6,I1RZ40,I1RZM1,I1S0N4,I1S2E9,V6R3X5,V6RMW6,V6RTJ8,I1RBA6,…	0.0378757	0.389466	0.0601415
GO:0044391	ribosomal subunit	C	6	51	93	1870	0.0645161	0.0272727	over	A0A098E0Z2,I1REK8,I1RS18,A0A1C3YKM9,I1RQE7,I1RN67	A0A098E0Z2,A0A1C3YKB0,I1RE01,I1REK8,I1RS18,I1RUG3,I1S7N3,A0A1C3YK34,A0A1C3YKM9,I1RA70,I1RSQ3,I1RX46,I1RZ39,A0A098DP99,I1RFL4,I1RJV4,I1RN18,I1RQE7,I1RRT8,I1RS47,I1RSR3,I1RZZ9,I1S0L4,V6RCG5,I1RD22,I1RN61,I1RN67,I1RNC1,I1RNQ5,I1RPP3,I1RQK8,I1RT04,I1RTH6,I1RZ40,I1RZM1,I1S0N4,I1S2E9,V6R3X5,V6RMW6,V6RTJ8,A0A1C3YI67,I1RAW0,I1RGA4,I1RSF1,I1RVX0,I1S9Q4,I1RAG7,I1RD52,I1RJU3,I1RSZ7,I1RT40	0.037935	0.389466	0.117647
GO:0009059	macromolecule biosynthetic process	P	24	340	93	1870	0.258065	0.181818	over	I1RMI4,I1RN67,I1RQE7,Q4HYB8,A0A1I9F777,A0A098D8R7,A0A098E0Z2,A0A1C3YHX8,A0A1C3YKM9,I1RD29,I1RE77,I1REK8,I1RFU8,I1RLU6,I1RS18,I1RS24,I1RSQ7,I1RVQ0,I1RZL7,V6QW22,I1RCS6,I1S219,A0A1C3YMA1,I1RSK0	I1RKR5,A0A098DKZ5,I1RMI4,I1RSY2,A0A098DPX7,I1RB73,I1RY69,A0A098DRN3,A0A1C3YK48,I1R9W6,I1RNC6,I1RST8,A0A1C3YM09,I1RRX4,Q4I2X5,Q4IEV4,V6QT89,I1RJW0,I1RK44,I1RV63,A0A1C3YJA8,I1S4P6,I1RC15,I1RAR2,A0A1C3YIR8,I1RG11,I1RZB5,I1RJZ5,V6QWX8,I1RBC5,A0A098DEE0,A0A098DNE2,A0A0E0RVZ1,A0A1C3YJ43,I1RCJ7,I1RCM3,I1RFQ7,I1RFT6,I1RM82,I1RNN1,I1RP27,I1RPU3,I1RQ81,I1RRV1,I1RSK1,I1RWI5,I1RZ40,I1S0N4,I1RN61,A0A098DP99,A…	0.0385402	0.363431	0.0705882
GO:0000785	chromatin	C	5	39	93	1870	0.0537634	0.0208556	over	I1S219,Q4HTT2,Q4IER8,I1RVA7,Q4HYB8	A0A098DX13,E1AQX1,I1S219,Q4HTT1,Q4HTT2,Q4IER8,Q4IMD1,I1RTP0,A0A1C3YL99,I1RC07,I1RFJ2,I1RNF4,I1RVA7,I1S0N7,Q4HYB8,Q4IEV4,I1REE0,V6RVG3,I1RXF8,I1RBG9,V6RRU8,I1RG11,I1RAH9,I1RTG3,Q4I948,I1RT41,Q4ICA8,A0A098DZN5,I1RC80,I1S1V2,I1RUR2,I1RKD0,I1RQP1,I1RT24,I1S086,Q4IPI4,I1RB73,I1RY69,I1RAH4	0.0411561	0.396127	0.128205
GO:0009144	purine nucleoside triphosphate metabolic process	P	5	39	93	1870	0.0537634	0.0208556	over	A0A098DVZ4,V6RLM7,I1RTG7,I1RMK7,A0A098DSA6	A0A098DVZ4,A0A1C3YN26,I1RAH1,I1RCM5,I1RGB2,I1RP86,V6RLM7,A0A0E0RPV7,A0A0E3SXN6,I1RAM9,I1RAV5,I1RMQ6,I1RYN2,I1S0Q7,I1S0R8,I1RZM9,I1RPK0,A0A1C3YMC0,I1RCU4,I1RTG7,A0A1C3YI20,I1R9Y4,I1RA49,I1RAA2,I1RAW3,I1RFJ5,I1RRX5,I1RYH7,I1S7Y0,I1S911,Q4I2J8,I1RMU9,I1RMK7,A0A098DK15,I1RAU9,I1RS90,I1S1W3,A0A098DSA6,A0A1C3YL54	0.0411561	0.363431	0.128205
GO:0051494	negative regulation of cytoskeleton organization	P	2	7	93	1870	0.0215054	0.00374332	over	A0A1I9F9C1,I1RZL3	A0A1I9F9C1,Q4INI2,I1S7W2,A0A1B0P444,I1RZL3,I1RBS0,I1S8E0	0.043642	0.363431	0.285714
GO:0016860	intramolecular oxidoreductase activity	F	2	7	93	1870	0.0215054	0.00374332	over	I1S4Z7,V6RLM7	I1RYB8,I1S4Z7,I1RP86,I1RKR5,I1RNG4,I1RFK1,V6RLM7	0.043642	0.248663	0.285714
GO:0009267	cellular response to starvation	P	2	7	93	1870	0.0215054	0.00374332	over	I1RRG6,I1S202	I1RRG6,I1RP88,I1RUP2,I1RZM1,A0A1C3YLW8,P0C431,I1S202	0.043642	0.363431	0.285714
GO:1902904	negative regulation of supramolecular fiber organization	P	2	7	93	1870	0.0215054	0.00374332	over	A0A1I9F9C1,I1RZL3	A0A1I9F9C1,Q4INI2,I1S7W2,A0A1B0P444,I1RZL3,I1RBS0,I1S8E0	0.043642	0.363431	0.285714
GO:0006732	coenzyme metabolic process	P	6	53	93	1870	0.0645161	0.0283422	over	I1RJY7,A0A098DVZ4,V6RLM7,A0A098DDY0,I1RC11,A0A098DSA6	I1RVI8,A0A0E0RQ82,A0A098DEP8,I1RJY7,I1RN88,I1S8C1,A0A098DVZ4,A0A1C3YN26,I1RAH1,I1RCM5,I1RGB2,I1RP86,V6RLM7,A0A098DDY0,I1RAQ4,I1RSB7,I1REE2,I1S299,I1RHJ2,I1RA94,I1RWC1,I1RNJ7,I1RCG5,A0A1C3YKL8,I1RA51,I1RMU9,I1RC11,I1RFK1,A0A098DPE3,I1RFH9,I1RA90,I1S0N3,V6QT89,I1RZ21,I1S0N8,I1RWW7,I1RAG5,I1RPE5,I1RZD0,I1S130,I1RA13,I1RSE0,I1RSL2,A0A1C3YLI1,I1RQE8,V6RK96,I1RM54,A0A1C3YIJ0,A0A1C3YN32,I1RP97,A0A098DSA…	0.04467	0.363431	0.113208
GO:0044877	macromolecular complex binding	F	4	28	93	1870	0.0430108	0.0149733	over	A0A1I9F9C1,I1RZL3,A0A1C3YMA1,I1RGA6	I1RAR2,Q4I5I4,V6QWX8,A0A1I9F9C1,I1RCJ9,I1RTG5,I1RZL3,I1S7W2,I1S8E0,Q4I963,Q4INI2,A0A0E0S134,I1RQ23,I1RR35,Q4IJP1,A0A1C3YJA8,I1RAZ8,A0A0E0RV94,A0A1C3YMA1,D5L6Z3,I1RGA6,I1RXT3,I1RZM1,A0A098DEE0,I1RFT6,I1RWI5,A0A098E4P3,I1RMH5	0.0469561	0.248663	0.142857
GO:0044424	intracellular part	C	58	1000	93	1870	0.623656	0.534759	over	I1RNY9,A0A098D8R7,A0A098DSA6,A0A1C3YI53,A0A1I9F777,I1RGC6,I1RRH1,I1RTG7,I1RYH9,A0A1C3YHX8,I1RD29,I1RE77,I1RFU8,I1RLU6,I1RPP4,I1RS24,I1RSQ7,I1RVQ0,I1RZL7,V6QW22,A0A1C3YKM9,I1RRG6,V6RLM7,A0A098DDD2,A0A098DDY0,A0A098E0Z2,A0A098E446,A0A1C3YHS3,I1RC11,I1RGA6,I1RGD4,I1RPR1,I1RRG1,I1RSL6,I1RZ11,I1RZ89,I1RZP2,I1S4Z7,I1RZJ7,I1REK8,I1RS18,I1S2C0,I1RN67,I1RBF4,I1S219,Q4HTT2,Q4IER8,I1RJY7,I1RFM4,I1RQA5,I1RCU…	A0A098DFW4,A0A098DNE2,A0A1C3YLS7,I1RQ70,I1RST4,I1RTG5,V6R476,A0A1C3YIA8,I1RN65,I1RJS2,I1RSV0,I1RAE0,I1RM06,I1RNY9,I1RRN5,I1S0M3,I1S1V2,A0A098DE95,I1RE87,I1RSF6,I1S0R7,A0A098D8R7,A0A098DES7,A0A098DG50,A0A098DGV1,A0A098DSA6,A0A098DTD1,A0A098DUN7,A0A098E4T8,A0A0E0RP92,A0A0E0RVC1,A0A0E0SMM8,A0A0E0SMR8,A0A1C3YI27,A0A1C3YI53,A0A1C3YIJ2,A0A1C3YIQ4,A0A1C3YIX7,A0A1C3YJ46,A0A1C3YJX6,A0A1C3YKU8,A0A1C3YKY0,A…	0.0481722	0.403096	0.058
GO:0016052	carbohydrate catabolic process	P	3	17	93	1870	0.0322581	0.00909091	over	A0A098DVZ4,V6RLM7,A0A098DSA6	I1RZ78,A0A0E0RVC1,I1RND4,A0A098E4T8,A0A098DVZ4,A0A1C3YN26,I1RAH1,I1RCM5,I1RGB2,I1RP86,V6RLM7,I1RD35,I1R9L9,I1RNU7,A0A098DSA6,A0A1C3YL54,I1S0Z5	0.0487898	0.363431	0.176471
GO:0033559	unsaturated fatty acid metabolic process	P	1	1	93	1870	0.0107527	0.000534759	over	I1RQ48	I1RQ48	0.0497326	0.363431	1
GO:0004742	dihydrolipoyllysine-residue acetyltransferase activity	F	1	1	93	1870	0.0107527	0.000534759	over	I1RJY7	I1RJY7	0.0497326	0.248663	1
GO:0036221	UTP diphosphatase activity	F	1	1	93	1870	0.0107527	0.000534759	over	I1RTG7	I1RTG7	0.0497326	0.248663	1
GO:1900535	palmitic acid biosynthetic process	P	1	1	93	1870	0.0107527	0.000534759	over	I1RMW8	I1RMW8	0.0497326	0.363431	1
GO:0003906	DNA-(apurinic or apyrimidinic site) lyase activity	F	1	1	93	1870	0.0107527	0.000534759	over	I1RN67	I1RN67	0.0497326	0.248663	1
GO:0035101	FACT complex	C	1	1	93	1870	0.0107527	0.000534759	over	Q4HYB8	Q4HYB8	0.0497326	0.403096	1
GO:0003977	UDP-N-acetylglucosamine diphosphorylase activity	F	1	1	93	1870	0.0107527	0.000534759	over	I1RBF4	I1RBF4	0.0497326	0.248663	1
GO:0004316	3-oxoacyl-[acyl-carrier-protein] reductase (NADPH) activity	F	1	1	93	1870	0.0107527	0.000534759	over	I1RMW8	I1RMW8	0.0497326	0.248663	1
GO:0036218	dTTP diphosphatase activity	F	1	1	93	1870	0.0107527	0.000534759	over	I1RTG7	I1RTG7	0.0497326	0.248663	1
GO:0008828	dATP pyrophosphohydrolase activity	F	1	1	93	1870	0.0107527	0.000534759	over	I1RTG7	I1RTG7	0.0497326	0.248663	1
GO:0005371	tricarboxylate secondary active transmembrane transporter activity	F	1	1	93	1870	0.0107527	0.000534759	over	I1RCU1	I1RCU1	0.0497326	0.248663	1
GO:0003872	6-phosphofructokinase activity	F	1	1	93	1870	0.0107527	0.000534759	over	A0A098DSA6	A0A098DSA6	0.0497326	0.248663	1
GO:0045763	negative regulation of cellular amino acid metabolic process	P	1	1	93	1870	0.0107527	0.000534759	over	A0A098E446	A0A098E446	0.0497326	0.363431	1
GO:0006550	isoleucine catabolic process	P	1	1	93	1870	0.0107527	0.000534759	over	I1RZJ7	I1RZJ7	0.0497326	0.363431	1
GO:0036220	ITP diphosphatase activity	F	1	1	93	1870	0.0107527	0.000534759	over	I1RTG7	I1RTG7	0.0497326	0.248663	1
GO:0097194	execution phase of apoptosis	P	1	1	93	1870	0.0107527	0.000534759	over	I1RRG6	I1RRG6	0.0497326	0.363431	1
GO:0061731	ribonucleoside-diphosphate reductase activity	F	1	1	93	1870	0.0107527	0.000534759	over	I1RMI4	I1RMI4	0.0497326	0.248663	1
GO:0004427	inorganic diphosphatase activity	F	1	1	93	1870	0.0107527	0.000534759	over	A0A1C3YI53	A0A1C3YI53	0.0497326	0.248663	1
GO:0030523	dihydrolipoamide S-acyltransferase activity	F	1	1	93	1870	0.0107527	0.000534759	over	I1RJY7	I1RJY7	0.0497326	0.248663	1
GO:0016421	CoA carboxylase activity	F	1	1	93	1870	0.0107527	0.000534759	over	I1RR68	I1RR68	0.0497326	0.248663	1
GO:0003989	acetyl-CoA carboxylase activity	F	1	1	93	1870	0.0107527	0.000534759	over	I1RR68	I1RR68	0.0497326	0.248663	1
GO:2000282	regulation of cellular amino acid biosynthetic process	P	1	1	93	1870	0.0107527	0.000534759	over	A0A098E446	A0A098E446	0.0497326	0.363431	1
GO:0004801	sedoheptulose-7-phosphate:D-glyceraldehyde-3-phosphate glyceronetransferase activity	F	1	1	93	1870	0.0107527	0.000534759	over	A0A098DDY0	A0A098DDY0	0.0497326	0.248663	1
GO:0015142	tricarboxylic acid transmembrane transporter activity	F	1	1	93	1870	0.0107527	0.000534759	over	I1RCU1	I1RCU1	0.0497326	0.248663	1
GO:2000104	negative regulation of DNA-dependent DNA replication	P	1	1	93	1870	0.0107527	0.000534759	over	I1RSK0	I1RSK0	0.0497326	0.363431	1
GO:0000755	cytogamy	P	1	1	93	1870	0.0107527	0.000534759	over	I1RSL6	I1RSL6	0.0497326	0.363431	1
GO:0006842	tricarboxylic acid transport	P	1	1	93	1870	0.0107527	0.000534759	over	I1RCU1	I1RCU1	0.0497326	0.363431	1
GO:0030262	apoptotic nuclear changes	P	1	1	93	1870	0.0107527	0.000534759	over	I1RRG6	I1RRG6	0.0497326	0.363431	1
GO:0030688	preribosome, small subunit precursor	C	1	1	93	1870	0.0107527	0.000534759	over	I1RN67	I1RN67	0.0497326	0.403096	1
GO:0006843	mitochondrial citrate transport	P	1	1	93	1870	0.0107527	0.000534759	over	I1RCU1	I1RCU1	0.0497326	0.363431	1
GO:0015742	alpha-ketoglutarate transport	P	1	1	93	1870	0.0107527	0.000534759	over	I1RCU1	I1RCU1	0.0497326	0.363431	1
GO:0004043	L-aminoadipate-semialdehyde dehydrogenase activity	F	1	1	93	1870	0.0107527	0.000534759	over	A0A098E446	A0A098E446	0.0497326	0.248663	1
GO:0016717	oxidoreductase activity, acting on paired donors, with oxidation of a pair of donors resulting in the reduction of molecular oxygen to two molecules of water	F	1	1	93	1870	0.0107527	0.000534759	over	I1RQ48	I1RQ48	0.0497326	0.248663	1
GO:0000062	fatty-acyl-CoA binding	F	1	1	93	1870	0.0107527	0.000534759	over	I1RZ89	I1RZ89	0.0497326	0.248663	1
GO:2000283	negative regulation of cellular amino acid biosynthetic process	P	1	1	93	1870	0.0107527	0.000534759	over	A0A098E446	A0A098E446	0.0497326	0.363431	1
GO:0004148	dihydrolipoyl dehydrogenase activity	F	1	1	93	1870	0.0107527	0.000534759	over	I1RZJ7	I1RZJ7	0.0497326	0.248663	1
GO:0004807	triose-phosphate isomerase activity	F	1	1	93	1870	0.0107527	0.000534759	over	V6RLM7	V6RLM7	0.0497326	0.248663	1
GO:0016215	acyl-CoA desaturase activity	F	1	1	93	1870	0.0107527	0.000534759	over	I1RQ48	I1RQ48	0.0497326	0.248663	1
GO:0043891	glyceraldehyde-3-phosphate dehydrogenase (NAD(P)+) (phosphorylating) activity	F	1	1	93	1870	0.0107527	0.000534759	over	A0A098DVZ4	A0A098DVZ4	0.0497326	0.248663	1
GO:0035674	tricarboxylic acid transmembrane transport	P	1	1	93	1870	0.0107527	0.000534759	over	I1RCU1	I1RCU1	0.0497326	0.363431	1
GO:0004748	ribonucleoside-diphosphate reductase activity, thioredoxin disulfide as acceptor	F	1	1	93	1870	0.0107527	0.000534759	over	I1RMI4	I1RMI4	0.0497326	0.248663	1
GO:0004611	phosphoenolpyruvate carboxykinase activity	F	1	1	93	1870	0.0107527	0.000534759	over	A0A098DDD2	A0A098DDD2	0.0497326	0.248663	1
GO:0048478	replication fork protection	P	1	1	93	1870	0.0107527	0.000534759	over	I1RSK0	I1RSK0	0.0497326	0.363431	1
GO:0000014	single-stranded DNA endodeoxyribonuclease activity	F	1	1	93	1870	0.0107527	0.000534759	over	I1RRG6	I1RRG6	0.0497326	0.248663	1
GO:1902986	regulation of lysine biosynthetic process via aminoadipic acid	P	1	1	93	1870	0.0107527	0.000534759	over	A0A098E446	A0A098E446	0.0497326	0.363431	1
GO:0035870	dITP diphosphatase activity	F	1	1	93	1870	0.0107527	0.000534759	over	I1RTG7	I1RTG7	0.0497326	0.248663	1
GO:0006552	leucine catabolic process	P	1	1	93	1870	0.0107527	0.000534759	over	I1RZJ7	I1RZJ7	0.0497326	0.363431	1
GO:0016418	S-acetyltransferase activity	F	1	1	93	1870	0.0107527	0.000534759	over	I1RJY7	I1RJY7	0.0497326	0.248663	1
GO:0006636	unsaturated fatty acid biosynthetic process	P	1	1	93	1870	0.0107527	0.000534759	over	I1RQ48	I1RQ48	0.0497326	0.363431	1
GO:0006047	UDP-N-acetylglucosamine metabolic process	P	1	1	93	1870	0.0107527	0.000534759	over	I1RBF4	I1RBF4	0.0497326	0.363431	1
GO:1902987	negative regulation of lysine biosynthetic process via aminoadipic acid	P	1	1	93	1870	0.0107527	0.000534759	over	A0A098E446	A0A098E446	0.0497326	0.363431	1
GO:0036217	dGTP diphosphatase activity	F	1	1	93	1870	0.0107527	0.000534759	over	I1RTG7	I1RTG7	0.0497326	0.248663	1
GO:0009217	purine deoxyribonucleoside triphosphate catabolic process	P	1	1	93	1870	0.0107527	0.000534759	over	I1RTG7	I1RTG7	0.0497326	0.363431	1
GO:0018738	S-formylglutathione hydrolase activity	F	1	1	93	1870	0.0107527	0.000534759	over	I1RRG1	I1RRG1	0.0497326	0.248663	1
GO:0051764	actin crosslink formation	P	1	1	93	1870	0.0107527	0.000534759	over	I1RZL3	I1RZL3	0.0497326	0.363431	1
GO:0016728	oxidoreductase activity, acting on CH or CH2 groups, disulfide as acceptor	F	1	1	93	1870	0.0107527	0.000534759	over	I1RMI4	I1RMI4	0.0497326	0.248663	1
GO:0009146	purine nucleoside triphosphate catabolic process	P	1	1	93	1870	0.0107527	0.000534759	over	I1RTG7	I1RTG7	0.0497326	0.363431	1
GO:0006921	cellular component disassembly involved in execution phase of apoptosis	P	1	1	93	1870	0.0107527	0.000534759	over	I1RRG6	I1RRG6	0.0497326	0.363431	1
GO:0036222	XTP diphosphatase activity	F	1	1	93	1870	0.0107527	0.000534759	over	I1RTG7	I1RTG7	0.0497326	0.248663	1
GO:0042759	long-chain fatty acid biosynthetic process	P	1	1	93	1870	0.0107527	0.000534759	over	I1RMW8	I1RMW8	0.0497326	0.363431	1
GO:0006002	fructose 6-phosphate metabolic process	P	1	1	93	1870	0.0107527	0.000534759	over	A0A098DSA6	A0A098DSA6	0.0497326	0.363431	1
GO:0047840	dCTP diphosphatase activity	F	1	1	93	1870	0.0107527	0.000534759	over	I1RTG7	I1RTG7	0.0497326	0.248663	1
GO:0008156	negative regulation of DNA replication	P	1	1	93	1870	0.0107527	0.000534759	over	I1RSK0	I1RSK0	0.0497326	0.363431	1
GO:0036219	GTP diphosphatase activity	F	1	1	93	1870	0.0107527	0.000534759	over	I1RTG7	I1RTG7	0.0497326	0.248663	1
GO:0000737	DNA catabolic process, endonucleolytic	P	1	1	93	1870	0.0107527	0.000534759	over	I1RRG6	I1RRG6	0.0497326	0.363431	1
GO:0004612	phosphoenolpyruvate carboxykinase (ATP) activity	F	1	1	93	1870	0.0107527	0.000534759	over	A0A098DDD2	A0A098DDD2	0.0497326	0.248663	1
GO:0004768	stearoyl-CoA 9-desaturase activity	F	1	1	93	1870	0.0107527	0.000534759	over	I1RQ48	I1RQ48	0.0497326	0.248663	1
GO:0006309	apoptotic DNA fragmentation	P	1	1	93	1870	0.0107527	0.000534759	over	I1RRG6	I1RRG6	0.0497326	0.363431	1
GO:0033239	negative regulation of cellular amine metabolic process	P	1	1	93	1870	0.0107527	0.000534759	over	A0A098E446	A0A098E446	0.0497326	0.363431	1
GO:1900533	palmitic acid metabolic process	P	1	1	93	1870	0.0107527	0.000534759	over	I1RMW8	I1RMW8	0.0497326	0.363431	1
GO:0009215	purine deoxyribonucleoside triphosphate metabolic process	P	1	1	93	1870	0.0107527	0.000534759	over	I1RTG7	I1RTG7	0.0497326	0.363431	1
GO:0043023	ribosomal large subunit binding	F	1	1	93	1870	0.0107527	0.000534759	over	I1RGA6	I1RGA6	0.0497326	0.248663	1
GO:0015746	citrate transport	P	1	1	93	1870	0.0107527	0.000534759	over	I1RCU1	I1RCU1	0.0497326	0.363431	1
GO:0004365	glyceraldehyde-3-phosphate dehydrogenase (NAD+) (phosphorylating) activity	F	1	1	93	1870	0.0107527	0.000534759	over	A0A098DVZ4	A0A098DVZ4	0.0497326	0.248663	1
GO:0009847	spore germination	P	1	1	93	1870	0.0107527	0.000534759	over	I1RSL6	I1RSL6	0.0497326	0.363431	1
GO:0006048	UDP-N-acetylglucosamine biosynthetic process	P	1	1	93	1870	0.0107527	0.000534759	over	I1RBF4	I1RBF4	0.0497326	0.363431	1
GO:1901567	fatty acid derivative binding	F	1	1	93	1870	0.0107527	0.000534759	over	I1RZ89	I1RZ89	0.0497326	0.248663	1
GO:0009141	nucleoside triphosphate metabolic process	P	5	42	93	1870	0.0537634	0.0224599	over	A0A098DVZ4,V6RLM7,I1RTG7,I1RMK7,A0A098DSA6	A0A098DVZ4,A0A1C3YN26,I1RAH1,I1RCM5,I1RGB2,I1RP86,V6RLM7,A0A0E0RPV7,A0A0E3SXN6,I1RAM9,I1RAV5,I1RMQ6,I1RYN2,I1S0Q7,I1S0R8,I1RZM9,I1RPK0,I1RXB0,A0A1C3YMC0,I1RCU4,I1RBH9,I1RTG7,A0A1C3YI20,I1R9Y4,I1RA49,I1RAA2,I1RAW3,I1RFJ5,I1RRX5,I1RYH7,I1S7Y0,I1S911,Q4I2J8,I1RMU9,I1RMK7,A0A098DK15,O74638,I1RAU9,I1RS90,I1S1W3,A0A098DSA6,A0A1C3YL54	0.0541299	0.391265	0.119048
GO:0050661	NADP binding	F	2	8	93	1870	0.0215054	0.00427807	over	A0A098DVZ4,I1RC11	A0A098DVZ4,A0A1C3YLH8,I1RC11,I1RCG5,I1RF61,I1RMJ3,I1RW43,I1RY49	0.0563362	0.270184	0.25
GO:0008064	regulation of actin polymerization or depolymerization	P	2	8	93	1870	0.0215054	0.00427807	over	A0A1I9F9C1,I1RZL3	A0A1I9F9C1,Q4INI2,I1S7W2,I1RZL3,I1RAS5,I1RBB0,I1S270,I1S8E0	0.0563362	0.391363	0.25
GO:0051015	actin filament binding	F	2	8	93	1870	0.0215054	0.00427807	over	A0A1I9F9C1,I1RZL3	A0A1I9F9C1,I1RCJ9,I1RTG5,I1RZL3,I1S7W2,I1S8E0,Q4I963,Q4INI2	0.0563362	0.270184	0.25
GO:0042594	response to starvation	P	2	8	93	1870	0.0215054	0.00427807	over	I1RRG6,I1S202	I1RRG6,I1S202,I1RP88,I1RUP2,I1RZM1,A0A1C3YLW8,P0C431,I1REK3	0.0563362	0.391363	0.25
GO:0030832	regulation of actin filament length	P	2	8	93	1870	0.0215054	0.00427807	over	A0A1I9F9C1,I1RZL3	A0A1I9F9C1,Q4INI2,I1S7W2,I1RZL3,I1RAS5,I1RBB0,I1S270,I1S8E0	0.0563362	0.391363	0.25
GO:0043624	cellular protein complex disassembly	P	3	18	93	1870	0.0322581	0.00962567	over	A0A1I9F9C1,I1RZL3,A0A1C3YMA1	A0A098DMF8,I1RWD7,A0A1I9F9C1,Q4INI2,I1S7W2,Q4I963,I1RAQ5,I1RSI0,I1S0L4,Q4HY71,I1RBS0,A0A1B0P444,I1RZL3,I1RQD6,I1S287,I1S2B6,A0A1C3YMA1,D5L6Z3	0.0564975	0.391363	0.166667
GO:0044249	cellular biosynthetic process	P	32	503	93	1870	0.344086	0.268984	over	I1RMI4,I1RN67,I1RQE7,I1RBF4,I1RJY7,Q4HYB8,A0A1I9F777,A0A098D8R7,A0A098E0Z2,A0A1C3YHX8,A0A1C3YKM9,I1RD29,I1RE77,I1REK8,I1RFU8,I1RLU6,I1RS18,I1RS24,I1RSQ7,I1RVQ0,I1RZL7,V6QW22,I1RZJ7,I1RR68,I1RQ48,I1REB5,I1RCS6,I1S219,A0A1C3YMA1,I1RSK0,I1RMW8,A0A098E446	I1RKR5,A0A098DKZ5,I1RMI4,I1RSY2,A0A098DPX7,I1RB73,I1RFK3,A0A1C3YI49,I1RBE7,I1RPW1,V6RQW4,I1RY69,A0A098DRN3,A0A1C3YK48,I1R9W6,I1RNC6,I1RST8,I1RNG4,I1S1W8,A0A1C3YM09,I1RRX4,Q4I2X5,Q4IEV4,V6QT89,A0A1C3YJA8,I1S4P6,I1RC15,I1RAR2,A0A1C3YIR8,I1RG11,I1RZB5,I1RJZ5,V6QWX8,I1RBC5,A0A098DEE0,A0A098DNE2,A0A0E0RVZ1,A0A1C3YJ43,I1RCJ7,I1RCM3,I1RFQ7,I1RFT6,I1RM82,I1RNN1,I1RP27,I1RPU3,I1RQ81,I1RRV1,I1RSK1,I1RWI5,I…	0.0623255	0.422995	0.0636183
GO:0055086	nucleobase-containing small molecule metabolic process	P	8	87	93	1870	0.0860215	0.0465241	over	A0A098DVZ4,V6RLM7,A0A098DDY0,I1RC11,I1RTG7,I1RUP9,I1RMK7,A0A098DSA6	A0A098DVZ4,A0A1C3YN26,I1RAH1,I1RCM5,I1RGB2,I1RP86,V6RLM7,A0A098DDY0,I1RAQ4,I1RSB7,I1RHJ2,A0A0E0RPV7,A0A0E3SXN6,I1RAM9,I1RAV5,I1RMQ6,I1RYN2,I1S0Q7,I1S0R8,I1RZM9,I1RJU4,I1RS25,V6QVH8,I1S1W3,I1RBE4,Q4HXF0,I1RPK0,A0A0E0SMR8,A0A1C3YI05,I1RFM6,I1RVY2,I1RXB1,I1RXV9,I1RYI7,I1RYJ7,I1RIY0,I1RMG6,I1RYU5,I1RZ20,I1RZ52,I1S886,I1RXB0,I1RNJ7,I1RCG5,A0A1C3YMC0,I1RCU4,I1RC11,I1RFK1,I1RA90,I1RMM8,A0A098DF44,I1RW06…	0.0632919	0.422995	0.091954
GO:0022411	cellular component disassembly	P	4	31	93	1870	0.0430108	0.0165775	over	A0A1I9F9C1,I1RRG6,I1RZL3,A0A1C3YMA1	I1S1X9,A0A1C3YLP0,I1RMH2,I1RX50,I1RXT2,A0A098DMF8,I1RWD7,A0A1I9F9C1,Q4INI2,I1S7W2,Q4I963,I1RRG6,A0A098DZN5,I1RTG3,I1RAQ5,I1RSI0,I1S0L4,Q4HY71,I1RBS0,A0A1B0P444,P0C431,I1RZL3,V6QWX8,A0A1C3YLK2,I1RQD6,I1S287,I1S2B6,A0A1C3YMA1,D5L6Z3,I1RNF4,I1RXF8	0.0644845	0.422995	0.129032
GO:0051186	cofactor metabolic process	P	6	58	93	1870	0.0645161	0.031016	over	I1RJY7,A0A098DVZ4,V6RLM7,A0A098DDY0,I1RC11,A0A098DSA6	I1RVI8,A0A0E0RQ82,A0A098DEP8,I1RJY7,I1RN88,I1S8C1,A0A098DVZ4,A0A1C3YN26,I1RAH1,I1RCM5,I1RGB2,I1RP86,V6RLM7,A0A098DDY0,I1RAQ4,I1RSB7,I1REE2,I1S299,I1RHJ2,I1RA94,I1RWC1,I1RNJ7,I1RCG5,A0A1C3YKL8,I1RA51,I1RMU9,I1RCN8,I1RSX9,I1RXB6,V6RVJ3,I1RC11,I1RFK1,A0A098DPE3,I1RFH9,I1RA90,I1S0N3,V6QT89,I1RZ21,I1S0N8,I1RWW7,I1RAG5,I1RPE5,I1RZD0,I1S130,I1RA13,I1RSE0,I1RSL2,A0A1C3YLI1,I1RQE8,V6RK96,I1RM54,A0A1C3YJK5…	0.0646322	0.422995	0.103448
GO:0006631	fatty acid metabolic process	P	3	19	93	1870	0.0322581	0.0101604	over	I1RR68,I1RQ48,I1RMW8	I1RCT9,A0A0E0SE31,I1RMW9,I1RR68,I1RN19,I1RWC1,I1RQ48,A0A098DPE3,A0A1C3YHG7,I1R9M7,I1RX09,I1RX10,I1RUQ0,I1S0N8,I1RMW8,A0A1C3YJA8,A0A1I9FRY6,I1RRS6,I1RZ15	0.0647473	0.422995	0.157895
GO:0005623	cell	C	59	1035	93	1870	0.634409	0.553476	over	I1RQE7,I1RN67,I1RNY9,I1S219,Q4HTT2,Q4IER8,I1RVA7,Q4HYB8,A0A1C3YKM9,I1RRG6,V6RLM7,A0A098DDD2,A0A098DDY0,A0A098E0Z2,A0A098E446,A0A1C3YHS3,I1RC11,I1RGA6,I1RGD4,I1RPR1,I1RRG1,I1RSL6,I1RVQ0,I1RZ11,I1RZ89,I1RZP2,I1S4Z7,A0A1C3YHX8,I1RD29,I1RE77,I1RFU8,I1RLU6,I1RPP4,I1RS24,I1RSQ7,I1RZL7,V6QW22,A0A098D8R7,A0A1C3YI53,A0A1I9F777,I1RBF4,I1RTG7,A0A098DSA6,I1RGC6,I1RRH1,I1RQA5,I1RFM4,I1RZL3,I1RMW8,A0A1I9F9C1,I…	I1RCM5,A0A098DH36,A0A0E0SEM1,A0A1C3YK17,I1R9X0,I1RED5,I1RT15,I1RWQ2,I1RYX8,I1RZQ6,I1RRN5,A0A098E508,A0A0E0SMT9,A0A0E0SPD4,A0A1C3YIJ2,A0A1C3YJZ2,I1R9W6,I1RB36,I1RKR6,I1RQE9,I1RXE5,A0A098DFW4,A0A098DNE2,A0A1C3YLS7,I1RQ70,I1RST4,I1RTG5,V6R476,A0A098DQU9,I1RGC1,I1RQC4,I1RUN9,I1RWZ9,I1RZ84,I1RZZ6,I1S218,I1S287,I1RT41,I1RPQ7,I1RT81,I1RMJ1,A0A1C3YIA8,I1RN65,A0A1C3YL99,I1RCU3,I1RND6,I1RPS0,I1RYJ8,A0A098D…	0.0655789	0.480056	0.0570048
GO:0110053	regulation of actin filament organization	P	2	9	93	1870	0.0215054	0.00481283	over	A0A1I9F9C1,I1RZL3	A0A1I9F9C1,Q4INI2,I1S7W2,I1RZL3,I1RBS0,I1RAS5,I1RBB0,I1S270,I1S8E0	0.0701347	0.422995	0.222222
GO:0000902	cell morphogenesis	P	2	9	93	1870	0.0215054	0.00481283	over	A0A1I9F9C1,I1RZL3	A0A1C3YKL4,A0A1C3YL99,A0A1I9F9C1,I1RTG5,I1RT41,I1RZL3,I1S034,I1RZ37,I1RE49	0.0701347	0.422995	0.222222
GO:0022603	regulation of anatomical structure morphogenesis	P	2	9	93	1870	0.0215054	0.00481283	over	A0A1I9F9C1,I1RZL3	A0A1C3YL99,A0A1I9F9C1,I1RDZ5,I1RTD5,I1RT41,I1RZL3,I1S034,Q4IBU4,I1RZ37	0.0701347	0.422995	0.222222
GO:0046364	monosaccharide biosynthetic process	P	2	9	93	1870	0.0215054	0.00481283	over	A0A098DDD2,V6RLM7	A0A098DDD2,A0A1C3YN26,I1RGB2,I1RP86,I1RSF7,V6RLM7,V6RV57,A0A0E0SEM1,I1RFZ3	0.0701347	0.422995	0.222222
GO:0019319	hexose biosynthetic process	P	2	9	93	1870	0.0215054	0.00481283	over	A0A098DDD2,V6RLM7	A0A098DDD2,A0A1C3YN26,I1RGB2,I1RP86,I1RSF7,V6RLM7,V6RV57,A0A0E0SEM1,I1RFZ3	0.0701347	0.422995	0.222222
GO:0031497	chromatin assembly	P	2	9	93	1870	0.0215054	0.00481283	over	I1S219,Q4HYB8	A0A098DX13,I1RTG3,I1S219,Q4HYB8,Q4IBR4,P0C431,A0A098DZN5,A0A1C3YJA8,I1S020	0.0701347	0.422995	0.222222
GO:0050793	regulation of developmental process	P	2	9	93	1870	0.0215054	0.00481283	over	A0A1I9F9C1,I1RZL3	A0A1C3YL99,A0A1I9F9C1,I1RDZ5,I1RTD5,I1RT41,I1RZL3,I1S034,Q4IBU4,I1RZ37	0.0701347	0.422995	0.222222
GO:0006094	gluconeogenesis	P	2	9	93	1870	0.0215054	0.00481283	over	A0A098DDD2,V6RLM7	A0A0E0SEM1,I1RFZ3,A0A098DDD2,A0A1C3YN26,I1RGB2,I1RP86,I1RSF7,V6RLM7,V6RV57	0.0701347	0.422995	0.222222
GO:0006259	DNA metabolic process	P	7	74	93	1870	0.0752688	0.0395722	over	I1RMI4,Q4HYB8,I1RRH1,I1RRG6,I1S219,I1RSK0,I1RN67	I1RRX4,A0A1C3YM09,A0A098DKZ5,I1RMI4,I1RSY2,I1RBW1,A0A098E508,A0A0E0SMT9,I1S4P6,A0A0E0RW49,A0A1C3YKN3,I1RRJ6,I1S788,A0A098DPT9,I1RFJ2,A0A098DCF9,Q4IJP1,A0A098D4I9,I1RSI4,I1S0D5,Q4HYB8,I1RAH9,I1RPN4,I1S1W3,I1RA10,A0A098E162,A0A098DTD1,A0A098E4P3,A0A0E0RUI9,I1RFV1,I1RPP5,I1RQP1,I1RRH1,I1RRM2,I1RT41,Q4HTT1,Q4I948,Q4ICA8,Q4IEV4,Q4IPI4,Q4IQX3,I1RWQ2,A0A098DDK7,A0A098E4K5,I1RBI6,I1RC95,I1RDB1,I1RRN5,A0A…	0.0708784	0.422995	0.0945946
GO:0016616	oxidoreductase activity, acting on the CH-OH group of donors, NAD or NADP as acceptor	F	4	32	93	1870	0.0430108	0.0171123	over	I1S269,I1RMW8,I1RC11,I1RFM4	I1REY8,I1RCA0,I1S4E7,I1RRS6,I1RRF5,I1RBE4,I1RK44,I1S0H2,I1S269,I1RQ99,I1RMW8,I1RCG5,I1RBE7,I1RY49,I1RNY6,I1RYW9,I1S0V7,I1S099,A0A1C3YLC2,I1RC11,I1RE62,I1RMT6,I1RTG4,I1RK93,I1RNW6,I1RFI4,I1RFM4,I1RD35,I1RCR6,I1S7E4,I1RJW0,I1RPZ5	0.0709945	0.312316	0.125
GO:0009987	cellular process	P	59	1039	93	1870	0.634409	0.555615	over	I1RCU1,I1RQE7,I1RMI4,I1RSK0,A0A1I9F9C1,I1S2C0,I1RSL6,I1RN67,I1RQ21,I1S219,Q4HYB8,I1RQA5,I1RZL3,I1RVA7,I1RZP2,A0A098DSA6,I1RBF4,I1RJY7,I1RZJ7,A0A098DVZ4,V6RLM7,A0A098DDY0,I1RFM4,A0A1C3YIV0,I1S4Z7,I1RRH1,I1RRG6,A0A1I9F777,A0A098D8R7,A0A098E0Z2,A0A1C3YHX8,A0A1C3YKM9,I1RD29,I1RE77,I1REK8,I1RFU8,I1RLU6,I1RS18,I1RS24,I1RSQ7,I1RVQ0,I1RZL7,V6QW22,I1S202,I1RR68,I1RQ48,A0A1C3YI53,I1REB5,I1RC11,I1RTG7,I1RUP…	I1RBB0,I1RC18,I1RCK2,I1RTF0,I1RTG5,I1S0R9,A0A098DCF9,A0A098DPB1,I1RAV7,I1RBS5,I1RCU1,I1RFJ1,I1RSY2,I1RUQ3,I1RZD3,I1S099,A0A098DVM4,A0A1C3YHM4,I1RMF2,I1RT41,Q4I1B1,I1RRX4,A0A1C3YM09,I1RCL3,I1RFL4,I1RNK2,I1RQE7,I1RRT8,I1RSR3,I1RZZ9,I1S0L4,Q4I830,I1RNQ5,I1RRL4,I1S2E9,V6RTJ8,I1RKR5,I1RPA6,I1RX50,I1S2B6,A0A098DKZ5,I1RMI4,I1RNI6,I1RZ40,I1RE37,I1RMQ4,I1S020,B6E9S1,I1RA72,I1S8E0,Q5I2J3,Q7Z9J7,A0A1C3YL99,…	0.0711599	0.422995	0.0567854
GO:0019637	organophosphate metabolic process	P	9	105	93	1870	0.0967742	0.0561497	over	A0A098DSA6,A0A098DVZ4,V6RLM7,A0A098DDY0,I1REB5,I1RC11,I1RTG7,I1RUP9,I1RMK7	A0A098DSA6,A0A098DQB4,A0A1C3YI27,I1RT37,I1RHJ2,V6RDP1,A0A098DVZ4,A0A1C3YN26,I1RAH1,I1RCM5,I1RGB2,I1RP86,V6RLM7,A0A098DDY0,I1RAQ4,I1RSB7,A0A0E0RPV7,A0A0E3SXN6,I1RAM9,I1RAV5,I1RMQ6,I1RYN2,I1S0Q7,I1S0R8,I1RZM9,I1RS25,I1S1W3,I1RBE4,Q4HXF0,I1RPK0,A0A0E0SMR8,A0A1C3YI05,I1RFM6,I1RVY2,I1RXB1,I1RXV9,I1RYI7,I1RYJ7,I1S886,I1RMG6,I1RXB0,I1RKZ8,I1RZZ6,I1REY8,A0A0E0SID1,I1RDZ5,I1RYJ8,V6RXE7,A0A0E0SE71,I1RNJ7,I…	0.0724352	0.422995	0.0857143
GO:0044444	cytoplasmic part	C	44	740	93	1870	0.473118	0.395722	over	A0A1C3YKM9,I1RRG6,V6RLM7,A0A098DDD2,A0A098DDY0,A0A098E0Z2,A0A098E446,A0A1C3YHS3,I1RC11,I1RGA6,I1RGD4,I1RNY9,I1RPR1,I1RRG1,I1RSL6,I1RVQ0,I1RZ11,I1RZ89,I1RZP2,I1S4Z7,A0A1C3YHX8,I1RD29,I1RE77,I1RFU8,I1RLU6,I1RPP4,I1RS24,I1RSQ7,I1RZL7,V6QW22,I1RZJ7,I1RJY7,I1REK8,I1RS18,I1RQA5,I1RCU1,I1RQE7,I1RN67,I1RMW8,I1RZL3,I1RFM4,I1RQ48,I1RYH9,A0A1I9F9C1	A0A1C3YL99,I1RND6,A0A1C3YLP0,I1RXT2,I1S287,A0A098D381,A0A098D4I9,A0A098D5A0,A0A098DET1,A0A098DPE3,A0A098DT48,A0A098DT74,A0A098DXZ6,A0A098E162,A0A0E0RP78,A0A1C3YJK5,A0A1C3YK34,A0A1C3YK39,A0A1C3YKF3,A0A1C3YKH0,A0A1C3YKH2,A0A1C3YKM9,A0A1C3YKS6,A0A1C3YLC3,A0A1C3YLI1,A0A1C3YN26,I1RAH9,I1RB74,I1RBB9,I1RBI1,I1RBI6,I1RCB4,I1RCR6,I1RCT9,I1RCU2,I1RCV1,I1RD21,I1RE52,I1RED5,I1REK4,I1RGB2,I1RGB6,I1RJ46,I1RJT5…	0.0734068	0.480056	0.0594595
GO:0016620	oxidoreductase activity, acting on the aldehyde or oxo group of donors, NAD or NADP as acceptor	F	3	20	93	1870	0.0322581	0.0106952	over	A0A098E446,A0A098DVZ4,V6R3V4	I1RM26,I1RW43,I1RZV5,A0A098E446,A0A098DVZ4,I1RAG3,I1RDV8,I1RPZ5,I1S4S4,I1S4S5,A0A098DH82,A0A0E0SGB3,A0A1C3YIP2,A0A1C3YKB7,I1R9D1,I1RC39,I1RJC5,V6R3V4,V6R9L8,V6RAM6	0.0735194	0.312316	0.15
GO:0043229	intracellular organelle	C	49	839	93	1870	0.526882	0.448663	over	A0A1C3YKM9,I1RRG6,V6RLM7,I1S4Z7,A0A098D8R7,A0A098DDY0,A0A098E0Z2,A0A1C3YI53,A0A1I9F777,I1RBF4,I1RGA6,I1RNY9,I1RPR1,I1RTG7,I1RZ11,I1RZ89,I1S219,Q4HTT2,Q4IER8,I1RGD4,A0A1C3YHX8,I1RD29,I1RE77,I1RFU8,I1RLU6,I1RPP4,I1RS24,I1RSQ7,I1RVQ0,I1RZL7,V6QW22,I1RCU1,I1RQA5,I1RZJ7,A0A1I9F9C1,I1RZL3,I1RQE7,I1RN67,I1RVA7,Q4HYB8,I1RFM4,I1RZP2,I1RJY7,I1RYH9,I1REK8,I1RS18,I1RQ48,I1S2C0,I1RSL6	A0A1I9FNW1,A0A098DE95,A0A1C3YKQ2,A0A098D381,A0A098D4I9,A0A098D5A0,A0A098DET1,A0A098DPE3,A0A098DT48,A0A098DT74,A0A098DXZ6,A0A098E162,A0A0E0RP78,A0A1C3YJK5,A0A1C3YK34,A0A1C3YK39,A0A1C3YKF3,A0A1C3YKH0,A0A1C3YKH2,A0A1C3YKM9,A0A1C3YKS6,A0A1C3YLC3,A0A1C3YLI1,A0A1C3YLP0,A0A1C3YN26,I1RAH9,I1RB74,I1RBB9,I1RBI1,I1RBI6,I1RCB4,I1RCR6,I1RCT9,I1RCU2,I1RCV1,I1RD21,I1RE52,I1RED5,I1REK4,I1RGB2,I1RGB6,I1RJ46,I1RJT…	0.0740085	0.480056	0.0584029
GO:0043226	organelle	C	49	839	93	1870	0.526882	0.448663	over	A0A1C3YKM9,I1RRG6,V6RLM7,I1S4Z7,A0A098D8R7,A0A098DDY0,A0A098E0Z2,A0A1C3YI53,A0A1I9F777,I1RBF4,I1RGA6,I1RNY9,I1RPR1,I1RTG7,I1RZ11,I1RZ89,I1S219,Q4HTT2,Q4IER8,I1RGD4,A0A1C3YHX8,I1RD29,I1RE77,I1RFU8,I1RLU6,I1RPP4,I1RS24,I1RSQ7,I1RVQ0,I1RZL7,V6QW22,I1RCU1,I1RQA5,I1RZJ7,A0A1I9F9C1,I1RZL3,I1RQE7,I1RN67,I1RVA7,Q4HYB8,I1RFM4,I1RZP2,I1RJY7,I1RYH9,I1REK8,I1RS18,I1RQ48,I1S2C0,I1RSL6	A0A1I9FNW1,A0A098DE95,A0A098D381,A0A098D4I9,A0A098D5A0,A0A098DET1,A0A098DPE3,A0A098DT48,A0A098DT74,A0A098DXZ6,A0A098E162,A0A0E0RP78,A0A1C3YJK5,A0A1C3YK34,A0A1C3YK39,A0A1C3YKF3,A0A1C3YKH0,A0A1C3YKH2,A0A1C3YKM9,A0A1C3YKS6,A0A1C3YLC3,A0A1C3YLI1,A0A1C3YLP0,A0A1C3YN26,I1RAH9,I1RB74,I1RBB9,I1RBI1,I1RBI6,I1RCB4,I1RCR6,I1RCT9,I1RCU2,I1RCV1,I1RD21,I1RE52,I1RED5,I1REK4,I1RGB2,I1RGB6,I1RJ46,I1RJT5,I1RKB7,I1…	0.0740085	0.480056	0.0584029
GO:0005622	intracellular	C	58	1021	93	1870	0.623656	0.545989	over	I1RQE7,I1RN67,I1RNY9,I1S219,Q4HTT2,Q4IER8,I1RVA7,Q4HYB8,A0A1C3YKM9,I1RRG6,V6RLM7,A0A098DDD2,A0A098DDY0,A0A098E0Z2,A0A098E446,A0A1C3YHS3,I1RC11,I1RGA6,I1RGD4,I1RPR1,I1RRG1,I1RSL6,I1RVQ0,I1RZ11,I1RZ89,I1RZP2,I1S4Z7,A0A1C3YHX8,I1RD29,I1RE77,I1RFU8,I1RLU6,I1RPP4,I1RS24,I1RSQ7,I1RZL7,V6QW22,A0A098D8R7,A0A1C3YI53,A0A1I9F777,I1RBF4,I1RTG7,A0A098DSA6,I1RGC6,I1RRH1,I1RQA5,I1RFM4,I1RZL3,I1RMW8,A0A1I9F9C1,I…	I1RCM5,I1RRN5,A0A098E508,A0A0E0SMT9,A0A0E0SPD4,A0A1C3YIJ2,A0A1C3YJZ2,I1R9W6,I1RB36,I1RKR6,I1RQE9,I1RXE5,A0A098DFW4,A0A098DNE2,A0A1C3YLS7,I1RQ70,I1RST4,I1RTG5,V6R476,A0A098DQU9,I1RGC1,I1RQC4,I1RUN9,I1RWZ9,I1RYX8,I1RZ84,I1RZZ6,I1S218,I1S287,I1RT41,I1RPQ7,I1RT81,I1RMJ1,A0A1C3YIA8,I1RN65,A0A1C3YL99,I1RCU3,I1RND6,I1RPS0,I1RYJ8,A0A098DP99,I1RFL4,I1RJV4,I1RN18,I1RQE7,I1RRT8,I1RS47,I1RSR3,I1RZZ9,I1S0L4,V…	0.0748138	0.480056	0.0568071
GO:0019693	ribose phosphate metabolic process	P	6	61	93	1870	0.0645161	0.0326203	over	A0A098DVZ4,V6RLM7,A0A098DDY0,I1RC11,I1RMK7,A0A098DSA6	A0A098DVZ4,A0A1C3YN26,I1RAH1,I1RCM5,I1RGB2,I1RP86,V6RLM7,A0A098DDY0,I1RAQ4,I1RSB7,A0A0E0RPV7,A0A0E3SXN6,I1RAM9,I1RAV5,I1RMQ6,I1RYN2,I1S0Q7,I1S0R8,I1RZM9,I1RS25,I1S1W3,I1RBE4,Q4HXF0,I1RPK0,A0A0E0SMR8,A0A1C3YI05,I1RFM6,I1RVY2,I1RXB1,I1RXV9,I1RYI7,I1RYJ7,I1RMG6,A0A1C3YMC0,I1RCU4,I1RC11,I1RCG5,I1RFK1,I1RWW7,A0A1C3YI20,I1R9Y4,I1RA49,I1RAA2,I1RAW3,I1RFJ5,I1RRX5,I1RYH7,I1S7Y0,I1S911,Q4I2J8,I1RMU9,I1RMK7…	0.0787865	0.422995	0.0983607
GO:0090501	RNA phosphodiester bond hydrolysis	P	3	21	93	1870	0.0322581	0.0112299	over	I1S2C0,I1RZP2,I1RRG6	I1RAU6,I1RRQ3,I1RRQ6,I1RZK6,I1S2C0,Q4IPI1,I1RND6,I1RPS0,I1S0R7,I1RML0,I1RA46,I1RLT8,I1RZP2,Q4IPA4,V6QWX8,A0A1C3YLX0,I1RHW3,I1RRG6,I1RXF8,I1RRR4,Q4HWE2	0.082792	0.422995	0.142857
GO:0019318	hexose metabolic process	P	3	21	93	1870	0.0322581	0.0112299	over	A0A098DVZ4,A0A098DDD2,V6RLM7	A0A098DQB4,A0A1C3YI27,I1RT37,A0A098DVZ4,I1RCG5,A0A098E4T8,I1RJQ5,V6RAN2,A0A1C3YKR7,A0A098DDD2,A0A1C3YN26,I1RGB2,I1RP86,I1RSF7,V6RLM7,V6RV57,A0A0E0SEM1,I1RD35,I1RNU7,I1RFZ3,A0A1C3YL54	0.082792	0.422995	0.142857
GO:0044238	primary metabolic process	P	50	865	93	1870	0.537634	0.462567	over	I1RMI4,I1S2C0,I1RN67,I1RQE7,I1RZP2,A0A098DDY0,I1RFM4,A0A098DVZ4,I1RBF4,A0A098DDD2,V6RLM7,Q4HYB8,I1RRH1,I1RRG6,A0A1I9F777,A0A098D8R7,A0A098E0Z2,A0A1C3YHX8,A0A1C3YKM9,I1RD29,I1RE77,I1REK8,I1RFU8,I1RLU6,I1RS18,I1RS24,I1RSQ7,I1RVQ0,I1RZL7,V6QW22,I1RSK0,I1RSL6,A0A1C3YJV7,I1R9N9,I1S202,I1RZJ7,I1RR68,I1RQ48,I1REB5,I1RC11,I1RTG7,I1RUP9,I1RCS6,I1S219,I1RMK7,A0A1C3YMA1,I1RQA5,A0A098DSA6,I1RMW8,A0A098E446	I1RRX4,A0A1C3YM09,I1RKR5,A0A098DKZ5,I1RMI4,I1RSY2,A0A098DPX7,I1RB73,I1RFK3,A0A1C3YI49,I1RBE7,I1RPW1,V6RQW4,I1RY69,A0A098DRN3,A0A1C3YK48,I1R9W6,I1RNC6,I1RST8,P0C431,I1RNG4,I1S1W8,I1RQN9,A0A098DG50,Q4I2X5,Q4IEV4,V6QT89,I1R9X2,I1RN53,I1RRR4,Q4IF76,A0A0E0SGT0,A0A1C3YIZ8,I1S0S6,A0A098DES7,A0A098DUN7,I1S0N8,A0A098E508,A0A0E0SMT9,I1RAU6,I1RYZ9,V6RGI1,A0A0E0RV96,I1RCI3,I1RC84,I1RSW0,I1RJW0,I1RK44,I1RV63,…	0.0835478	0.422995	0.0578035
GO:0003677	DNA binding	F	7	77	93	1870	0.0752688	0.0411765	over	I1RQA5,A0A098D8R7,I1RCU1,I1S219,I1S8Z0,Q4HTT2,Q4IER8	I1RE37,I1RNI6,Q4IMD1,V6QWX8,I1RNC6,I1RRJ6,I1RRN5,I1S788,I1RQA5,I1RSI4,V6RGI1,I1RA10,A0A098DPT9,I1RUQ3,I1RXF8,I1S099,I1S0G0,A0A098D4I9,I1S4P6,A0A098DCF9,A0A0E0RP78,A0A0E0RW49,I1RAH4,I1RFJ2,I1RFZ8,I1RSY2,A0A1C3YKN3,A0A1C3YLJ4,A0A0E0SN30,A0A1C3YK08,I1RB11,I1RQL4,I1RRD2,I1S0F5,A0A1C3YK18,A0A098D8R7,A0A098DDB6,A0A098DGD2,A0A098DKZ5,A0A098DX13,A0A098E162,A0A0E0S657,A0A0E0SIF1,A0A0E0SMT9,A0A0E0SMY1,A0A0…	0.0840192	0.312316	0.0909091
GO:0010467	gene expression	P	25	386	93	1870	0.268817	0.206417	over	I1S2C0,I1RN67,I1RQE7,A0A1I9F777,A0A098D8R7,Q4HYB8,I1RZP2,A0A098E0Z2,A0A1C3YHX8,A0A1C3YKM9,I1RD29,I1RE77,I1REK8,I1RFU8,I1RLU6,I1RS18,I1RS24,I1RSQ7,I1RVQ0,I1RZL7,V6QW22,I1RCS6,I1S219,A0A1C3YMA1,I1RQA5	A0A098DPX7,I1RB73,I1RY69,A0A098DRN3,A0A1C3YK48,I1R9W6,I1RNC6,I1RST8,A0A1C3YM09,I1RRX4,Q4I2X5,Q4IEV4,V6QT89,I1R9X2,I1RN53,I1RRR4,Q4IF76,A0A0E0RV96,I1RCI3,I1RC84,I1RSW0,I1RAQ5,I1RBC5,I1RWD7,A0A1C3YK18,I1S0N7,A0A1C3YKL4,I1RN48,I1RZ40,I1RZG9,I1RCA7,I1S1X9,A0A098DDK7,A0A0E0S1T0,A0A1C3YI62,I1REJ1,I1RK92,I1RN59,I1RN78,Q4I5I4,A0A1C3YJA8,I1RAU6,I1RRQ3,I1RRQ6,I1RZK6,I1S2C0,Q4IPI1,I1R9V7,I1RAZ8,I1RBG9,I1RNC…	0.0844761	0.422995	0.0647668
GO:0008154	actin polymerization or depolymerization	P	2	10	93	1870	0.0215054	0.00534759	over	A0A1I9F9C1,I1RZL3	A0A1I9F9C1,Q4INI2,I1S7W2,Q4I963,I1RCP8,I1RZL3,I1RAS5,I1RBB0,I1S270,I1S8E0	0.084899	0.422995	0.2
GO:0071496	cellular response to external stimulus	P	2	10	93	1870	0.0215054	0.00534759	over	I1RRG6,I1S202	A0A1C3YJA8,I1RRG6,I1S202,I1RP88,I1RUP2,I1RSW5,I1RZM1,I1RNI6,A0A1C3YLW8,P0C431	0.084899	0.422995	0.2
GO:0031669	cellular response to nutrient levels	P	2	10	93	1870	0.0215054	0.00534759	over	I1RRG6,I1S202	A0A1C3YJA8,I1RRG6,I1S202,I1RP88,I1RUP2,I1RSW5,I1RZM1,I1RNI6,A0A1C3YLW8,P0C431	0.084899	0.422995	0.2
GO:0016831	carboxy-lyase activity	F	2	10	93	1870	0.0215054	0.00534759	over	I1REB5,A0A098DDD2	I1S130,I1RD80,I1RNG4,I1RMG6,I1RDZ5,I1REB5,I1RZZ6,A0A098DDD2,I1RCN8,V6RPS5	0.084899	0.312316	0.2
GO:0046982	protein heterodimerization activity	F	2	10	93	1870	0.0215054	0.00534759	over	Q4HTT2,Q4IER8	A0A098DX13,A0A1C3YJZ2,E1AQX1,I1RA46,I1RNC6,I1RXE5,Q4HTT1,Q4HTT2,Q4IER8,Q4IMD1	0.084899	0.312316	0.2
GO:0031668	cellular response to extracellular stimulus	P	2	10	93	1870	0.0215054	0.00534759	over	I1RRG6,I1S202	A0A1C3YJA8,I1RRG6,I1S202,I1RP88,I1RUP2,I1RSW5,I1RZM1,I1RNI6,A0A1C3YLW8,P0C431	0.084899	0.422995	0.2
GO:1901363	heterocyclic compound binding	F	33	536	93	1870	0.354839	0.286631	over	I1RTG7,I1RRG6,A0A098D8R7,I1RCU1,I1S219,I1S8Z0,Q4HTT2,Q4IER8,I1RQA5,I1RN67,I1RS18,I1RFM4,A0A1C3YMA1,A0A098DDD2,A0A098DSA6,A0A1C3YHS3,A0A1C3YJV7,I1RAY4,I1RGA6,I1RMI4,I1RPH1,I1RPR1,I1RQ21,I1RR68,I1RSK0,I1S2C0,I1RCS6,I1RQ48,I1RMH9,I1RZP2,I1RZJ7,A0A098DVZ4,I1RC11	I1RC05,I1RE87,I1RM35,I1RRV1,A0A098DE09,A0A098DE95,A0A098DMM1,A0A098DNI4,A0A098DS43,A0A098DU17,A0A098E0D1,A0A098E4K5,A0A0E0RP78,A0A0E0RV96,A0A0E0S1T0,A0A0E0S7B3,A0A1C3YHK3,A0A1C3YHP0,A0A1C3YK18,A0A1C3YKF1,A0A1C3YLJ4,I1RA46,I1RAB5,I1RBE4,I1RCU3,I1RE31,I1RFL4,I1RFT6,I1RK92,I1RM82,I1RMH5,I1RN53,I1RN78,I1RNB8,I1RP27,I1RPS0,I1RRI3,I1RTG7,I1RVS4,I1RZL5,I1S0N7,I1S9X6,V6R3X5,I1RE37,I1RZG9,I1S235,A0A098DPR…	0.08641	0.312316	0.0615672
GO:0097159	organic cyclic compound binding	F	33	536	93	1870	0.354839	0.286631	over	I1RTG7,I1RRG6,A0A098D8R7,I1RCU1,I1S219,I1S8Z0,Q4HTT2,Q4IER8,I1RQA5,I1RN67,I1RS18,I1RFM4,A0A1C3YMA1,A0A098DDD2,A0A098DSA6,A0A1C3YHS3,A0A1C3YJV7,I1RAY4,I1RGA6,I1RMI4,I1RPH1,I1RPR1,I1RQ21,I1RR68,I1RSK0,I1S2C0,I1RCS6,I1RQ48,I1RMH9,I1RZP2,I1RZJ7,A0A098DVZ4,I1RC11	I1RC05,I1RE87,I1RM35,I1RRV1,A0A098DE09,A0A098DE95,A0A098DMM1,A0A098DNI4,A0A098DS43,A0A098DU17,A0A098E0D1,A0A098E4K5,A0A0E0RP78,A0A0E0RV96,A0A0E0S1T0,A0A0E0S7B3,A0A1C3YHK3,A0A1C3YHP0,A0A1C3YK18,A0A1C3YKF1,A0A1C3YLJ4,I1RA46,I1RAB5,I1RBE4,I1RCU3,I1RE31,I1RFL4,I1RFT6,I1RK92,I1RM82,I1RMH5,I1RN53,I1RN78,I1RNB8,I1RP27,I1RPS0,I1RRI3,I1RTG7,I1RVS4,I1RZL5,I1S0N7,I1S9X6,V6R3X5,I1RE37,I1RZG9,I1S235,A0A098DPR…	0.08641	0.312316	0.0615672
GO:0044464	cell part	C	58	1029	93	1870	0.623656	0.550267	over	A0A1I9F9C1,I1RZL3,I1RNY9,A0A098D8R7,A0A098DSA6,A0A1C3YI53,A0A1I9F777,I1RGC6,I1RRH1,I1RTG7,I1RYH9,I1RZJ7,A0A1C3YHX8,I1RD29,I1RE77,I1RFU8,I1RLU6,I1RPP4,I1RS24,I1RSQ7,I1RVQ0,I1RZL7,V6QW22,A0A098E0Z2,I1REK8,I1RS18,A0A1C3YKM9,I1S2C0,I1RN67,I1RJY7,I1RRG6,V6RLM7,I1S4Z7,A0A098DDY0,I1RBF4,I1RGA6,I1RPR1,I1RZ11,I1RZ89,I1S219,Q4HTT2,Q4IER8,I1RGD4,I1RCU1,I1RQA5,A0A098DDD2,A0A098E446,A0A1C3YHS3,I1RC11,I1RRG1,I…	A0A098DH36,A0A0E0SEM1,A0A1C3YK17,I1R9X0,I1RED5,I1RT15,I1RWQ2,I1RYX8,I1RZQ6,A0A098DCZ8,A0A098DQJ8,A0A098DSX2,A0A0E0RQ82,A0A0E0SE45,A0A1C3YLX2,I1RAU6,I1RBS4,I1RCL0,I1RFZ7,I1RGD3,I1RMY3,I1RQN9,I1RRI3,I1RTH1,I1RWA9,I1RWJ6,I1RX76,I1RZD9,I1S7W2,I1REC4,I1RPQ7,I1RT41,I1RYY6,I1S1Z9,A0A0E0S9Q2,I1RC61,I1S071,A0A1C3YKQ2,I1RZ37,A0A0E0SGT0,I1RG99,I1RC52,A0A098DDH9,A0A098DG50,A0A098DXK5,A0A098E4A1,A0A1C3YIZ8,A0…	0.0875236	0.481956	0.0563654
GO:0043241	protein complex disassembly	P	3	22	93	1870	0.0322581	0.0117647	over	A0A1I9F9C1,I1RZL3,A0A1C3YMA1	A0A098DMF8,I1RWD7,A0A1I9F9C1,Q4INI2,I1S7W2,Q4I963,I1RAQ5,I1RSI0,I1S0L4,Q4HY71,I1RBS0,A0A1B0P444,I1RZL3,V6QWX8,I1RQD6,I1S287,I1S2B6,A0A1C3YMA1,D5L6Z3,I1RMH2,I1RXF8,I1RNF4	0.0925417	0.422995	0.136364
GO:0009055	electron transfer activity	F	3	22	93	1870	0.0322581	0.0117647	over	A0A1C3YIV0,I1RMK7,I1RQ48	A0A1C3YKH2,I1RKB7,I1RX39,I1RZM9,A0A0E3SXN6,I1RAV5,I1RMQ6,I1RYN2,I1S0Q7,I1S0R8,I1RAM9,A0A1C3YI88,A0A1C3YIV0,A0A1C3YK94,I1RE52,I1RMK7,I1RNM7,I1RQ48,I1RWF4,I1RXD9,I1RYU6,I1S9S4	0.0925417	0.312316	0.136364
GO:0010639	negative regulation of organelle organization	P	3	22	93	1870	0.0322581	0.0117647	over	A0A1I9F9C1,I1RZL3,I1S219	A0A1C3YIA8,I1RBC5,A0A1I9F9C1,Q4INI2,I1S7W2,A0A1B0P444,A0A1C3YL99,I1RN65,I1S0P4,I1RZL3,A0A098DPX7,I1RST8,I1S219,A0A1C3YM09,I1RB73,I1RY69,I1RBS0,I1S8E0,I1RMJ1,V6RGI1,Q4IJP1,I1RAH4	0.0925417	0.422995	0.136364
GO:0051129	negative regulation of cellular component organization	P	3	22	93	1870	0.0322581	0.0117647	over	A0A1I9F9C1,I1RZL3,I1S219	A0A1C3YIA8,I1RBC5,A0A1I9F9C1,Q4INI2,I1S7W2,A0A1B0P444,A0A1C3YL99,I1RN65,I1S0P4,I1RZL3,A0A098DPX7,I1RST8,I1S219,A0A1C3YM09,I1RB73,I1RY69,I1RBS0,I1S8E0,I1RMJ1,V6RGI1,Q4IJP1,I1RAH4	0.0925417	0.422995	0.136364
GO:0006793	phosphorus metabolic process	P	14	195	93	1870	0.150538	0.104278	over	A0A098DSA6,I1RBF4,I1RJY7,A0A098DVZ4,V6RLM7,A0A098DDY0,I1RSK0,A0A1C3YI53,I1REB5,I1RC11,I1RTG7,I1RUP9,A0A098DDD2,I1RMK7	P0C431,I1RQN9,A0A098DG50,A0A0E0SGT0,A0A1C3YIZ8,I1S0S6,A0A098DSA6,A0A098DQB4,A0A1C3YI27,I1RT37,I1RAJ4,I1RBF4,I1RHJ2,V6RDP1,I1RVI8,A0A0E0RQ82,A0A098DEP8,I1RJY7,I1RN88,I1S8C1,A0A098DVZ4,A0A1C3YN26,I1RAH1,I1RCM5,I1RGB2,I1RP86,V6RLM7,A0A098DDY0,I1RAQ4,I1RSB7,I1REE2,I1S299,A0A0E0RPV7,A0A0E3SXN6,I1RAM9,I1RAV5,I1RMQ6,I1RYN2,I1S0Q7,I1S0R8,I1RZM9,I1RS25,I1S1W3,I1RBE4,Q4HXF0,I1RPK0,A0A0E0SMR8,A0A1C3YI05,I1R…	0.096848	0.422995	0.0717949
GO:0004022	alcohol dehydrogenase (NAD) activity	F	1	2	93	1870	0.0107527	0.00106952	over	I1S269	I1S0H2,I1S269	0.0970172	0.312316	0.5
GO:0004170	dUTP diphosphatase activity	F	1	2	93	1870	0.0107527	0.00106952	over	I1RTG7	I1RBH9,I1RTG7	0.0970172	0.312316	0.5
GO:0016725	oxidoreductase activity, acting on CH or CH2 groups	F	1	2	93	1870	0.0107527	0.00106952	over	I1RMI4	I1RMI4,A0A1C3YI88	0.0970172	0.312316	0.5
GO:0051693	actin filament capping	P	1	2	93	1870	0.0107527	0.00106952	over	A0A1I9F9C1	A0A1I9F9C1,Q4INI2	0.0970172	0.422995	0.5
GO:0004591	oxoglutarate dehydrogenase (succinyl-transferring) activity	F	1	2	93	1870	0.0107527	0.00106952	over	I1RZJ7	I1RKB2,I1RZJ7	0.0970172	0.312316	0.5
GO:0003756	protein disulfide isomerase activity	F	1	2	93	1870	0.0107527	0.00106952	over	I1S4Z7	I1RYB8,I1S4Z7	0.0970172	0.312316	0.5
GO:0005087	Ran guanyl-nucleotide exchange factor activity	F	1	2	93	1870	0.0107527	0.00106952	over	I1RVA7	I1RVA7,I1RYJ8	0.0970172	0.312316	0.5
GO:0045905	positive regulation of translational termination	P	1	2	93	1870	0.0107527	0.00106952	over	A0A1C3YMA1	A0A1C3YMA1,D5L6Z3	0.0970172	0.422995	0.5
GO:1901292	nucleoside phosphate catabolic process	P	1	2	93	1870	0.0107527	0.00106952	over	I1RTG7	I1RBH9,I1RTG7	0.0970172	0.422995	0.5
GO:0006308	DNA catabolic process	P	1	2	93	1870	0.0107527	0.00106952	over	I1RRG6	I1RRG6,I1RW41	0.0970172	0.422995	0.5
GO:0046294	formaldehyde catabolic process	P	1	2	93	1870	0.0107527	0.00106952	over	I1RRG1	I1RRG1,I1S0H2	0.0970172	0.422995	0.5
GO:0004520	endodeoxyribonuclease activity	F	1	2	93	1870	0.0107527	0.00106952	over	I1RRG6	I1RRG6,A0A098D4I9	0.0970172	0.312316	0.5
GO:0001676	long-chain fatty acid metabolic process	P	1	2	93	1870	0.0107527	0.00106952	over	I1RMW8	I1RMW8,I1RCT9	0.0970172	0.422995	0.5
GO:0033238	regulation of cellular amine metabolic process	P	1	2	93	1870	0.0107527	0.00106952	over	A0A098E446	I1S2H3,A0A098E446	0.0970172	0.422995	0.5
GO:0061615	glycolytic process through fructose-6-phosphate	P	1	2	93	1870	0.0107527	0.00106952	over	A0A098DSA6	A0A1C3YL54,A0A098DSA6	0.0970172	0.422995	0.5
GO:0004312	fatty acid synthase activity	F	1	2	93	1870	0.0107527	0.00106952	over	I1RMW8	I1RMW8,I1RMW9	0.0970172	0.312316	0.5
GO:0051017	actin filament bundle assembly	P	1	2	93	1870	0.0107527	0.00106952	over	I1RZL3	I1RBS0,I1RZL3	0.0970172	0.422995	0.5
GO:0009204	deoxyribonucleoside triphosphate catabolic process	P	1	2	93	1870	0.0107527	0.00106952	over	I1RTG7	I1RBH9,I1RTG7	0.0970172	0.422995	0.5
GO:0016780	phosphotransferase activity, for other substituted phosphate groups	F	1	2	93	1870	0.0107527	0.00106952	over	I1RMW8	A0A0E0SE31,I1RMW8	0.0970172	0.312316	0.5
GO:0000301	retrograde transport, vesicle recycling within Golgi	P	1	2	93	1870	0.0107527	0.00106952	over	I1RGD4	I1RGD3,I1RGD4	0.0970172	0.422995	0.5
GO:0000042	protein targeting to Golgi	P	1	2	93	1870	0.0107527	0.00106952	over	I1RGD4	I1RGD3,I1RGD4	0.0970172	0.422995	0.5
GO:0045901	positive regulation of translational elongation	P	1	2	93	1870	0.0107527	0.00106952	over	A0A1C3YMA1	A0A1C3YMA1,D5L6Z3	0.0970172	0.422995	0.5
GO:0061572	actin filament bundle organization	P	1	2	93	1870	0.0107527	0.00106952	over	I1RZL3	I1RZL3,I1RBS0	0.0970172	0.422995	0.5
GO:0072600	establishment of protein localization to Golgi	P	1	2	93	1870	0.0107527	0.00106952	over	I1RGD4	I1RGD3,I1RGD4	0.0970172	0.422995	0.5
GO:0009143	nucleoside triphosphate catabolic process	P	1	2	93	1870	0.0107527	0.00106952	over	I1RTG7	I1RBH9,I1RTG7	0.0970172	0.422995	0.5
GO:0008023	transcription elongation factor complex	C	1	2	93	1870	0.0107527	0.00106952	over	Q4HYB8	Q4I5I4,Q4HYB8	0.0970172	0.481956	0.5
GO:0004075	biotin carboxylase activity	F	1	2	93	1870	0.0107527	0.00106952	over	I1RR68	I1RR68,I1RSF7	0.0970172	0.312316	0.5
GO:0016864	intramolecular oxidoreductase activity, transposing S-S bonds	F	1	2	93	1870	0.0107527	0.00106952	over	I1S4Z7	I1RYB8,I1S4Z7	0.0970172	0.312316	0.5
GO:0005782	peroxisomal matrix	C	1	2	93	1870	0.0107527	0.00106952	over	I1RFM4	I1RFM4,I1S0X1	0.0970172	0.481956	0.5
GO:0031907	microbody lumen	C	1	2	93	1870	0.0107527	0.00106952	over	I1RFM4	I1RFM4,I1S0X1	0.0970172	0.481956	0.5
GO:0006521	regulation of cellular amino acid metabolic process	P	1	2	93	1870	0.0107527	0.00106952	over	A0A098E446	I1S2H3,A0A098E446	0.0970172	0.422995	0.5
GO:0051016	barbed-end actin filament capping	P	1	2	93	1870	0.0107527	0.00106952	over	A0A1I9F9C1	A0A1I9F9C1,Q4INI2	0.0970172	0.422995	0.5
GO:0030060	L-malate dehydrogenase activity	F	1	2	93	1870	0.0107527	0.00106952	over	I1RFM4	I1RFI4,I1RFM4	0.0970172	0.312316	0.5
GO:0008897	holo-[acyl-carrier-protein] synthase activity	F	1	2	93	1870	0.0107527	0.00106952	over	I1RMW8	A0A0E0SE31,I1RMW8	0.0970172	0.312316	0.5
GO:0009051	pentose-phosphate shunt, oxidative branch	P	1	2	93	1870	0.0107527	0.00106952	over	I1RC11	I1RC11,I1RCG5	0.0970172	0.422995	0.5
GO:0008180	COP9 signalosome	C	1	2	93	1870	0.0107527	0.00106952	over	I1RYH9	I1RYH9,Q4IJM4	0.0970172	0.481956	0.5
GO:0009149	pyrimidine nucleoside triphosphate catabolic process	P	1	2	93	1870	0.0107527	0.00106952	over	I1RTG7	I1RBH9,I1RTG7	0.0970172	0.422995	0.5
GO:0047429	nucleoside-triphosphate diphosphatase activity	F	1	2	93	1870	0.0107527	0.00106952	over	I1RTG7	I1RBH9,I1RTG7	0.0970172	0.312316	0.5
GO:0009213	pyrimidine deoxyribonucleoside triphosphate catabolic process	P	1	2	93	1870	0.0107527	0.00106952	over	I1RTG7	I1RBH9,I1RTG7	0.0970172	0.422995	0.5
GO:0016885	ligase activity, forming carbon-carbon bonds	F	1	2	93	1870	0.0107527	0.00106952	over	I1RR68	I1RR68,I1RSF7	0.0970172	0.312316	0.5
GO:0046292	formaldehyde metabolic process	P	1	2	93	1870	0.0107527	0.00106952	over	I1RRG1	I1RRG1,I1S0H2	0.0970172	0.422995	0.5
GO:0004536	deoxyribonuclease activity	F	1	2	93	1870	0.0107527	0.00106952	over	I1RRG6	I1RRG6,A0A098D4I9	0.0970172	0.312316	0.5
GO:0008290	F-actin capping protein complex	C	1	2	93	1870	0.0107527	0.00106952	over	A0A1I9F9C1	A0A1I9F9C1,Q4INI2	0.0970172	0.481956	0.5
GO:0005835	fatty acid synthase complex	C	1	2	93	1870	0.0107527	0.00106952	over	I1RMW8	I1RMW8,I1RMW9	0.0970172	0.481956	0.5
GO:0046034	ATP metabolic process	P	4	36	93	1870	0.0430108	0.0192513	over	A0A098DVZ4,V6RLM7,I1RMK7,A0A098DSA6	A0A098DVZ4,A0A1C3YN26,I1RAH1,I1RCM5,I1RGB2,I1RP86,V6RLM7,A0A0E0RPV7,A0A0E3SXN6,I1RAM9,I1RAV5,I1RMQ6,I1RYN2,I1S0Q7,I1S0R8,I1RZM9,A0A1C3YMC0,I1RCU4,A0A1C3YI20,I1R9Y4,I1RA49,I1RAA2,I1RAW3,I1RFJ5,I1RRX5,I1RYH7,I1S7Y0,I1S911,Q4I2J8,I1RMK7,A0A098DK15,A0A098DSA6,A0A1C3YL54,I1RAU9,I1RS90,I1S1W3	0.100223	0.422995	0.111111
GO:0032956	regulation of actin cytoskeleton organization	P	2	11	93	1870	0.0215054	0.00588235	over	A0A1I9F9C1,I1RZL3	A0A1I9F9C1,Q4INI2,I1S7W2,I1RZL3,I1RBS0,I1RAS5,I1RBB0,I1S270,I1S8E0,A0A098DG50,I1S0N8	0.100501	0.422995	0.181818
GO:0032535	regulation of cellular component size	P	2	11	93	1870	0.0215054	0.00588235	over	A0A1I9F9C1,I1RZL3	A0A1I9F9C1,Q4INI2,I1S7W2,I1RQL4,V6R476,I1S0N8,I1RZL3,I1RAS5,I1RBB0,I1S270,I1S8E0	0.100501	0.422995	0.181818
GO:0031667	response to nutrient levels	P	2	11	93	1870	0.0215054	0.00588235	over	I1RRG6,I1S202	A0A1C3YJA8,I1RRG6,I1S202,I1RP88,I1RUP2,I1REK3,I1RSW5,I1RZM1,I1RNI6,A0A1C3YLW8,P0C431	0.100501	0.422995	0.181818
GO:0000054	ribosomal subunit export from nucleus	P	2	11	93	1870	0.0215054	0.00588235	over	I1RN67,I1RVA7	A0A098DJJ2,I1RS47,I1S2A8,I1S4L3,Q4HZK7,I1RED8,I1RN67,I1S0N8,I1RSI0,I1RSR3,I1RVA7	0.100501	0.422995	0.181818
GO:0044732	mitotic spindle pole body	C	2	11	93	1870	0.0215054	0.00588235	over	I1RZ11,Q4HYB8	A0A1B0P444,A0A1C3YIL2,I1RC15,I1RD64,I1RMJ1,I1RTF4,I1RZ11,I1S0S6,I1S9Z3,Q4HYB8,Q4IBX0	0.100501	0.483662	0.181818
GO:0032970	regulation of actin filament-based process	P	2	11	93	1870	0.0215054	0.00588235	over	A0A1I9F9C1,I1RZL3	A0A1I9F9C1,Q4INI2,I1S7W2,I1RZL3,I1RBS0,I1S0N8,I1RAS5,I1RBB0,I1S270,I1S8E0,A0A098DG50	0.100501	0.422995	0.181818
GO:0033750	ribosome localization	P	2	11	93	1870	0.0215054	0.00588235	over	I1RVA7,I1RN67	I1RSI0,I1RSR3,I1RVA7,A0A098DJJ2,I1RS47,I1S2A8,I1S4L3,Q4HZK7,I1RED8,I1RN67,I1S0N8	0.100501	0.422995	0.181818
GO:0090502	RNA phosphodiester bond hydrolysis, endonucleolytic	P	2	11	93	1870	0.0215054	0.00588235	over	I1S2C0,I1RRG6	I1RAU6,I1RRQ3,I1RRQ6,I1RZK6,I1S2C0,Q4IPI1,I1RML0,A0A1C3YLX0,I1RHW3,I1RRG6,I1RXF8	0.100501	0.422995	0.181818
GO:1902903	regulation of supramolecular fiber organization	P	2	11	93	1870	0.0215054	0.00588235	over	A0A1I9F9C1,I1RZL3	A0A1I9F9C1,Q4INI2,I1S7W2,A0A1B0P444,I1RZL3,I1RTG3,I1RBS0,I1RAS5,I1RBB0,I1S270,I1S8E0	0.100501	0.422995	0.181818
GO:0009991	response to extracellular stimulus	P	2	11	93	1870	0.0215054	0.00588235	over	I1RRG6,I1S202	A0A1C3YJA8,I1RRG6,I1S202,I1RP88,I1RUP2,I1REK3,I1RSW5,I1RZM1,I1RNI6,A0A1C3YLW8,P0C431	0.100501	0.422995	0.181818
GO:0090066	regulation of anatomical structure size	P	2	11	93	1870	0.0215054	0.00588235	over	A0A1I9F9C1,I1RZL3	A0A1I9F9C1,Q4INI2,I1S7W2,I1RQL4,V6R476,I1S0N8,I1RZL3,I1RAS5,I1RBB0,I1S270,I1S8E0	0.100501	0.422995	0.181818
GO:0044237	cellular metabolic process	P	50	875	93	1870	0.537634	0.467914	over	I1RMI4,I1S2C0,I1RN67,I1RQE7,I1RZP2,A0A098DSA6,I1RBF4,I1RJY7,I1RZJ7,A0A098DVZ4,V6RLM7,A0A098DDY0,I1RFM4,Q4HYB8,I1RRH1,I1RRG6,A0A1I9F777,A0A098D8R7,A0A098E0Z2,A0A1C3YHX8,A0A1C3YKM9,I1RD29,I1RE77,I1REK8,I1RFU8,I1RLU6,I1RS18,I1RS24,I1RSQ7,I1RVQ0,I1RZL7,V6QW22,I1RSK0,I1RSL6,I1S202,I1RR68,I1RQ48,A0A1C3YI53,I1REB5,I1RC11,I1RTG7,I1RUP9,A0A098DDD2,I1RCS6,I1S219,I1RMK7,A0A1C3YMA1,I1RRG1,I1RMW8,A0A098E446	I1RRX4,A0A1C3YM09,I1RKR5,I1RPA6,I1RX50,I1S2B6,A0A098DKZ5,I1RMI4,I1RSY2,A0A098DPX7,I1RB73,I1RFK3,I1RYS3,Q4I1N3,A0A1C3YI49,I1RBE7,I1RPW1,V6RQW4,I1RY69,A0A098DRN3,A0A1C3YK48,I1R9W6,I1RNC6,I1RST8,P0C431,I1RNG4,I1S1W8,I1RQN9,A0A098DG50,Q4I2X5,Q4IEV4,V6QT89,I1R9X2,I1RN53,I1RRR4,Q4IF76,A0A0E0SGT0,A0A1C3YIZ8,I1S0S6,A0A098DES7,A0A098DUN7,I1S0N8,A0A098E508,A0A0E0SMT9,I1RAU6,I1RYZ9,V6RGI1,A0A0E0RV96,I1RCI3,…	0.101144	0.423023	0.0571429
GO:0006260	DNA replication	P	3	23	93	1870	0.0322581	0.0122995	over	Q4HYB8,I1RSK0,I1RMI4	Q4HYB8,I1RSI4,A0A098DPT9,A0A0E0RW49,I1RAH9,I1RFJ2,I1RPN4,I1S1W3,I1RRX4,I1RA10,I1RBW1,A0A098E162,I1RB73,I1RY69,A0A1C3YL99,I1RAZ8,I1RSK0,A0A1C3YK08,I1RAH4,I1S4P6,A0A098DKZ5,I1RMI4,I1RSY2	0.102744	0.424378	0.130435
GO:0005996	monosaccharide metabolic process	P	3	23	93	1870	0.0322581	0.0122995	over	A0A098DVZ4,A0A098DDD2,V6RLM7	I1RND4,A0A098DQB4,A0A1C3YI27,I1RT37,A0A098DVZ4,I1RCG5,A0A098E4T8,I1RJQ5,V6RAN2,A0A1C3YKR7,I1RMC5,A0A098DDD2,A0A1C3YN26,I1RGB2,I1RP86,I1RSF7,V6RLM7,V6RV57,A0A0E0SEM1,I1RD35,I1RNU7,I1RFZ3,A0A1C3YL54	0.102744	0.424378	0.130435
GO:0005488	binding	F	45	777	93	1870	0.483871	0.415508	over	I1RQ21,I1RQA5,I1RZ89,I1RTG7,A0A1C3YI53,I1RMW8,I1RRG6,A0A098D8R7,I1RCU1,I1S219,I1S8Z0,Q4HTT2,Q4IER8,I1RSL6,I1RN67,I1RS18,I1RFM4,A0A1C3YMA1,I1RZL3,A0A1I9F9C1,I1RVA7,A0A098DSA6,I1RQ48,I1RR68,A0A098DDD2,A0A1C3YHS3,A0A1C3YJV7,I1RAY4,I1RGA6,I1RMI4,I1RPH1,I1RPR1,I1RSK0,I1S2C0,I1RFU5,I1RZP2,I1S269,I1RCS6,I1RMH9,I1RNY9,A0A098E0Z2,I1RZJ7,A0A098DVZ4,I1RC11,I1RMK7	A0A098D3G8,A0A098DQ41,A0A098E025,A0A0E0SK74,A0A1C3YK11,I1RBC4,I1RCL5,I1REC7,I1RJT9,I1RMQ5,I1RPL2,I1RQ21,I1RQA5,I1RQG4,I1RQH1,I1RRM9,I1RRT6,I1RWH4,I1RYL5,I1RZD3,I1RZP1,I1S235,I1S2G9,Q4HXF6,Q4I2J8,Q4IPZ1,V6QUV7,I1RC05,I1RE87,I1RM35,I1RRV1,I1RZ89,A0A1C3YK17,I1RMJ1,I1S287,A0A098DE09,A0A098DE95,A0A098DMM1,A0A098DNI4,A0A098DS43,A0A098DU17,A0A098E0D1,A0A098E4K5,A0A0E0RP78,A0A0E0RV96,A0A0E0S1T0,A0A0E0S7B…	0.103505	0.3287	0.0579151
GO:0008610	lipid biosynthetic process	P	4	37	93	1870	0.0430108	0.0197861	over	I1RR68,I1RQ48,I1REB5,I1RMW8	A0A0E0SE31,I1RMW9,I1RR68,I1RQ48,I1RKZ8,I1RZZ6,I1REY8,A0A0E0SID1,I1RDZ5,I1RYJ8,V6RXE7,I1RCA0,I1S4E7,I1RPE5,I1RY35,I1RY81,I1RZD0,V6RPN0,A0A1C3YKL8,I1REB5,I1RZT6,A0A098DPE3,I1S0N8,I1RZV5,I1RGC4,I1RWF4,I1S130,I1RUP5,V6RG04,I1RGA1,I1RAZ1,I1RUQ0,I1RRC4,I1RNI6,I1RMU7,I1RMW8,A0A1C3YJA8	0.108289	0.444519	0.108108
GO:0009205	purine ribonucleoside triphosphate metabolic process	P	4	38	93	1870	0.0430108	0.0203209	over	A0A098DVZ4,V6RLM7,I1RMK7,A0A098DSA6	A0A098DVZ4,A0A1C3YN26,I1RAH1,I1RCM5,I1RGB2,I1RP86,V6RLM7,A0A0E0RPV7,A0A0E3SXN6,I1RAM9,I1RAV5,I1RMQ6,I1RYN2,I1S0Q7,I1S0R8,I1RZM9,I1RPK0,A0A1C3YMC0,I1RCU4,A0A1C3YI20,I1R9Y4,I1RA49,I1RAA2,I1RAW3,I1RFJ5,I1RRX5,I1RYH7,I1S7Y0,I1S911,Q4I2J8,I1RMU9,I1RMK7,A0A098DK15,I1RAU9,I1RS90,I1S1W3,A0A098DSA6,A0A1C3YL54	0.11664	0.470834	0.105263
GO:0071704	organic substance metabolic process	P	52	923	93	1870	0.55914	0.493583	over	I1RMI4,I1S2C0,I1RN67,I1RQE7,I1RZP2,A0A098DDY0,I1RFM4,A0A098DSA6,A0A098DVZ4,I1RBF4,I1RJY7,I1RZJ7,A0A098DDD2,V6RLM7,Q4HYB8,I1RRH1,I1RRG6,A0A1I9F777,A0A098D8R7,A0A098E0Z2,A0A1C3YHX8,A0A1C3YKM9,I1RD29,I1RE77,I1REK8,I1RFU8,I1RLU6,I1RS18,I1RS24,I1RSQ7,I1RVQ0,I1RZL7,V6QW22,I1RSK0,I1RSL6,A0A1C3YJV7,I1R9N9,I1S202,I1RR68,I1RQ48,I1REB5,I1RC11,I1RTG7,I1RUP9,I1RCS6,I1S219,I1RMK7,A0A1C3YMA1,I1RRG1,I1RQA5,I1RMW…	I1RRX4,A0A1C3YM09,I1RKR5,A0A098DKZ5,I1RMI4,I1RSY2,A0A098DPX7,I1RB73,I1RFK3,A0A1C3YI49,I1RBE7,I1RPW1,V6RQW4,I1RY69,A0A098DRN3,A0A1C3YK48,I1R9W6,I1RNC6,I1RST8,P0C431,I1RNG4,I1S1W8,I1RQN9,A0A098DG50,Q4I2X5,Q4IEV4,V6QT89,I1R9X2,I1RN53,I1RRR4,Q4IF76,A0A0E0SGT0,A0A1C3YIZ8,I1S0S6,A0A098DES7,A0A098DUN7,I1S0N8,A0A098E508,A0A0E0SMT9,I1RAU6,I1RYZ9,V6RGI1,A0A0E0RV96,I1RCI3,I1RC84,I1RSW0,I1S7M8,I1RJW0,I1RK44,…	0.116822	0.470834	0.056338
GO:0016667	oxidoreductase activity, acting on a sulfur group of donors	F	2	12	93	1870	0.0215054	0.00641711	over	I1RZJ7,A0A1C3YIV0	I1RPS4,I1RZJ7,I1RMJ3,I1RFK3,I1RBF3,I1RBY8,I1RYB8,I1RBA4,A0A0E0RUW5,A0A1C3YIV0,I1RFD1,I1RZI8	0.116823	0.362648	0.166667
GO:0000281	mitotic cytokinesis	P	2	12	93	1870	0.0215054	0.00641711	over	I1RZL3,A0A1I9F9C1	A0A098DRN3,I1RST4,I1RWI3,A0A1C3YIA8,I1REK3,I1RT41,I1RZL3,I1S270,A0A1I9F9C1,I1RAS5,I1RMW3,I1RT81	0.116823	0.470834	0.166667
GO:0044427	chromosomal part	C	6	68	93	1870	0.0645161	0.0363636	over	I1S219,Q4HTT2,Q4IER8,I1RVA7,Q4HYB8,I1RSL6	I1RNI6,I1RZ40,I1S2A8,A0A098DX13,E1AQX1,I1S219,Q4HTT1,Q4HTT2,Q4IER8,Q4IMD1,I1RTP0,I1RA10,Q4IBX0,V6RGI1,I1RWQ2,A0A1C3YL99,I1RC07,I1RFJ2,I1RNF4,I1RVA7,I1S0N7,Q4HYB8,Q4IEV4,I1REE0,V6RVG3,I1RTG3,I1RFN0,I1RAH4,A0A098DR47,I1RRJ6,I1S788,A0A098DPT9,A0A0E0RW49,I1RRX4,I1RSI4,Q4I948,A0A098D4I9,I1R9W6,I1S020,I1S034,Q4IBR4,A0A098DDK7,I1RBW1,I1RYN4,Q4IJP1,V6QT89,A0A1C3YIL2,I1RAH9,I1RXF8,I1RBG9,V6RRU8,I1RG11,I1R…	0.118067	0.53408	0.0882353
GO:0019538	protein metabolic process	P	25	402	93	1870	0.268817	0.214973	over	I1RN67,I1RQE7,I1RZP2,A0A098E0Z2,A0A1C3YHX8,A0A1C3YKM9,I1RD29,I1RE77,I1REK8,I1RFU8,I1RLU6,I1RS18,I1RS24,I1RSQ7,I1RVQ0,I1RZL7,V6QW22,I1RSK0,I1RSL6,A0A098D8R7,A0A1C3YJV7,I1R9N9,I1S202,A0A1C3YMA1,I1RQA5	I1RKR5,P0C431,I1RQN9,A0A098DG50,A0A0E0SGT0,A0A1C3YIZ8,I1S0S6,A0A098DES7,A0A098DUN7,I1S0N8,A0A098E508,A0A0E0SMT9,I1RAU6,I1RYZ9,V6RGI1,Q4INZ9,A0A098DPX7,A0A1C3YIE7,A0A1I9F9W7,A0A1I9FNW1,Q4HXF6,Q4I5R9,Q4IN00,A0A098DEE0,A0A098DNE2,A0A0E0RVZ1,A0A1C3YJ43,I1RCJ7,I1RCM3,I1RFQ7,I1RFT6,I1RM82,I1RNN1,I1RP27,I1RPU3,I1RQ81,I1RRV1,I1RSK1,I1RWI5,I1RZ40,I1S0N4,I1RN61,I1RM07,A0A098DP99,A0A098DPS3,A0A0E0SMM8,I1RCD…	0.122865	0.474432	0.0621891
GO:0016746	transferase activity, transferring acyl groups	F	4	39	93	1870	0.0430108	0.0208556	over	I1RMW8,I1RJY7,I1RMQ3,A0A098E0Z2	I1RRC4,A0A098DUS9,I1RSX9,I1RY81,I1RPW2,A0A098D5A0,A0A1C3YHG7,I1RCU2,A0A098DPB1,I1S2F5,I1RMW8,I1RMW9,I1RB36,I1RXH2,I1RY35,I1RWM4,I1RGB6,I1RJY7,I1RUP5,A0A098DCL3,A0A098E3M2,I1RMQ3,I1RQ29,I1RR93,I1RTS6,I1RX90,I1SAU8,I1SAV7,I1R9W6,Q4IEV4,I1RQP7,I1RK55,I1RLA5,I1RMA2,A0A098E0Z2,I1RF85,I1S0R2,I1S8C1,V6QVV9	0.125267	0.362648	0.102564
GO:0009199	ribonucleoside triphosphate metabolic process	P	4	39	93	1870	0.0430108	0.0208556	over	A0A098DVZ4,V6RLM7,I1RMK7,A0A098DSA6	A0A098DVZ4,A0A1C3YN26,I1RAH1,I1RCM5,I1RGB2,I1RP86,V6RLM7,A0A0E0RPV7,A0A0E3SXN6,I1RAM9,I1RAV5,I1RMQ6,I1RYN2,I1S0Q7,I1S0R8,I1RZM9,I1RPK0,A0A1C3YMC0,I1RCU4,A0A1C3YI20,I1R9Y4,I1RA49,I1RAA2,I1RAW3,I1RFJ5,I1RRX5,I1RYH7,I1S7Y0,I1S911,Q4I2J8,I1RMU9,I1RMK7,A0A098DK15,O74638,I1RAU9,I1RS90,I1S1W3,A0A098DSA6,A0A1C3YL54	0.125267	0.474432	0.102564
GO:0009605	response to external stimulus	P	2	13	93	1870	0.0215054	0.00695187	over	I1RRG6,I1S202	A0A1C3YJA8,I1RRG6,I1S202,I1RP88,I1RUP2,I1REK3,I1RYN4,I1RSW5,I1RZM1,I1RNI6,I1S2D3,A0A1C3YLW8,P0C431	0.133757	0.474432	0.153846
GO:0061640	cytoskeleton-dependent cytokinesis	P	2	13	93	1870	0.0215054	0.00695187	over	A0A1I9F9C1,I1RZL3	A0A098DRN3,I1RST4,A0A1I9F9C1,I1RAS5,I1RMW3,I1RT81,I1RWI3,A0A0E0S7B3,I1RT41,A0A1C3YIA8,I1REK3,I1RZL3,I1S270	0.133757	0.474432	0.153846
GO:0051493	regulation of cytoskeleton organization	P	2	13	93	1870	0.0215054	0.00695187	over	A0A1I9F9C1,I1RZL3	A0A1I9F9C1,Q4INI2,I1S7W2,A0A1B0P444,I1RZL3,I1RTG3,I1RBS0,I1S0N8,I1RAS5,I1RBB0,I1S270,I1S8E0,A0A098DG50	0.133757	0.474432	0.153846
GO:0006333	chromatin assembly or disassembly	P	2	13	93	1870	0.0215054	0.00695187	over	I1S219,Q4HYB8	A0A098DX13,I1RTG3,I1S219,Q4HYB8,Q4IBR4,A0A098DZN5,P0C431,A0A1C3YJA8,I1S020,I1RRJ6,I1RRX4,I1S0N8,I1S788	0.133757	0.474432	0.153846
GO:0006323	DNA packaging	P	2	13	93	1870	0.0215054	0.00695187	over	I1S219,Q4HYB8	A0A098DX13,I1RTG3,I1S219,Q4HYB8,Q4IBR4,I1RAH9,I1RFN0,I1RRX4,P0C431,A0A098DZN5,A0A1C3YJA8,I1S020,A0A1C3YL99	0.133757	0.474432	0.153846
GO:0032403	protein complex binding	F	2	13	93	1870	0.0215054	0.00695187	over	A0A1I9F9C1,I1RZL3	I1RAR2,Q4I5I4,V6QWX8,A0A1I9F9C1,I1RCJ9,I1RTG5,I1RZL3,I1S7W2,I1S8E0,Q4I963,Q4INI2,A0A1C3YJA8,A0A098E4P3	0.133757	0.362648	0.153846
GO:0005524	ATP binding	F	13	188	93	1870	0.139785	0.100535	over	A0A098DDD2,A0A098DSA6,A0A1C3YHS3,A0A1C3YJV7,I1RAY4,I1RGA6,I1RMI4,I1RPH1,I1RPR1,I1RQ21,I1RQA5,I1RR68,I1RSK0	A0A098D226,A0A098D3G8,A0A098D3M4,A0A098D873,A0A098DDD1,A0A098DDD2,A0A098DDK7,A0A098DES7,A0A098DGV1,A0A098DJP3,A0A098DK15,A0A098DKZ5,A0A098DQ41,A0A098DQB4,A0A098DSA6,A0A098DY09,A0A098E025,A0A098E162,A0A0E0RPV7,A0A0E0RQ82,A0A0E0SEM1,A0A0E0SGT0,A0A0E0SK74,A0A0E0SKT2,A0A0E0SMT9,A0A1C3YHS3,A0A1C3YI20,A0A1C3YI27,A0A1C3YIV7,A0A1C3YIZ8,A0A1C3YJV7,A0A1C3YK08,A0A1C3YK11,A0A1C3YK68,A0A1C3YKL4,A0A1C3YKS2,A0A…	0.133883	0.362648	0.0691489
GO:0006091	generation of precursor metabolites and energy	P	5	55	93	1870	0.0537634	0.0294118	over	A0A098DVZ4,V6RLM7,I1RFM4,I1RMK7,A0A098DSA6	A0A1C3YL99,I1RPA6,I1RKB5,I1RRT3,I1RZ78,A0A098DVZ4,A0A1C3YN26,I1RAH1,I1RCM5,I1RGB2,I1RP86,V6RLM7,A0A098DPB1,A0A1C3YHG7,A0A1C3YKH0,I1RCU2,I1RF85,I1RFI4,I1RFM4,I1RKB2,I1RNM7,I1RNY6,I1RUQ3,I1RWM4,I1RYW9,I1S0V7,I1S2F5,I1S8F8,Q4HYR2,V6RRM0,I1RYW4,I1RE65,A0A0E0RPV7,A0A0E3SXN6,I1RAM9,I1RAV5,I1RMQ6,I1RYN2,I1S0Q7,I1S0R8,I1RZM9,A0A0E0RP23,A0A1C3YJQ2,A0A098DU14,I1RRI1,I1RSC5,I1RSX0,I1RX39,I1RZJ3,I1RMK7,A0A1C…	0.134438	0.474432	0.0909091
GO:0032984	macromolecular complex disassembly	P	3	26	93	1870	0.0322581	0.0139037	over	A0A1I9F9C1,I1RZL3,A0A1C3YMA1	I1S1X9,A0A098DMF8,I1RWD7,A0A1I9F9C1,Q4INI2,I1S7W2,Q4I963,A0A098DZN5,I1RTG3,I1RAQ5,I1RSI0,I1S0L4,Q4HY71,I1RBS0,A0A1B0P444,I1RZL3,V6QWX8,A0A1C3YLK2,I1RQD6,I1S287,I1S2B6,A0A1C3YMA1,D5L6Z3,I1RMH2,I1RXF8,I1RNF4	0.135809	0.474432	0.115385
GO:0008092	cytoskeletal protein binding	F	3	26	93	1870	0.0322581	0.0139037	over	I1RQA5,A0A1I9F9C1,I1RZL3	A0A098DFW4,A0A098DH36,I1RE49,I1RQA5,I1RYU6,I1S9S4,A0A1I9F9C1,I1RCJ9,I1RTG5,I1RZL3,I1S7W2,I1S8E0,Q4I963,Q4INI2,A0A1C3YL44,I1RMA3,A0A1C3YKD1,I1RCL5,I1RQF2,I1S2G9,I1RNR0,I1RAI0,A0A1B0P444,Q4ICM0,I1RCP8,I1S034	0.135809	0.362648	0.115385
GO:0030554	adenyl nucleotide binding	F	13	189	93	1870	0.139785	0.10107	over	A0A098DDD2,A0A098DSA6,A0A1C3YHS3,A0A1C3YJV7,I1RAY4,I1RGA6,I1RMI4,I1RPH1,I1RPR1,I1RQ21,I1RQA5,I1RR68,I1RSK0	I1S235,A0A098D226,A0A098D3G8,A0A098D3M4,A0A098D873,A0A098DDD1,A0A098DDD2,A0A098DDK7,A0A098DES7,A0A098DGV1,A0A098DJP3,A0A098DK15,A0A098DKZ5,A0A098DQ41,A0A098DQB4,A0A098DSA6,A0A098DY09,A0A098E025,A0A098E162,A0A0E0RPV7,A0A0E0RQ82,A0A0E0SEM1,A0A0E0SGT0,A0A0E0SK74,A0A0E0SKT2,A0A0E0SMT9,A0A1C3YHS3,A0A1C3YI20,A0A1C3YI27,A0A1C3YIV7,A0A1C3YIZ8,A0A1C3YJV7,A0A1C3YK08,A0A1C3YK11,A0A1C3YK68,A0A1C3YKL4,A0A1C3Y…	0.137931	0.362648	0.0687831
GO:0032559	adenyl ribonucleotide binding	F	13	189	93	1870	0.139785	0.10107	over	A0A098DDD2,A0A098DSA6,A0A1C3YHS3,A0A1C3YJV7,I1RAY4,I1RGA6,I1RMI4,I1RPH1,I1RPR1,I1RQ21,I1RQA5,I1RR68,I1RSK0	A0A098D226,A0A098D3G8,A0A098D3M4,A0A098D873,A0A098DDD1,A0A098DDD2,A0A098DDK7,A0A098DES7,A0A098DGV1,A0A098DJP3,A0A098DK15,A0A098DKZ5,A0A098DQ41,A0A098DQB4,A0A098DSA6,A0A098DY09,A0A098E025,A0A098E162,A0A0E0RPV7,A0A0E0RQ82,A0A0E0SEM1,A0A0E0SGT0,A0A0E0SK74,A0A0E0SKT2,A0A0E0SMT9,A0A1C3YHS3,A0A1C3YI20,A0A1C3YI27,A0A1C3YIV7,A0A1C3YIZ8,A0A1C3YJV7,A0A1C3YK08,A0A1C3YK11,A0A1C3YK68,A0A1C3YKL4,A0A1C3YKS2,A0A…	0.137931	0.362648	0.0687831
GO:0006915	apoptotic process	P	1	3	93	1870	0.0107527	0.00160428	over	I1RRG6	I1RRG6,A0A1C3YKN3,I1RAH9	0.141973	0.474432	0.333333
GO:0006108	malate metabolic process	P	1	3	93	1870	0.0107527	0.00160428	over	I1RFM4	A0A1C3YLC2,I1RFI4,I1RFM4	0.141973	0.474432	0.333333
GO:0005960	glycine cleavage complex	C	1	3	93	1870	0.0107527	0.00160428	over	I1RZJ7	A0A098DVI8,I1RZJ7,V6RM02	0.141973	0.53408	0.333333
GO:0016417	S-acyltransferase activity	F	1	3	93	1870	0.0107527	0.00160428	over	I1RJY7	A0A098DPB1,I1S2F5,I1RJY7	0.141973	0.362648	0.333333
GO:0032272	negative regulation of protein polymerization	P	1	3	93	1870	0.0107527	0.00160428	over	A0A1I9F9C1	A0A1I9F9C1,Q4INI2,I1S7W2	0.141973	0.474432	0.333333
GO:0051131	chaperone-mediated protein complex assembly	P	1	3	93	1870	0.0107527	0.00160428	over	I1RQA5	A0A1C3YK08,A0A1C3YK11,I1RQA5	0.141973	0.474432	0.333333
GO:0005947	mitochondrial alpha-ketoglutarate dehydrogenase complex	C	1	3	93	1870	0.0107527	0.00160428	over	I1RZJ7	A0A098DPB1,I1RKB2,I1RZJ7	0.141973	0.53408	0.333333
GO:0050821	protein stabilization	P	1	3	93	1870	0.0107527	0.00160428	over	I1RQA5	A0A098DGQ1,I1RBS5,I1RQA5	0.141973	0.474432	0.333333
GO:0045910	negative regulation of DNA recombination	P	1	3	93	1870	0.0107527	0.00160428	over	I1S219	A0A1C3YM09,I1RB73,I1S219	0.141973	0.474432	0.333333
GO:0032432	actin filament bundle	C	1	3	93	1870	0.0107527	0.00160428	over	I1RZL3	I1RT41,I1RTG5,I1RZL3	0.141973	0.53408	0.333333
GO:0006564	L-serine biosynthetic process	P	1	3	93	1870	0.0107527	0.00160428	over	I1RZJ7	I1RMM8,I1RTG4,I1RZJ7	0.141973	0.474432	0.333333
GO:0006995	cellular response to nitrogen starvation	P	1	3	93	1870	0.0107527	0.00160428	over	I1RRG6	I1RP88,A0A1C3YLW8,I1RRG6	0.141973	0.474432	0.333333
GO:0045005	DNA-dependent DNA replication maintenance of fidelity	P	1	3	93	1870	0.0107527	0.00160428	over	I1RSK0	A0A1C3YL99,I1RSK0,I1S4P6	0.141973	0.474432	0.333333
GO:0070569	uridylyltransferase activity	F	1	3	93	1870	0.0107527	0.00160428	over	I1RBF4	I1RBF4,I1RAJ4,V6RAN2	0.141973	0.362648	0.333333
GO:0046185	aldehyde catabolic process	P	1	3	93	1870	0.0107527	0.00160428	over	I1RRG1	I1S7E4,I1RRG1,I1S0H2	0.141973	0.474432	0.333333
GO:0030837	negative regulation of actin filament polymerization	P	1	3	93	1870	0.0107527	0.00160428	over	A0A1I9F9C1	A0A1I9F9C1,Q4INI2,I1S7W2	0.141973	0.474432	0.333333
GO:0006449	regulation of translational termination	P	1	3	93	1870	0.0107527	0.00160428	over	A0A1C3YMA1	A0A1C3YMA1,D5L6Z3,I1RBS0	0.141973	0.474432	0.333333
GO:0009211	pyrimidine deoxyribonucleoside triphosphate metabolic process	P	1	3	93	1870	0.0107527	0.00160428	over	I1RTG7	I1RXB0,I1RBH9,I1RTG7	0.141973	0.474432	0.333333
GO:0016615	malate dehydrogenase activity	F	1	3	93	1870	0.0107527	0.00160428	over	I1RFM4	A0A1C3YLC2,I1RFI4,I1RFM4	0.141973	0.362648	0.333333
GO:0012501	programmed cell death	P	1	3	93	1870	0.0107527	0.00160428	over	I1RRG6	I1RAH9,I1RRG6,A0A1C3YKN3	0.141973	0.474432	0.333333
GO:0004375	glycine dehydrogenase (decarboxylating) activity	F	1	3	93	1870	0.0107527	0.00160428	over	I1RZJ7	I1RC48,I1RVR2,I1RZJ7	0.141973	0.362648	0.333333
GO:0005884	actin filament	C	1	3	93	1870	0.0107527	0.00160428	over	A0A1I9F9C1	I1RTG5,A0A1I9F9C1,I1RT41	0.141973	0.53408	0.333333
GO:0031647	regulation of protein stability	P	1	3	93	1870	0.0107527	0.00160428	over	I1RQA5	A0A098DGQ1,I1RBS5,I1RQA5	0.141973	0.474432	0.333333
GO:0017069	snRNA binding	F	1	3	93	1870	0.0107527	0.00160428	over	I1S2C0	A0A0E0RV96,I1RK92,I1S2C0	0.141973	0.362648	0.333333
GO:0031298	replication fork protection complex	C	1	3	93	1870	0.0107527	0.00160428	over	Q4HYB8	I1RRX4,I1RSI4,Q4HYB8	0.141973	0.53408	0.333333
GO:0000056	ribosomal small subunit export from nucleus	P	1	3	93	1870	0.0107527	0.00160428	over	I1RN67	I1RED8,I1RN67,I1S4L3	0.141973	0.474432	0.333333
GO:0009353	mitochondrial oxoglutarate dehydrogenase complex	C	1	3	93	1870	0.0107527	0.00160428	over	I1RZJ7	A0A098DPB1,I1RKB2,I1RZJ7	0.141973	0.53408	0.333333
GO:0009226	nucleotide-sugar biosynthetic process	P	1	3	93	1870	0.0107527	0.00160428	over	I1RBF4	I1RBF4,I1RKR5,I1RSJ2	0.141973	0.474432	0.333333
GO:0004616	phosphogluconate dehydrogenase (decarboxylating) activity	F	1	3	93	1870	0.0107527	0.00160428	over	I1RC11	I1RC11,I1RE62,I1RMT6	0.141973	0.362648	0.333333
GO:0016642	oxidoreductase activity, acting on the CH-NH2 group of donors, disulfide as acceptor	F	1	3	93	1870	0.0107527	0.00160428	over	I1RZJ7	I1RC48,I1RVR2,I1RZJ7	0.141973	0.362648	0.333333
GO:0004609	phosphatidylserine decarboxylase activity	F	1	3	93	1870	0.0107527	0.00160428	over	I1REB5	I1RDZ5,I1REB5,I1RZZ6	0.141973	0.362648	0.333333
GO:0034724	DNA replication-independent nucleosome organization	P	1	3	93	1870	0.0107527	0.00160428	over	Q4HYB8	Q4IBR4,I1S020,Q4HYB8	0.141973	0.474432	0.333333
GO:0004738	pyruvate dehydrogenase activity	F	1	3	93	1870	0.0107527	0.00160428	over	I1RZJ7	A0A098DEP8,I1RN88,I1RZJ7	0.141973	0.362648	0.333333
GO:0006574	valine catabolic process	P	1	3	93	1870	0.0107527	0.00160428	over	I1RZJ7	I1RMT6,I1RSA5,I1RZJ7	0.141973	0.474432	0.333333
GO:0009083	branched-chain amino acid catabolic process	P	1	3	93	1870	0.0107527	0.00160428	over	I1RZJ7	I1RZJ7,I1RMT6,I1RSA5	0.141973	0.474432	0.333333
GO:0043562	cellular response to nitrogen levels	P	1	3	93	1870	0.0107527	0.00160428	over	I1RRG6	I1RRG6,I1RP88,A0A1C3YLW8	0.141973	0.474432	0.333333
GO:0006891	intra-Golgi vesicle-mediated transport	P	1	3	93	1870	0.0107527	0.00160428	over	I1RGD4	I1RGD3,I1RGD4,I1S2B6	0.141973	0.474432	0.333333
GO:0009200	deoxyribonucleoside triphosphate metabolic process	P	1	3	93	1870	0.0107527	0.00160428	over	I1RTG7	I1RXB0,I1RBH9,I1RTG7	0.141973	0.474432	0.333333
GO:0003688	DNA replication origin binding	F	1	3	93	1870	0.0107527	0.00160428	over	I1RQA5	I1RQA5,I1RSI4,V6RGI1	0.141973	0.362648	0.333333
GO:0031428	box C/D snoRNP complex	C	1	3	93	1870	0.0107527	0.00160428	over	I1S2C0	I1RE00,I1S2C0,I1S2E8	0.141973	0.53408	0.333333
GO:0008219	cell death	P	1	3	93	1870	0.0107527	0.00160428	over	I1RRG6	I1RAH9,I1RRG6,A0A1C3YKN3	0.141973	0.474432	0.333333
GO:0006103	2-oxoglutarate metabolic process	P	1	3	93	1870	0.0107527	0.00160428	over	I1RZJ7	I1RJT5,A0A098DPB1,I1RZJ7	0.141973	0.474432	0.333333
GO:0005088	Ras guanyl-nucleotide exchange factor activity	F	1	3	93	1870	0.0107527	0.00160428	over	I1RVA7	I1RVA7,I1RYJ8,I1RWA9	0.141973	0.362648	0.333333
GO:0032991	macromolecular complex	C	30	506	93	1870	0.322581	0.270588	over	I1S219,Q4HTT2,Q4IER8,I1RNY9,I1RMW8,I1RYH9,A0A1I9F9C1,Q4HYB8,A0A1C3YHX8,I1RD29,I1RE77,I1RFU8,I1RLU6,I1RPP4,I1RS24,I1RSQ7,I1RVQ0,I1RZL7,V6QW22,A0A098E0Z2,I1REK8,I1RS18,A0A1C3YKM9,I1S2C0,I1RN67,I1RZP2,I1RSL6,I1RZJ7,I1RJY7,I1RQE7	I1RSW5,I1RZQ6,A0A1C3YJA8,I1RMT5,A0A098DX13,E1AQX1,I1S219,Q4HTT1,Q4HTT2,Q4IER8,Q4IMD1,I1RTP0,I1RSI4,I1RAR2,I1RWF3,I1RNB8,A0A1C3YLS7,I1RMJ1,I1RAE0,A0A098DDK7,A0A098E4K5,Q4IBR4,I1RM06,I1RNY9,I1RRN5,I1S0M3,I1S1V2,I1RNI6,I1RZ40,I1S2A8,I1RZY4,A0A0E0S1T0,A0A098DEH9,B7SMQ7,I1RBG4,I1RCP8,I1REX4,I1RS94,I1RYJ8,I1S0P4,I1S4L3,I1RA10,A0A098DPT9,A0A0E0RW49,I1R9W6,I1RB36,I1RKR6,I1RMW8,I1RMW9,I1RX70,A0A098E4P3,A0…	0.149796	0.53408	0.0592885
GO:0005694	chromosome	C	6	73	93	1870	0.0645161	0.0390374	over	I1S219,Q4HTT2,Q4IER8,I1RVA7,Q4HYB8,I1RSL6	I1S7N3,I1S810,A0A098DPT9,A0A1C3YI39,A0A098DCF9,I1RFN0,I1R9W6,I1S020,I1S034,Q4IBR4,I1RNI6,I1RZ40,I1S2A8,A0A1C3YL99,Q4IBX0,A0A098DDK7,I1RBW1,I1RSI4,I1RYN4,Q4IJP1,V6QT89,A0A098DR47,I1RRJ6,I1S788,A0A098DX13,E1AQX1,I1S219,Q4HTT1,Q4HTT2,Q4IER8,Q4IMD1,I1RTP0,I1RTG3,I1RC07,I1RFJ2,I1RNF4,I1RVA7,I1S0N7,Q4HYB8,Q4IEV4,I1RT41,Q4I948,Q4ICA8,I1RA10,A0A0E0RW49,I1RXF8,A0A098DZN5,I1RC80,I1S1V2,I1RUR2,I1RAH4,I1RKD0…	0.151172	0.53408	0.0821918
GO:0071428	rRNA-containing ribonucleoprotein complex export from nucleus	P	2	14	93	1870	0.0215054	0.00748663	over	I1RVA7,I1RN67	I1RSI0,I1RSR3,I1RVA7,A0A098DJJ2,I1RS47,I1S2A8,I1S4L3,Q4HZK7,I1RED8,I1RN67,I1RA70,I1RD22,I1RPP3,I1S0N8	0.151204	0.502752	0.142857
GO:0043021	ribonucleoprotein complex binding	F	2	14	93	1870	0.0215054	0.00748663	over	A0A1C3YMA1,I1RGA6	A0A0E0S134,I1RQ23,I1RR35,A0A0E0RV94,A0A1C3YMA1,D5L6Z3,I1RGA6,I1RXT3,I1RZM1,A0A098DEE0,I1RFT6,I1RWI5,I1RMH5,I1RAZ8	0.151204	0.382074	0.142857
GO:0044271	cellular nitrogen compound biosynthetic process	P	23	376	93	1870	0.247312	0.20107	over	I1RN67,I1RQE7,I1RBF4,A0A1I9F777,A0A098D8R7,Q4HYB8,A0A098E0Z2,A0A1C3YHX8,A0A1C3YKM9,I1RD29,I1RE77,I1REK8,I1RFU8,I1RLU6,I1RS18,I1RS24,I1RSQ7,I1RVQ0,I1RZL7,V6QW22,I1RCS6,I1S219,A0A1C3YMA1	A0A098DPX7,I1RB73,I1RY69,A0A098DRN3,A0A1C3YK48,I1R9W6,I1RNC6,I1RST8,I1RNG4,I1S1W8,A0A1C3YM09,I1RRX4,Q4I2X5,Q4IEV4,V6QT89,A0A1C3YJA8,I1S4P6,I1RC15,I1RAR2,A0A1C3YIR8,I1RG11,I1RZB5,I1RJZ5,V6QWX8,I1RBC5,A0A098DEE0,A0A098DNE2,A0A0E0RVZ1,A0A1C3YJ43,I1RCJ7,I1RCM3,I1RFQ7,I1RFT6,I1RM82,I1RNN1,I1RP27,I1RPU3,I1RQ81,I1RRV1,I1RSK1,I1RWI5,I1RZ40,I1S0N4,I1RN61,A0A098DP99,A0A098DPS3,A0A0E0SMM8,I1RCD8,I1RFL4,I1RJ…	0.156446	0.517596	0.0611702
GO:0065008	regulation of biological quality	P	6	74	93	1870	0.0645161	0.0395722	over	A0A1I9F9C1,A0A1C3YIV0,I1RZJ7,I1S4Z7,I1RQA5,I1RZL3	I1S4P6,A0A0E0RW49,A0A1C3YKN3,I1RRJ6,I1S788,A0A1C3YL99,I1RAH1,A0A1I9F9C1,Q4INI2,I1S7W2,A0A098DB54,A0A098DMU3,A0A098DT48,A0A0E0RUW5,A0A1C3YIV0,A0A1C3YKF3,I1RBY8,I1RFD1,I1RMJ3,I1RN84,I1RNJ0,I1RYB8,I1RZJ7,I1S4Z7,V6RKY8,A0A1C3YK68,I1RPN4,I1RRV4,I1RWH4,I1RAU9,I1RFI3,A0A098DGQ1,A0A1C3YJK5,I1RAV7,I1RZI8,V6RM66,A0A098DPT9,A0A098DR47,I1RM07,I1RMF2,V6RGI1,I1RQL4,V6R476,I1RZM1,I1S0S6,I1S0N8,A0A098DES7,A0A098…	0.158256	0.520993	0.0810811
GO:0000910	cytokinesis	P	2	15	93	1870	0.0215054	0.00802139	over	A0A1I9F9C1,I1RZL3	A0A098DRN3,I1RST4,A0A1I9F9C1,I1RAS5,I1RMW3,I1RT81,I1RWI3,A0A0E0S7B3,I1RT41,I1RQ70,I1RTG5,A0A1C3YIA8,I1REK3,I1RZL3,I1S270	0.169071	0.548449	0.133333
GO:0051052	regulation of DNA metabolic process	P	2	15	93	1870	0.0215054	0.00802139	over	I1S219,I1RSK0	I1RRX4,A0A1C3YM09,I1RWQ2,P0C431,I1RB73,I1RY69,I1S4P6,A0A1C3YK18,I1S247,I1S219,I1RSK0,V6RGI1,Q4I5I4,A0A1C3YK08,I1RBW1	0.169071	0.548449	0.133333
GO:0034728	nucleosome organization	P	2	15	93	1870	0.0215054	0.00802139	over	I1S219,Q4HYB8	A0A098DX13,I1RTG3,I1S219,Q4HYB8,A0A098E4P3,A0A1C3YJA8,I1RT41,Q4I948,Q4ICA8,Q4IMD1,Q4IBR4,A0A098DZN5,I1S020,I1RQP1,I1RT24	0.169071	0.548449	0.133333
GO:0090305	nucleic acid phosphodiester bond hydrolysis	P	3	29	93	1870	0.0322581	0.015508	over	I1S2C0,I1RRG6,I1RZP2	I1RAU6,I1RRQ3,I1RRQ6,I1RZK6,I1S2C0,Q4IPI1,I1RND6,I1RPS0,I1S0R7,I1RML0,I1RRG6,I1RA46,I1RLT8,I1RZP2,Q4IPA4,V6QWX8,I1RN48,I1S4P6,A0A1C3YLX0,I1RHW3,I1RXF8,I1RRR4,Q4HWE2,A0A098D4I9,A0A098D6G8,A0A098DTD1,A0A0E3SXN6,I1RW41,V6RBG5	0.172	0.555244	0.103448
GO:1901135	carbohydrate derivative metabolic process	P	7	94	93	1870	0.0752688	0.0502674	over	A0A098DSA6,I1RBF4,A0A098DVZ4,V6RLM7,A0A098DDY0,I1RC11,I1RMK7	I1RKR5,A0A098DSA6,A0A098DQB4,A0A1C3YI27,I1RT37,I1RAJ4,I1S5Z0,G4XVC2,I1RST4,A0A098DNZ7,I1RHG0,I1RJW0,I1RTQ5,I1RWI3,I1RBF4,I1RHJ2,V6RDP1,A0A098DVZ4,A0A1C3YN26,I1RAH1,I1RCM5,I1RGB2,I1RP86,V6RLM7,A0A098DDY0,I1RAQ4,I1RSB7,A0A0E0RPV7,A0A0E3SXN6,I1RAM9,I1RAV5,I1RMQ6,I1RYN2,I1S0Q7,I1S0R8,I1RZM9,I1RS25,I1S1W3,I1RBE4,Q4HXF0,I1RPK0,A0A0E0SMR8,A0A1C3YI05,I1RFM6,I1RVY2,I1RXB1,I1RXV9,I1RYI7,I1RYJ7,I1RMG6,I1RXB…	0.182427	0.558338	0.0744681
GO:0051128	regulation of cellular component organization	P	5	61	93	1870	0.0537634	0.0326203	over	A0A1I9F9C1,I1RZL3,I1S219,Q4HYB8,A0A1C3YMA1	A0A1C3YL99,A0A1C3YIA8,I1RBC5,I1RRC8,A0A1I9F9C1,Q4INI2,I1S7W2,I1RBS0,A0A1B0P444,A0A098DSY3,I1RZB4,I1RN65,I1S0P4,V6RGI1,P0C431,I1RDZ5,I1RMF2,I1RT41,I1RZL3,A0A098DPX7,I1RTG3,V6QWX8,I1RST8,I1S219,A0A1C3YM09,I1RB73,I1RY69,I1S247,V6R476,V6RB81,I1S0N8,I1RNF4,I1RAS5,I1RBB0,I1S270,I1S8E0,I1RMJ1,I1RE15,I1RUP2,I1S810,A0A098D226,A0A0E0SPD4,I1RC95,I1RDB1,Q4HYB8,V6RVG3,A0A1C3YMA1,D5L6Z3,I1RXF8,Q4IJP1,A0A098DPR…	0.183227	0.558338	0.0819672
GO:0016747	transferase activity, transferring acyl groups other than amino-acyl groups	F	3	30	93	1870	0.0322581	0.0160428	over	I1RMW8,I1RJY7,I1RMQ3	I1RRC4,I1RSX9,I1RY81,I1RPW2,A0A098D5A0,A0A098DPB1,I1S2F5,I1RMW8,I1RMW9,I1RB36,I1RXH2,I1RGB6,I1RJY7,I1RUP5,A0A098DCL3,A0A098E3M2,I1RMQ3,I1RQ29,I1RR93,I1RTS6,I1RX90,I1SAU8,I1SAV7,I1R9W6,Q4IEV4,I1RQP7,I1S0R2,I1RK55,I1RLA5,I1RMA2	0.184633	0.434077	0.1
GO:0045252	oxoglutarate dehydrogenase complex	C	1	4	93	1870	0.0107527	0.00213904	over	I1RZJ7	A0A098DPB1,I1RKB2,I1RZJ7,I1S2F5	0.184713	0.53408	0.25
GO:0006551	leucine metabolic process	P	1	4	93	1870	0.0107527	0.00213904	over	I1RZJ7	I1RZJ7,A0A098DUS9,I1RRF5,I1RYX6	0.184713	0.558338	0.25
GO:0034990	nuclear mitotic cohesin complex	C	1	4	93	1870	0.0107527	0.00213904	over	I1RSL6	I1RAH9,I1RE37,I1RRM2,I1RSL6	0.184713	0.53408	0.25
GO:0009225	nucleotide-sugar metabolic process	P	1	4	93	1870	0.0107527	0.00213904	over	I1RBF4	I1RAJ4,I1RBF4,I1RKR5,I1RSJ2	0.184713	0.558338	0.25
GO:0019878	lysine biosynthetic process via aminoadipic acid	P	1	4	93	1870	0.0107527	0.00213904	over	A0A098E446	A0A098E446,I1RA28,I1S2D5,Q4HVQ9	0.184713	0.558338	0.25
GO:0070001	aspartic-type peptidase activity	F	1	4	93	1870	0.0107527	0.00213904	over	I1S202	A0A1C3YK17,I1RU91,I1RVC7,I1S202	0.184713	0.434077	0.25
GO:0006086	acetyl-CoA biosynthetic process from pyruvate	P	1	4	93	1870	0.0107527	0.00213904	over	I1RJY7	A0A098DEP8,I1RJY7,I1RN88,I1S8C1	0.184713	0.558338	0.25
GO:0044439	peroxisomal part	C	1	4	93	1870	0.0107527	0.00213904	over	I1RFM4	I1RC71,I1S0X1,I1RFM4,I1RN19	0.184713	0.53408	0.25
GO:0008278	cohesin complex	C	1	4	93	1870	0.0107527	0.00213904	over	I1RSL6	I1RAH9,I1RE37,I1RRM2,I1RSL6	0.184713	0.53408	0.25
GO:0070938	contractile ring	C	1	4	93	1870	0.0107527	0.00213904	over	I1RZL3	I1RBB0,I1RZL3,I1S8E0,I1RT41	0.184713	0.53408	0.25
GO:0036002	pre-mRNA binding	F	1	4	93	1870	0.0107527	0.00213904	over	I1RZP2	I1S0L3,I1REJ1,I1RCG8,I1RZP2	0.184713	0.434077	0.25
GO:0071963	establishment or maintenance of cell polarity regulating cell shape	P	1	4	93	1870	0.0107527	0.00213904	over	I1RZL3	I1RZ37,I1RT41,I1RZL3,I1S034	0.184713	0.558338	0.25
GO:0031333	negative regulation of protein complex assembly	P	1	4	93	1870	0.0107527	0.00213904	over	A0A1I9F9C1	A0A1I9F9C1,Q4INI2,I1S7W2,I1RMJ1	0.184713	0.558338	0.25
GO:0000798	nuclear cohesin complex	C	1	4	93	1870	0.0107527	0.00213904	over	I1RSL6	I1RAH9,I1RE37,I1RRM2,I1RSL6	0.184713	0.53408	0.25
GO:0016624	oxidoreductase activity, acting on the aldehyde or oxo group of donors, disulfide as acceptor	F	1	4	93	1870	0.0107527	0.00213904	over	I1RZJ7	I1RKB2,I1RZJ7,A0A098DEP8,I1RN88	0.184713	0.434077	0.25
GO:0046349	amino sugar biosynthetic process	P	1	4	93	1870	0.0107527	0.00213904	over	I1RBF4	G4XVC2,I1RST4,I1RBF4,I1RC31	0.184713	0.558338	0.25
GO:0016744	transferase activity, transferring aldehyde or ketonic groups	F	1	4	93	1870	0.0107527	0.00213904	over	A0A098DDY0	I1RBY9,I1RQE1,A0A098DDY0,I1RZY8	0.184713	0.434077	0.25
GO:0004190	aspartic-type endopeptidase activity	F	1	4	93	1870	0.0107527	0.00213904	over	I1S202	A0A1C3YK17,I1RU91,I1RVC7,I1S202	0.184713	0.434077	0.25
GO:1903475	mitotic actomyosin contractile ring assembly	P	1	4	93	1870	0.0107527	0.00213904	over	I1RZL3	I1REK3,I1RT41,I1RZL3,I1S270	0.184713	0.558338	0.25
GO:0044438	microbody part	C	1	4	93	1870	0.0107527	0.00213904	over	I1RFM4	I1RC71,I1S0X1,I1RFM4,I1RN19	0.184713	0.53408	0.25
GO:0005826	actomyosin contractile ring	C	1	4	93	1870	0.0107527	0.00213904	over	I1RZL3	I1RT41,I1RBB0,I1RZL3,I1S8E0	0.184713	0.53408	0.25
GO:1902407	assembly of actomyosin apparatus involved in mitotic cytokinesis	P	1	4	93	1870	0.0107527	0.00213904	over	I1RZL3	I1REK3,I1RT41,I1RZL3,I1S270	0.184713	0.558338	0.25
GO:0045240	dihydrolipoyl dehydrogenase complex	C	1	4	93	1870	0.0107527	0.00213904	over	I1RZJ7	I1S2F5,A0A098DPB1,I1RKB2,I1RZJ7	0.184713	0.53408	0.25
GO:0005847	mRNA cleavage and polyadenylation specificity factor complex	C	1	4	93	1870	0.0107527	0.00213904	over	I1RZP2	A0A1C3YL99,I1RLT8,I1RZP2,Q4IPA4	0.184713	0.53408	0.25
GO:0043243	positive regulation of protein complex disassembly	P	1	4	93	1870	0.0107527	0.00213904	over	A0A1C3YMA1	A0A1C3YMA1,D5L6Z3,I1RMH2,I1RXF8	0.184713	0.558338	0.25
GO:0006448	regulation of translational elongation	P	1	4	93	1870	0.0107527	0.00213904	over	A0A1C3YMA1	A0A1C3YKL4,A0A1C3YMA1,D5L6Z3,I1RYS0	0.184713	0.558338	0.25
GO:0006458	'de novo' protein folding	P	1	4	93	1870	0.0107527	0.00213904	over	I1RQA5	Q4I2J8,I1RYL5,I1RQA5,I1RZD3	0.184713	0.558338	0.25
GO:0030892	mitotic cohesin complex	C	1	4	93	1870	0.0107527	0.00213904	over	I1RSL6	I1RAH9,I1RE37,I1RRM2,I1RSL6	0.184713	0.53408	0.25
GO:0008443	phosphofructokinase activity	F	1	4	93	1870	0.0107527	0.00213904	over	A0A098DSA6	A0A098DSA6,A0A098DQB4,A0A1C3YI27,I1RT37	0.184713	0.434077	0.25
GO:0140097	catalytic activity, acting on DNA	F	2	16	93	1870	0.0215054	0.00855615	over	I1RRG6,I1RN67	I1RRG6,I1RN67,I1RRQ1,A0A098DKZ5,A0A098E162,I1RRX4,I1RRJ6,I1S788,A0A098D4I9,I1RBI6,I1RSI4,I1RAH4,I1RFJ2,I1RQP1,Q4I948,Q4ICA8	0.187275	0.435738	0.125
GO:0005816	spindle pole body	C	2	16	93	1870	0.0215054	0.00855615	over	I1RZ11,Q4HYB8	Q4IBX0,A0A1B0P444,A0A1C3YIL2,I1RC15,I1RD64,I1RMJ1,I1RTF4,I1RZ11,I1S0S6,I1S9Z3,Q4HYB8,A0A1C3YL99,I1RN65,I1RWQ2,I1S2A8,Q4I9B7	0.187275	0.53408	0.125
GO:0006807	nitrogen compound metabolic process	P	44	793	93	1870	0.473118	0.424064	over	I1RMI4,I1S2C0,I1RN67,I1RQE7,I1RZP2,I1RBF4,A0A098DVZ4,V6RLM7,A0A098DDY0,Q4HYB8,I1RRH1,I1RRG6,A0A1I9F777,A0A098D8R7,A0A098E0Z2,A0A1C3YHX8,A0A1C3YKM9,I1RD29,I1RE77,I1REK8,I1RFU8,I1RLU6,I1RS18,I1RS24,I1RSQ7,I1RVQ0,I1RZL7,V6QW22,I1RSK0,I1RSL6,A0A1C3YJV7,I1R9N9,I1S202,I1RZJ7,I1RC11,I1RTG7,I1RUP9,I1RCS6,I1S219,I1RMK7,A0A1C3YMA1,I1RQA5,A0A098DSA6,A0A098E446	I1RRX4,A0A1C3YM09,I1RKR5,A0A098DKZ5,I1RMI4,I1RSY2,A0A098DPX7,I1RB73,I1RFK3,A0A1C3YI49,I1RBE7,I1RPW1,V6RQW4,I1RY69,A0A098DRN3,A0A1C3YK48,I1R9W6,I1RNC6,I1RST8,P0C431,I1RNG4,I1S1W8,I1RQN9,A0A098DG50,Q4I2X5,Q4IEV4,V6QT89,I1R9X2,I1RN53,I1RRR4,Q4IF76,A0A0E0SGT0,A0A1C3YIZ8,I1S0S6,A0A098DES7,A0A098DUN7,I1S0N8,A0A098E508,A0A0E0SMT9,I1RAU6,I1RYZ9,V6RGI1,A0A0E0RV96,I1RCI3,I1RC84,I1RSW0,I1S7M8,I1RAQ5,I1RBC5,…	0.190693	0.573803	0.0554855
GO:0016614	oxidoreductase activity, acting on CH-OH group of donors	F	4	46	93	1870	0.0430108	0.0245989	over	I1S269,I1RMW8,I1RC11,I1RFM4	I1REY8,I1RCA0,I1S4E7,I1RRS6,I1RRF5,I1S5I4,I1RBE4,I1RK44,I1S0H2,I1S269,I1RQ99,I1RMW8,I1RCG5,I1RBE7,I1RY49,I1RNY6,I1RYW9,I1S0V7,I1S099,A0A1C3YLC2,I1RC11,I1RE62,I1RMT6,I1RTG4,I1RK93,I1RNW6,I1RJW0,I1RPZ5,I1RFI4,I1RFM4,I1RD35,E6PBP1,I1S2N3,I1RCR6,I1S7E4,I1RHJ2,A0A098D7L9,A0A1C3YI88,I1RF55,I1RII9,I1RLD7,I1RN16,I1RVW1,I1RY34,I1S1K3,I1S1K4	0.192412	0.443302	0.0869565
GO:0006796	phosphate-containing compound metabolic process	P	12	184	93	1870	0.129032	0.0983957	over	A0A098DSA6,A0A098DVZ4,V6RLM7,A0A098DDY0,I1RSK0,I1REB5,I1RC11,I1RTG7,I1RUP9,A0A098DDD2,I1RMK7,A0A1C3YI53	P0C431,I1RQN9,A0A098DG50,A0A0E0SGT0,A0A1C3YIZ8,I1S0S6,A0A098DSA6,A0A098DQB4,A0A1C3YI27,I1RT37,I1RHJ2,V6RDP1,A0A098DVZ4,A0A1C3YN26,I1RAH1,I1RCM5,I1RGB2,I1RP86,V6RLM7,A0A098DDY0,I1RAQ4,I1RSB7,A0A0E0RPV7,A0A0E3SXN6,I1RAM9,I1RAV5,I1RMQ6,I1RYN2,I1S0Q7,I1S0R8,I1RZM9,I1RS25,I1S1W3,I1RBE4,Q4HXF0,I1RPK0,A0A0E0SMR8,A0A1C3YI05,I1RFM6,I1RVY2,I1RXB1,I1RXV9,I1RYI7,I1RYJ7,I1S886,I1RMG6,I1RXB0,A0A0E0SKT2,A0A1C3Y…	0.196855	0.589678	0.0652174
GO:0044267	cellular protein metabolic process	P	21	351	93	1870	0.225806	0.187701	over	I1RN67,I1RQE7,I1RZP2,A0A098E0Z2,A0A1C3YHX8,A0A1C3YKM9,I1RD29,I1RE77,I1REK8,I1RFU8,I1RLU6,I1RS18,I1RS24,I1RSQ7,I1RVQ0,I1RZL7,V6QW22,I1RSK0,I1RSL6,I1S202,A0A1C3YMA1	P0C431,I1RQN9,A0A098DG50,A0A0E0SGT0,A0A1C3YIZ8,I1S0S6,A0A098DES7,A0A098DUN7,I1S0N8,A0A098E508,A0A0E0SMT9,I1RAU6,I1RYZ9,V6RGI1,Q4INZ9,A0A098DPX7,A0A1C3YIE7,A0A1I9F9W7,A0A1I9FNW1,Q4HXF6,Q4I5R9,Q4IN00,A0A098DEE0,A0A098DNE2,A0A0E0RVZ1,A0A1C3YJ43,I1RCJ7,I1RCM3,I1RFQ7,I1RFT6,I1RM82,I1RNN1,I1RP27,I1RPU3,I1RQ81,I1RRV1,I1RSK1,I1RWI5,I1RZ40,I1S0N4,I1RN61,I1RM07,A0A098DP99,A0A098DPS3,A0A0E0SMM8,I1RCD8,I1RFL…	0.201166	0.599889	0.0598291
GO:0032989	cellular component morphogenesis	P	2	17	93	1870	0.0215054	0.00909091	over	A0A1I9F9C1,I1RZL3	A0A1C3YKL4,I1RE49,A0A1C3YL99,A0A1I9F9C1,I1RTG5,I1RT41,I1RWI3,I1RZ91,I1RQ70,I1S1Z9,I1REC4,I1RYY6,I1RZS5,I1S0R9,I1RZL3,I1S034,I1RZ37	0.205739	0.604256	0.117647
GO:0016651	oxidoreductase activity, acting on NAD(P)H	F	2	17	93	1870	0.0215054	0.00909091	over	I1RZJ7,I1RMK7	I1RZE7,I1RBK1,I1RS40,I1RZJ7,I1RMJ3,I1RFK3,I1RBF3,I1RBY8,A0A0E0SAR4,I1RMK7,I1RXD9,I1RY21,I1RY92,I1S5X9,A0A098DRW4,I1RA52,I1RE65	0.205739	0.464892	0.117647
GO:0016830	carbon-carbon lyase activity	F	2	17	93	1870	0.0215054	0.00909091	over	I1REB5,A0A098DDD2	I1RNG4,I1S130,I1RGB2,I1RD80,I1R9M7,Q4HYR2,I1RMG6,I1RDZ5,I1REB5,I1RZZ6,A0A098DDD2,I1RCN8,V6RPS5,I1RQI4,I1RR44,A0A1C3YKY4,V6RQW4	0.205739	0.464892	0.117647
GO:0019725	cellular homeostasis	P	3	32	93	1870	0.0322581	0.0171123	over	A0A1C3YIV0,I1RZJ7,I1S4Z7	I1RAH1,A0A098DB54,A0A098DMU3,A0A098DT48,A0A0E0RUW5,A0A1C3YIV0,A0A1C3YKF3,I1RBY8,I1RFD1,I1RMJ3,I1RN84,I1RNJ0,I1RYB8,I1RZJ7,I1S4Z7,V6RKY8,A0A1C3YL99,I1RAU9,I1RFI3,A0A098DGQ1,A0A1C3YJK5,I1RAV7,I1RZI8,V6RM66,I1RM07,I1RMF2,V6RGI1,I1RZM1,I1S0S6,A0A098DES7,A0A098DUN7,A0A1C3YML2	0.210594	0.604256	0.09375
GO:0048037	cofactor binding	F	7	98	93	1870	0.0752688	0.0524064	over	I1RZ89,I1RCS6,I1RMH9,I1RZJ7,A0A098DVZ4,I1RC11,A0A098E0Z2	I1RZ89,A0A0E0S8Z0,I1RCS6,I1RCV1,I1REC7,I1RFK3,I1RIR7,I1RJG4,I1RV17,I1RWG7,I1RY21,I1RZ21,I1RZ58,I1RZE7,V6RH92,A0A098DR13,A0A1C3YJK5,A0A1C3YLN6,I1RC74,I1RCR3,I1RD80,I1RD81,I1RE58,I1RER8,I1RMH9,I1RNG7,I1RNH4,I1RQE8,I1RSX9,I1RUP5,I1RVZ3,I1RZA7,V6RK96,V6S110,I1RBY9,I1RKB2,V6RPS5,A0A0E0RTH0,I1RA52,I1RY92,I1S1R2,A0A098D7L9,A0A1C3YI88,A0A1C3YLH8,I1RE52,I1RF55,I1RF61,I1RII9,I1RLD7,I1RMJ3,I1RN16,I1RN84,I1R…	0.210791	0.471771	0.0714286
GO:0005829	cytosol	C	20	335	93	1870	0.215054	0.179144	over	I1RQE7,I1RN67,I1RMW8,I1RYH9,A0A098DDD2,A0A098DDY0,A0A098E0Z2,A0A098E446,A0A1C3YHS3,I1RC11,I1RGA6,I1RGD4,I1RNY9,I1RPR1,I1RRG1,I1RSL6,I1RVQ0,I1RZ11,I1RZ89,I1RZP2	I1RCM5,A0A098DP99,I1RFL4,I1RJV4,I1RN18,I1RQE7,I1RRT8,I1RS47,I1RSR3,I1RZZ9,I1S0L4,V6RCG5,I1RD22,I1RN61,I1RN67,I1RNC1,I1RNQ5,I1RPP3,I1RQK8,I1RT04,I1RTH6,I1RZ40,I1RZM1,I1S0N4,I1S2E9,V6R3X5,V6RMW6,V6RTJ8,A0A098D3G8,A0A098DQ41,A0A098E025,I1RMQ5,I1RPL2,I1RQG4,I1RQH1,I1RRM9,I1RMW8,I1RMW9,I1RYX6,A0A1C3YKN3,I1RCS1,I1RGB6,I1RSI0,I1RYS0,I1S0R2,A0A098DT74,A0A098E4P3,A0A1C3YI28,A0A1C3YIL0,I1R9Y9,I1RA43,I1RAN2…	0.212434	0.550848	0.0597015
GO:0005759	mitochondrial matrix	C	4	48	93	1870	0.0430108	0.0256684	over	I1RJY7,I1RZJ7,I1RCU1,I1RQA5	A0A098DEP8,I1RJY7,I1RN88,I1RZJ7,I1S8C1,I1RBE6,I1RFS5,A0A098DPB1,I1RCU1,I1REE2,I1RKB2,I1RNY6,I1RQA5,I1RQE1,I1RSX0,I1RSY2,I1RUQ3,I1S099,I1RYW9,I1RAG7,I1RD52,I1RJU3,I1RSZ7,I1RT40,A0A1C3YI67,I1RAW0,I1RGA4,I1RSF1,I1RVX0,I1S9Q4,A0A098DCF9,A0A1C3YHG7,A0A1C3YK08,A0A1C3YK11,I1R9M7,I1RBS5,I1RCE4,I1RD81,I1RFI4,I1RKP1,I1RMH2,I1RPW2,I1RSC5,I1RSX9,I1RZD3,Q4ING3,V6RG04,V6RRM0	0.213402	0.550848	0.0833333
GO:0009167	purine ribonucleoside monophosphate metabolic process	P	4	49	93	1870	0.0430108	0.0262032	over	A0A098DVZ4,V6RLM7,I1RMK7,A0A098DSA6	A0A098DVZ4,A0A1C3YN26,I1RAH1,I1RCM5,I1RGB2,I1RP86,V6RLM7,A0A0E0RPV7,A0A0E3SXN6,I1RAM9,I1RAV5,I1RMQ6,I1RYN2,I1S0Q7,I1S0R8,I1RZM9,I1RS25,I1S1W3,I1RBE4,Q4HXF0,A0A0E0SMR8,A0A1C3YI05,I1RFM6,I1RVY2,I1RXB1,I1RXV9,I1RYI7,I1RYJ7,A0A1C3YMC0,I1RCU4,A0A1C3YI20,I1R9Y4,I1RA49,I1RAA2,I1RAW3,I1RFJ5,I1RRX5,I1RYH7,I1S7Y0,I1S911,Q4I2J8,I1RMK7,A0A098DK15,I1RMJ7,V6QVH8,I1RAU9,I1RS90,A0A098DSA6,A0A1C3YL54	0.224135	0.604256	0.0816327
GO:0009126	purine nucleoside monophosphate metabolic process	P	4	49	93	1870	0.0430108	0.0262032	over	A0A098DVZ4,V6RLM7,I1RMK7,A0A098DSA6	A0A098DVZ4,A0A1C3YN26,I1RAH1,I1RCM5,I1RGB2,I1RP86,V6RLM7,A0A0E0RPV7,A0A0E3SXN6,I1RAM9,I1RAV5,I1RMQ6,I1RYN2,I1S0Q7,I1S0R8,I1RZM9,I1RS25,I1S1W3,I1RBE4,Q4HXF0,A0A0E0SMR8,A0A1C3YI05,I1RFM6,I1RVY2,I1RXB1,I1RXV9,I1RYI7,I1RYJ7,A0A1C3YMC0,I1RCU4,A0A1C3YI20,I1R9Y4,I1RA49,I1RAA2,I1RAW3,I1RFJ5,I1RRX5,I1RYH7,I1S7Y0,I1S911,Q4I2J8,I1RMK7,A0A098DK15,I1RMJ7,V6QVH8,I1RAU9,I1RS90,A0A098DSA6,A0A1C3YL54	0.224135	0.604256	0.0816327
GO:0061645	endocytic patch	C	2	18	93	1870	0.0215054	0.00962567	over	A0A1I9F9C1,I1RZL3	A0A098DFW4,A0A098DYT7,A0A098E4A1,A0A1I9F9C1,I1RAS5,I1RBB0,I1RCJ9,I1RCP8,I1RE49,I1REK3,I1RSP4,I1RT41,I1RZL3,I1S034,I1S270,I1S8E0,Q4I963,Q4INI2	0.224395	0.550848	0.111111
GO:0030479	actin cortical patch	C	2	18	93	1870	0.0215054	0.00962567	over	A0A1I9F9C1,I1RZL3	A0A098DFW4,A0A098DYT7,A0A098E4A1,A0A1I9F9C1,I1RAS5,I1RBB0,I1RCJ9,I1RCP8,I1RE49,I1REK3,I1RSP4,I1RT41,I1RZL3,I1S034,I1S270,I1S8E0,Q4I963,Q4INI2	0.224395	0.550848	0.111111
GO:0030864	cortical actin cytoskeleton	C	2	18	93	1870	0.0215054	0.00962567	over	I1RZL3,A0A1I9F9C1	I1RBB0,I1RZL3,I1S8E0,A0A098DFW4,A0A098DYT7,A0A098E4A1,A0A1I9F9C1,I1RAS5,I1RCJ9,I1RCP8,I1RE49,I1REK3,I1RSP4,I1RT41,I1S034,I1S270,Q4I963,Q4INI2	0.224395	0.550848	0.111111
GO:0005815	microtubule organizing center	C	2	18	93	1870	0.0215054	0.00962567	over	I1RZ11,Q4HYB8	A0A1C3YL99,I1RN65,I1RWQ2,I1S2A8,Q4I9B7,Q4IBX0,A0A1B0P444,A0A1C3YIL2,I1RC15,I1RD64,I1RMJ1,I1RTF4,I1RZ11,I1S0S6,I1S9Z3,Q4HYB8,I1RZY4,I1RNR0	0.224395	0.550848	0.111111
GO:0004252	serine-type endopeptidase activity	F	1	5	93	1870	0.0107527	0.0026738	over	I1R9N9	A0A1C3YK08,I1R9N9,I1RH33,I1S138,I1S3S6	0.225347	0.477085	0.2
GO:0015291	secondary active transmembrane transporter activity	F	1	5	93	1870	0.0107527	0.0026738	over	I1RCU1	I1RCU1,V6RE46,I1RZ15,I1RSK9,I1RDB2	0.225347	0.477085	0.2
GO:0009147	pyrimidine nucleoside triphosphate metabolic process	P	1	5	93	1870	0.0107527	0.0026738	over	I1RTG7	I1RPK0,I1RXB0,I1RBH9,I1RTG7,O74638	0.225347	0.604256	0.2
GO:0006275	regulation of DNA replication	P	1	5	93	1870	0.0107527	0.0026738	over	I1RSK0	I1RB73,I1RY69,I1RSK0,A0A1C3YK08,I1RBW1	0.225347	0.604256	0.2
GO:0045041	protein import into mitochondrial intermembrane space	P	1	5	93	1870	0.0107527	0.0026738	over	I1RQA5	A0A1C3YK11,I1RQA5,I1RZI8,Q4IK03,V6R1X4	0.225347	0.604256	0.2
GO:0009071	serine family amino acid catabolic process	P	1	5	93	1870	0.0107527	0.0026738	over	I1RZJ7	A0A098DVI8,V6RM02,I1RC48,I1RVR2,I1RZJ7	0.225347	0.604256	0.2
GO:0006549	isoleucine metabolic process	P	1	5	93	1870	0.0107527	0.0026738	over	I1RZJ7	I1RZJ7,I1RBY9,I1RW43,I1RY49,I1S099	0.225347	0.604256	0.2
GO:0043631	RNA polyadenylation	P	1	5	93	1870	0.0107527	0.0026738	over	I1RZP2	I1RA46,I1RCG8,I1RLT8,I1RZP2,Q4IPA4	0.225347	0.604256	0.2
GO:0030062	mitochondrial tricarboxylic acid cycle enzyme complex	C	1	5	93	1870	0.0107527	0.0026738	over	I1RZJ7	I1RNY6,I1RYW9,A0A098DPB1,I1RKB2,I1RZJ7	0.225347	0.550848	0.2
GO:0044837	actomyosin contractile ring organization	P	1	5	93	1870	0.0107527	0.0026738	over	I1RZL3	A0A0E0S7B3,I1REK3,I1RT41,I1RZL3,I1S270	0.225347	0.604256	0.2
GO:0006378	mRNA polyadenylation	P	1	5	93	1870	0.0107527	0.0026738	over	I1RZP2	I1RA46,I1RCG8,I1RLT8,I1RZP2,Q4IPA4	0.225347	0.604256	0.2
GO:0046434	organophosphate catabolic process	P	1	5	93	1870	0.0107527	0.0026738	over	I1RTG7	A0A0E0SE71,I1RBH9,I1RTG7,A0A0E0S5J3,I1RMU7	0.225347	0.604256	0.2
GO:0000915	actomyosin contractile ring assembly	P	1	5	93	1870	0.0107527	0.0026738	over	I1RZL3	I1REK3,I1RT41,I1RZL3,I1S270,A0A0E0S7B3	0.225347	0.604256	0.2
GO:0042743	hydrogen peroxide metabolic process	P	1	5	93	1870	0.0107527	0.0026738	over	I1RZJ7	A0A098DJU9,A0A1C3YKF3,I1RGU6,I1RR45,I1RZJ7	0.225347	0.604256	0.2
GO:0031032	actomyosin structure organization	P	1	5	93	1870	0.0107527	0.0026738	over	I1RZL3	A0A0E0S7B3,I1REK3,I1RT41,I1RZL3,I1S270	0.225347	0.604256	0.2
GO:0005732	small nucleolar ribonucleoprotein complex	C	1	5	93	1870	0.0107527	0.0026738	over	I1S2C0	I1RE00,I1S2C0,I1S2E8,I1RQM6,I1RWW5	0.225347	0.550848	0.2
GO:0000912	assembly of actomyosin apparatus involved in cytokinesis	P	1	5	93	1870	0.0107527	0.0026738	over	I1RZL3	A0A0E0S7B3,I1REK3,I1RT41,I1RZL3,I1S270	0.225347	0.604256	0.2
GO:0006573	valine metabolic process	P	1	5	93	1870	0.0107527	0.0026738	over	I1RZJ7	I1RMT6,I1RSA5,I1RZJ7,I1RBY9,I1S099	0.225347	0.604256	0.2
GO:0016861	intramolecular oxidoreductase activity, interconverting aldoses and ketoses	F	1	5	93	1870	0.0107527	0.0026738	over	V6RLM7	I1RP86,I1RKR5,I1RNG4,I1RFK1,V6RLM7	0.225347	0.477085	0.2
GO:0007062	sister chromatid cohesion	P	1	5	93	1870	0.0107527	0.0026738	over	I1RSL6	A0A1B0P444,I1RBW1,I1RRM2,I1RSL6,I1RAH9	0.225347	0.604256	0.2
GO:0006835	dicarboxylic acid transport	P	1	5	93	1870	0.0107527	0.0026738	over	I1RCU1	I1RCU1,I1RNJ0,V6RE46,I1RSK9,A0A1C3YLW8	0.225347	0.604256	0.2
GO:0015035	protein disulfide oxidoreductase activity	F	1	5	93	1870	0.0107527	0.0026738	over	A0A1C3YIV0	A0A0E0RUW5,A0A1C3YIV0,I1RBY8,I1RFD1,I1RYB8	0.225347	0.477085	0.2
GO:0007064	mitotic sister chromatid cohesion	P	1	5	93	1870	0.0107527	0.0026738	over	I1RSL6	I1RAH9,A0A1B0P444,I1RBW1,I1RRM2,I1RSL6	0.225347	0.604256	0.2
GO:0090329	regulation of DNA-dependent DNA replication	P	1	5	93	1870	0.0107527	0.0026738	over	I1RSK0	I1RB73,I1RY69,I1RSK0,A0A1C3YK08,I1RBW1	0.225347	0.604256	0.2
GO:0051666	actin cortical patch localization	P	1	5	93	1870	0.0107527	0.0026738	over	I1RZL3	I1REK3,I1RZL3,I1S034,I1S270,I1S8E0	0.225347	0.604256	0.2
GO:0006546	glycine catabolic process	P	1	5	93	1870	0.0107527	0.0026738	over	I1RZJ7	A0A098DVI8,V6RM02,I1RC48,I1RVR2,I1RZJ7	0.225347	0.604256	0.2
GO:0016668	oxidoreductase activity, acting on a sulfur group of donors, NAD(P) as acceptor	F	1	5	93	1870	0.0107527	0.0026738	over	I1RZJ7	I1RZJ7,I1RMJ3,I1RFK3,I1RBF3,I1RBY8	0.225347	0.477085	0.2
GO:0005849	mRNA cleavage factor complex	C	1	5	93	1870	0.0107527	0.0026738	over	I1RZP2	A0A1C3YL99,I1RLT8,I1RZP2,Q4IPA4,I1RA46	0.225347	0.550848	0.2
GO:0004521	endoribonuclease activity	F	1	5	93	1870	0.0107527	0.0026738	over	I1RRG6	A0A1C3YLX0,I1RML0,I1RXF8,I1RHW3,I1RRG6	0.225347	0.477085	0.2
GO:0010565	regulation of cellular ketone metabolic process	P	1	5	93	1870	0.0107527	0.0026738	over	A0A098E446	I1S0N8,I1RUQ0,I1S2H3,A0A098E446,A0A1C3YJA8	0.225347	0.604256	0.2
GO:0009123	nucleoside monophosphate metabolic process	P	4	50	93	1870	0.0430108	0.026738	over	A0A098DVZ4,V6RLM7,I1RMK7,A0A098DSA6	A0A098DVZ4,A0A1C3YN26,I1RAH1,I1RCM5,I1RGB2,I1RP86,V6RLM7,A0A0E0RPV7,A0A0E3SXN6,I1RAM9,I1RAV5,I1RMQ6,I1RYN2,I1S0Q7,I1S0R8,I1RZM9,I1RS25,I1S1W3,I1RBE4,Q4HXF0,A0A0E0SMR8,A0A1C3YI05,I1RFM6,I1RVY2,I1RXB1,I1RXV9,I1RYI7,I1RYJ7,I1RMG6,A0A1C3YMC0,I1RCU4,A0A1C3YI20,I1R9Y4,I1RA49,I1RAA2,I1RAW3,I1RFJ5,I1RRX5,I1RYH7,I1S7Y0,I1S911,Q4I2J8,I1RMK7,A0A098DK15,I1RMJ7,V6QVH8,I1RAU9,I1RS90,A0A098DSA6,A0A1C3YL54	0.235008	0.619627	0.08
GO:0009161	ribonucleoside monophosphate metabolic process	P	4	50	93	1870	0.0430108	0.026738	over	A0A098DVZ4,V6RLM7,I1RMK7,A0A098DSA6	A0A098DVZ4,A0A1C3YN26,I1RAH1,I1RCM5,I1RGB2,I1RP86,V6RLM7,A0A0E0RPV7,A0A0E3SXN6,I1RAM9,I1RAV5,I1RMQ6,I1RYN2,I1S0Q7,I1S0R8,I1RZM9,I1RS25,I1S1W3,I1RBE4,Q4HXF0,A0A0E0SMR8,A0A1C3YI05,I1RFM6,I1RVY2,I1RXB1,I1RXV9,I1RYI7,I1RYJ7,I1RMG6,A0A1C3YMC0,I1RCU4,A0A1C3YI20,I1R9Y4,I1RA49,I1RAA2,I1RAW3,I1RFJ5,I1RRX5,I1RYH7,I1S7Y0,I1S911,Q4I2J8,I1RMK7,A0A098DK15,I1RMJ7,V6QVH8,I1RAU9,I1RS90,A0A098DSA6,A0A1C3YL54	0.235008	0.619627	0.08
GO:0005975	carbohydrate metabolic process	P	6	84	93	1870	0.0645161	0.0449198	over	A0A098DVZ4,A0A098DDD2,V6RLM7,A0A098DSA6,A0A098DDY0,I1RFM4	I1RJW0,I1RK44,I1RV63,A0A1C3YL99,I1RPA6,I1RKB5,I1RRT3,I1RZ78,A0A0E0SKE0,I1RNV4,A0A0E0RVC1,I1RND4,A0A098DQB4,A0A1C3YI27,I1RT37,A0A098DVZ4,I1RCG5,A0A098E4T8,I1RJQ5,V6RAN2,A0A1C3YKR7,I1RMC5,I1RZT6,I1RWI3,I1RHJ2,I1RSA3,A0A098DDD2,A0A1C3YN26,I1RGB2,I1RP86,I1RSF7,V6RLM7,V6RV57,I1RAH1,I1RCM5,I1RRF5,I1RWM4,Q4HYR2,A0A1C3YI19,I1RMM6,I1S0Z5,A0A0E0SEM1,I1RD35,I1R9L9,I1RZ37,I1RNU7,I1RC31,I1RCZ8,I1RFZ3,A0A098DS…	0.236328	0.619627	0.0714286
GO:0016407	acetyltransferase activity	F	2	19	93	1870	0.0215054	0.0101604	over	I1RJY7,I1RMQ3	I1RY81,I1RPW2,A0A098D5A0,I1RB36,I1RXH2,I1RGB6,I1RJY7,A0A098DCL3,A0A098E3M2,I1RMQ3,I1RQ29,I1RR93,I1RTS6,I1RX90,I1SAU8,I1SAV7,I1R9W6,Q4IEV4,I1S0R2	0.243177	0.504344	0.105263
GO:0030863	cortical cytoskeleton	C	2	19	93	1870	0.0215054	0.0101604	over	I1RZL3,A0A1I9F9C1	I1RBB0,I1RZL3,I1S8E0,A0A098DFW4,A0A098DYT7,A0A098E4A1,A0A1I9F9C1,I1RAS5,I1RCJ9,I1RCP8,I1RE49,I1REK3,I1RSP4,I1RT41,I1S034,I1S270,Q4I963,Q4INI2,A0A1B0P444	0.243177	0.585144	0.105263
GO:0071822	protein complex subunit organization	P	6	86	93	1870	0.0645161	0.0459893	over	A0A1I9F9C1,I1RQA5,I1RZL3,I1RNY9,Q4HYB8,A0A1C3YMA1	I1RPQ7,I1RT81,V6RGI1,A0A1C3YLS7,A0A098DMF8,I1RWD7,I1RRC8,A0A1I9F9C1,Q4INI2,I1S7W2,Q4I963,I1RAQ5,I1RSI0,I1S0L4,Q4HY71,I1RBS0,I1RQE9,I1RRS8,I1RVN1,I1S287,I1S7N3,I1S911,A0A1C3YK08,A0A1C3YK11,I1RQA5,I1RQ23,I1RNG5,I1RQL6,I1RNR0,I1RZY4,Q4IBX0,I1RAI0,I1RCL5,I1RQF2,I1S2G9,A0A1B0P444,I1RCP8,A0A098DES7,A0A098DUN7,I1S128,I1RZL3,I1RTG3,V6QWX8,I1RYE5,I1RAS5,I1RBB0,I1S270,I1S8E0,I1RQF6,I1S0Q7,I1RQD6,I1S2B6,I1R…	0.253259	0.619627	0.0697674
GO:0016829	lyase activity	F	4	52	93	1870	0.0430108	0.0278075	over	I1RN67,I1REB5,A0A098DDD2,I1RPR1	I1RK93,I1RNW6,I1RYX6,I1RN67,A0A1C3YKH0,I1RUQ3,I1RXV9,I1RNG4,A0A1C3YN25,I1RKY6,I1RDE7,I1RE58,V6RDH3,I1RC74,I1REG8,I1RG66,I1S130,I1RGB2,V6RRM0,I1RD80,I1S128,Q4HVQ9,I1RPW1,I1R9M7,Q4HYR2,I1RMG6,I1RDZ5,I1REB5,I1RZZ6,A0A098DDD2,I1RCM5,I1S1W8,A0A0E0SNI6,I1RCN8,I1RTF5,V6RPS5,I1RQI4,I1RR44,A0A1C3YKY4,V6RQW4,I1S0F3,I1RAG5,A0A1C3YIJ0,I1RX09,I1RX10,I1RAB3,I1RAV0,I1RH30,I1RPR1,I1RPS4,I1RZC1,I1SAE2	0.257129	0.504344	0.0769231
GO:0015629	actin cytoskeleton	C	2	20	93	1870	0.0215054	0.0106952	over	A0A1I9F9C1,I1RZL3	A0A1I9F9C1,I1RT41,I1RAS5,I1RBB0,I1S270,I1S8E0,Q4INI2,A0A098D3M4,I1RTG5,I1RZL3,A0A098DFW4,A0A098DYT7,A0A098E4A1,I1RCJ9,I1RCP8,I1RE49,I1REK3,I1RSP4,I1S034,Q4I963	0.262028	0.597827	0.1
GO:0006261	DNA-dependent DNA replication	P	2	20	93	1870	0.0215054	0.0106952	over	I1RSK0,Q4HYB8	I1RSI4,A0A098DPT9,A0A0E0RW49,I1RAH9,I1RFJ2,I1RPN4,I1S1W3,I1RRX4,I1RA10,I1RBW1,A0A098E162,I1RB73,I1RY69,A0A1C3YL99,I1RAZ8,I1RSK0,A0A1C3YK08,I1RAH4,I1S4P6,Q4HYB8	0.262028	0.619627	0.1
GO:0007015	actin filament organization	P	2	20	93	1870	0.0215054	0.0106952	over	I1RZL3,A0A1I9F9C1	I1RZL3,A0A1I9F9C1,Q4INI2,I1S7W2,Q4I963,I1RCP8,I1RYU6,I1S9S4,I1RBS0,I1RAS5,I1RBB0,I1S270,I1S8E0,A0A098DFW4,A0A098E2D9,I1RE49,I1REK3,I1RZ37,I1RZ91,V6RB81	0.262028	0.619627	0.1
GO:0051087	chaperone binding	F	1	6	93	1870	0.0107527	0.00320856	over	I1RQA5	A0A0E0SK74,A0A1C3YIX0,A0A1C3YK11,I1RQA5,I1RYS6,I1S247	0.263976	0.504344	0.166667
GO:1905039	carboxylic acid transmembrane transport	P	1	6	93	1870	0.0107527	0.00320856	over	I1RCU1	I1RHZ3,I1RSF6,I1RCU1,V6RE46,I1RSK9,A0A1C3YLW8	0.263976	0.619627	0.166667
GO:0000018	regulation of DNA recombination	P	1	6	93	1870	0.0107527	0.00320856	over	I1S219	I1RRX4,A0A1C3YM09,P0C431,I1RB73,I1S219,V6RGI1	0.263976	0.619627	0.166667
GO:0000447	endonucleolytic cleavage in ITS1 to separate SSU-rRNA from 5.8S rRNA and LSU-rRNA from tricistronic rRNA transcript (SSU-rRNA, 5.8S rRNA, LSU-rRNA)	P	1	6	93	1870	0.0107527	0.00320856	over	I1S2C0	I1RAU6,I1RRQ3,I1RRQ6,I1RZK6,I1S2C0,Q4IPI1	0.263976	0.619627	0.166667
GO:0044106	cellular amine metabolic process	P	1	6	93	1870	0.0107527	0.00320856	over	A0A098E446	I1RNG4,I1S1W8,I1RSE0,I1RSL2,I1S2H3,A0A098E446	0.263976	0.619627	0.166667
GO:0003954	NADH dehydrogenase activity	F	1	6	93	1870	0.0107527	0.00320856	over	I1RMK7	A0A0E0SAR4,I1RMK7,I1RXD9,I1RY21,I1RY92,I1S5X9	0.263976	0.504344	0.166667
GO:0009085	lysine biosynthetic process	P	1	6	93	1870	0.0107527	0.00320856	over	A0A098E446	I1RW43,I1RA28,I1S2D5,Q4HVQ9,A0A098E446,I1RCR6	0.263976	0.619627	0.166667
GO:0035384	thioester biosynthetic process	P	1	6	93	1870	0.0107527	0.00320856	over	I1RJY7	A0A0E0RQ82,A0A098DEP8,I1RJY7,I1RN88,I1S8C1,I1RA13	0.263976	0.619627	0.166667
GO:0005085	guanyl-nucleotide exchange factor activity	F	1	6	93	1870	0.0107527	0.00320856	over	I1RVA7	I1RVA7,I1RYJ8,I1RWA9,A0A1C3YHM4,I1RNR2,I1RZP1	0.263976	0.504344	0.166667
GO:0045815	positive regulation of gene expression, epigenetic	P	1	6	93	1870	0.0107527	0.00320856	over	I1S219	I1RBC5,I1RST8,I1S219,A0A1C3YM09,I1RB73,I1RY69	0.263976	0.619627	0.166667
GO:0000966	RNA 5'-end processing	P	1	6	93	1870	0.0107527	0.00320856	over	I1S2C0	I1RAU6,I1RRQ3,I1RRQ6,I1RZK6,I1S2C0,Q4IPI1	0.263976	0.619627	0.166667
GO:0000480	endonucleolytic cleavage in 5'-ETS of tricistronic rRNA transcript (SSU-rRNA, 5.8S rRNA, LSU-rRNA)	P	1	6	93	1870	0.0107527	0.00320856	over	I1S2C0	I1RAU6,I1RRQ3,I1RRQ6,I1RZK6,I1S2C0,Q4IPI1	0.263976	0.619627	0.166667
GO:0042026	protein refolding	P	1	6	93	1870	0.0107527	0.00320856	over	I1RQA5	A0A0E0SK74,A0A1C3YK11,I1RBS5,I1RQA5,I1RZD3,Q4HXF6	0.263976	0.619627	0.166667
GO:0016790	thiolester hydrolase activity	F	1	6	93	1870	0.0107527	0.00320856	over	I1RRG1	I1RSA5,I1RVI8,A0A1I9FRY6,I1RM07,I1RRG1,I1RWC1	0.263976	0.504344	0.166667
GO:0031227	intrinsic component of endoplasmic reticulum membrane	C	1	6	93	1870	0.0107527	0.00320856	over	I1RQ48	I1RAZ1,I1RQ41,I1RQ48,I1RR35,V6QUV7,I1R9U9	0.263976	0.597827	0.166667
GO:0000472	endonucleolytic cleavage to generate mature 5'-end of SSU-rRNA from (SSU-rRNA, 5.8S rRNA, LSU-rRNA)	P	1	6	93	1870	0.0107527	0.00320856	over	I1S2C0	I1RAU6,I1RRQ3,I1RRQ6,I1RZK6,I1S2C0,Q4IPI1	0.263976	0.619627	0.166667
GO:0006085	acetyl-CoA biosynthetic process	P	1	6	93	1870	0.0107527	0.00320856	over	I1RJY7	A0A098DEP8,I1RJY7,I1RN88,I1S8C1,I1RA13,A0A0E0RQ82	0.263976	0.619627	0.166667
GO:1990837	sequence-specific double-stranded DNA binding	F	1	6	93	1870	0.0107527	0.00320856	over	I1RQA5	I1RNI6,Q4IMD1,I1RE37,I1RQA5,I1RSI4,V6RGI1	0.263976	0.504344	0.166667
GO:0034401	chromatin organization involved in regulation of transcription	P	1	6	93	1870	0.0107527	0.00320856	over	Q4HYB8	I1RKR6,I1RXF8,I1R9W6,I1RB73,Q4HYB8,Q4IEV4	0.263976	0.619627	0.166667
GO:0031936	negative regulation of chromatin silencing	P	1	6	93	1870	0.0107527	0.00320856	over	I1S219	I1RBC5,A0A1C3YM09,I1RB73,I1RY69,I1RST8,I1S219	0.263976	0.619627	0.166667
GO:1990778	protein localization to cell periphery	P	1	6	93	1870	0.0107527	0.00320856	over	I1RGD4	I1RGD4,I1RUQ0,I1RYU6,I1S2B6,I1S9S4,Q4I963	0.263976	0.619627	0.166667
GO:0034471	ncRNA 5'-end processing	P	1	6	93	1870	0.0107527	0.00320856	over	I1S2C0	I1RAU6,I1RRQ3,I1RRQ6,I1RZK6,I1S2C0,Q4IPI1	0.263976	0.619627	0.166667
GO:0000479	endonucleolytic cleavage of tricistronic rRNA transcript (SSU-rRNA, 5.8S rRNA, LSU-rRNA)	P	1	6	93	1870	0.0107527	0.00320856	over	I1S2C0	I1RAU6,I1RRQ3,I1RRQ6,I1RZK6,I1S2C0,Q4IPI1	0.263976	0.619627	0.166667
GO:0006379	mRNA cleavage	P	1	6	93	1870	0.0107527	0.00320856	over	I1RZP2	I1RA46,I1RLT8,I1RML0,I1RZP2,Q4IPA4,V6QWX8	0.263976	0.619627	0.166667
GO:0000077	DNA damage checkpoint	P	1	6	93	1870	0.0107527	0.00320856	over	I1RSK0	I1RQ81,A0A098D4I9,I1S4P6,Q4IJP1,A0A1C3YL99,I1RSK0	0.263976	0.619627	0.166667
GO:0016655	oxidoreductase activity, acting on NAD(P)H, quinone or similar compound as acceptor	F	1	6	93	1870	0.0107527	0.00320856	over	I1RMK7	A0A0E0SAR4,I1RMK7,I1RXD9,I1RY21,I1RY92,I1S5X9	0.263976	0.504344	0.166667
GO:0031570	DNA integrity checkpoint	P	1	6	93	1870	0.0107527	0.00320856	over	I1RSK0	A0A1C3YL99,I1RSK0,I1RQ81,A0A098D4I9,I1S4P6,Q4IJP1	0.263976	0.619627	0.166667
GO:0043596	nuclear replication fork	C	1	6	93	1870	0.0107527	0.00320856	over	Q4HYB8	I1RRX4,I1RSI4,Q4HYB8,A0A098DPT9,A0A0E0RW49,I1RAH4	0.263976	0.597827	0.166667
GO:0050136	NADH dehydrogenase (quinone) activity	F	1	6	93	1870	0.0107527	0.00320856	over	I1RMK7	A0A0E0SAR4,I1RMK7,I1RXD9,I1RY21,I1RY92,I1S5X9	0.263976	0.504344	0.166667
GO:0006553	lysine metabolic process	P	1	6	93	1870	0.0107527	0.00320856	over	A0A098E446	I1RCR6,I1RW43,I1RA28,I1S2D5,Q4HVQ9,A0A098E446	0.263976	0.619627	0.166667
GO:0000967	rRNA 5'-end processing	P	1	6	93	1870	0.0107527	0.00320856	over	I1S2C0	I1RAU6,I1RRQ3,I1RRQ6,I1RZK6,I1S2C0,Q4IPI1	0.263976	0.619627	0.166667
GO:0060969	negative regulation of gene silencing	P	1	6	93	1870	0.0107527	0.00320856	over	I1S219	I1RBC5,I1RST8,I1S219,A0A1C3YM09,I1RB73,I1RY69	0.263976	0.619627	0.166667
GO:0072659	protein localization to plasma membrane	P	1	6	93	1870	0.0107527	0.00320856	over	I1RGD4	I1RGD4,I1RUQ0,I1RYU6,I1S2B6,I1S9S4,Q4I963	0.263976	0.619627	0.166667
GO:0008137	NADH dehydrogenase (ubiquinone) activity	F	1	6	93	1870	0.0107527	0.00320856	over	I1RMK7	A0A0E0SAR4,I1RMK7,I1RXD9,I1RY21,I1RY92,I1S5X9	0.263976	0.504344	0.166667
GO:0043001	Golgi to plasma membrane protein transport	P	1	6	93	1870	0.0107527	0.00320856	over	I1RGD4	I1RGD4,I1RUQ0,I1RYU6,I1S2B6,I1S9S4,Q4I963	0.263976	0.619627	0.166667
GO:0030145	manganese ion binding	F	1	6	93	1870	0.0107527	0.00320856	over	A0A098D8R7	A0A098D4I9,A0A098D8R7,A0A098DQM6,A0A098E4T8,I1RKP1,I1RN48	0.263976	0.504344	0.166667
GO:1903825	organic acid transmembrane transport	P	1	6	93	1870	0.0107527	0.00320856	over	I1RCU1	I1RHZ3,I1RSF6,I1RCU1,V6RE46,I1RSK9,A0A1C3YLW8	0.263976	0.619627	0.166667
GO:0071616	acyl-CoA biosynthetic process	P	1	6	93	1870	0.0107527	0.00320856	over	I1RJY7	A0A0E0RQ82,A0A098DEP8,I1RJY7,I1RN88,I1S8C1,I1RA13	0.263976	0.619627	0.166667
GO:0008536	Ran GTPase binding	F	1	6	93	1870	0.0107527	0.00320856	over	I1RVA7	I1RVA7,I1RYJ8,A0A098DSY3,I1REX4,I1RJS5,I1S2A8	0.263976	0.504344	0.166667
GO:0030176	integral component of endoplasmic reticulum membrane	C	1	6	93	1870	0.0107527	0.00320856	over	I1RQ48	I1R9U9,I1RAZ1,I1RQ41,I1RQ48,I1RR35,V6QUV7	0.263976	0.597827	0.166667
GO:0006139	nucleobase-containing compound metabolic process	P	21	366	93	1870	0.225806	0.195722	over	I1RMI4,I1S2C0,I1RBF4,A0A098DVZ4,V6RLM7,A0A098DDY0,I1RN67,Q4HYB8,I1RRH1,I1RRG6,A0A1I9F777,A0A098D8R7,I1RZP2,I1RC11,I1RTG7,I1RUP9,I1RCS6,I1S219,I1RMK7,I1RSK0,A0A098DSA6	I1RRX4,A0A1C3YM09,A0A098DKZ5,I1RMI4,I1RSY2,A0A098DPX7,I1RB73,I1RY69,A0A098DRN3,A0A1C3YK48,I1R9W6,I1RNC6,I1RST8,Q4I2X5,Q4IEV4,V6QT89,I1R9X2,I1RN53,I1RRR4,Q4IF76,A0A0E0RV96,I1RCI3,I1RC84,I1RSW0,I1RAQ5,I1RBC5,I1RWD7,A0A1C3YK18,I1S0N7,A0A1C3YKL4,I1RN48,I1RZ40,I1RZG9,I1RCA7,I1S1X9,A0A098DDK7,A0A0E0S1T0,A0A1C3YI62,I1REJ1,I1RK92,I1RN59,I1RN78,Q4I5I4,A0A1C3YJA8,I1RAU6,I1RRQ3,I1RRQ6,I1RZK6,I1S2C0,Q4IPI1,I…	0.263996	0.619627	0.057377
GO:0044283	small molecule biosynthetic process	P	7	105	93	1870	0.0752688	0.0561497	over	A0A098DDD2,V6RLM7,I1RZJ7,I1RR68,I1RQ48,I1RMW8,A0A098E446	I1RFK3,A0A1C3YI49,I1RBE7,I1RPW1,V6RQW4,I1RNG4,I1S1W8,I1S0H2,I1RZT6,A0A098DDD2,A0A1C3YN26,I1RGB2,I1RP86,I1RSF7,V6RLM7,V6RV57,A0A098DEP8,A0A1C3YIV7,I1RCB4,I1RM26,I1RPW2,I1RVX9,I1RYU5,I1RZT0,V6S110,I1RSZ9,V6RDH3,A0A098DH82,I1RC39,I1RCV1,I1RW06,I1S4D0,V6RY56,I1RMM8,I1RTG4,I1RZJ7,A0A0E0SE31,I1RMW9,I1RR68,I1RQ48,I1RPE5,I1RY35,I1RY81,I1RZD0,V6RPN0,A0A1C3YKL8,I1RA51,I1RFK1,I1RZ21,A0A098D381,I1RCZ9,I1RDE7…	0.264047	0.619627	0.0666667
GO:0009890	negative regulation of biosynthetic process	P	4	53	93	1870	0.0430108	0.0283422	over	I1RCS6,I1S219,I1RSK0,A0A098E446	A0A098DPX7,A0A098DRN3,A0A1C3YK48,I1R9W6,I1RNC6,I1RST8,I1RY69,A0A1C3YM09,I1RRX4,Q4I2X5,Q4IEV4,V6QT89,A0A1C3YJA8,I1RBC5,I1RED5,I1RRJ6,Q4HTT1,A0A098DDK7,I1RBW1,I1RSI4,I1RYN4,I1S034,Q4IJP1,I1S788,Q4IMD1,I1RB73,A0A0E0SN30,I1RCS6,I1S810,A0A098DPR9,I1RZM1,I1S020,I1RG11,I1S219,A0A098D8Z6,I1RXF8,I1RBY8,I1RSW5,I1RUQ0,I1RFZ3,A0A1C3YKL4,I1RN61,I1RZ40,I1SAM4,I1RSK0,I1RNI6,A0A1C3YL99,I1RKR6,I1RQ67,I1RN78,A0A09…	0.26835	0.619627	0.0754717
GO:0009150	purine ribonucleotide metabolic process	P	4	53	93	1870	0.0430108	0.0283422	over	A0A098DVZ4,V6RLM7,I1RMK7,A0A098DSA6	A0A098DVZ4,A0A1C3YN26,I1RAH1,I1RCM5,I1RGB2,I1RP86,V6RLM7,A0A0E0RPV7,A0A0E3SXN6,I1RAM9,I1RAV5,I1RMQ6,I1RYN2,I1S0Q7,I1S0R8,I1RZM9,I1RS25,I1S1W3,I1RBE4,Q4HXF0,I1RPK0,A0A0E0SMR8,A0A1C3YI05,I1RFM6,I1RVY2,I1RXB1,I1RXV9,I1RYI7,I1RYJ7,A0A1C3YMC0,I1RCU4,I1RWW7,A0A1C3YI20,I1R9Y4,I1RA49,I1RAA2,I1RAW3,I1RFJ5,I1RRX5,I1RYH7,I1S7Y0,I1S911,Q4I2J8,I1RMU9,I1RMK7,A0A098DK15,I1RMJ7,V6QVH8,I1RZQ6,I1RAU9,I1RS90,A0A098…	0.26835	0.619627	0.0754717
GO:0006163	purine nucleotide metabolic process	P	4	53	93	1870	0.0430108	0.0283422	over	A0A098DVZ4,V6RLM7,I1RMK7,A0A098DSA6	A0A098DVZ4,A0A1C3YN26,I1RAH1,I1RCM5,I1RGB2,I1RP86,V6RLM7,A0A0E0RPV7,A0A0E3SXN6,I1RAM9,I1RAV5,I1RMQ6,I1RYN2,I1S0Q7,I1S0R8,I1RZM9,I1RS25,I1S1W3,I1RBE4,Q4HXF0,I1RPK0,A0A0E0SMR8,A0A1C3YI05,I1RFM6,I1RVY2,I1RXB1,I1RXV9,I1RYI7,I1RYJ7,A0A1C3YMC0,I1RCU4,I1RWW7,A0A1C3YI20,I1R9Y4,I1RA49,I1RAA2,I1RAW3,I1RFJ5,I1RRX5,I1RYH7,I1S7Y0,I1S911,Q4I2J8,I1RMU9,I1RMK7,A0A098DK15,I1RMJ7,V6QVH8,I1RZQ6,I1RAU9,I1RS90,A0A098…	0.26835	0.619627	0.0754717
GO:0044255	cellular lipid metabolic process	P	4	53	93	1870	0.0430108	0.0283422	over	I1RR68,I1RQ48,I1REB5,I1RMW8	I1RCT9,A0A1I9FRY6,I1RRS6,I1RZ15,A0A0E0SE31,I1RMW9,I1RR68,I1RN19,I1RWC1,I1RQ48,A0A0E0SID1,I1RE12,I1RKZ8,I1RZZ6,I1REY8,I1RDZ5,I1RYJ8,V6RXE7,I1RY25,A0A0E0SE71,I1RPE5,I1RY35,I1RY81,I1RZD0,V6RPN0,A0A1C3YKL8,I1REB5,I1RZT6,A0A098DPE3,A0A0E0S5J3,I1S0N8,I1RZV5,I1S130,A0A1C3YHG7,I1R9M7,I1RX09,I1RX10,I1RUP5,V6RG04,I1RGA1,I1RMU7,I1RAZ1,I1RUQ0,I1RRC4,I1RE86,I1RYS3,A0A098DXK5,A0A0E0S9Q2,I1RNI6,I1RMW8,A0A1C3YJA…	0.26835	0.619627	0.0754717
GO:0031327	negative regulation of cellular biosynthetic process	P	4	53	93	1870	0.0430108	0.0283422	over	I1RCS6,I1S219,I1RSK0,A0A098E446	A0A098DPX7,A0A098DRN3,A0A1C3YK48,I1R9W6,I1RNC6,I1RST8,I1RY69,A0A1C3YM09,I1RRX4,Q4I2X5,Q4IEV4,V6QT89,A0A1C3YJA8,I1RBC5,I1RED5,I1RRJ6,Q4HTT1,A0A098DDK7,I1RBW1,I1RSI4,I1RYN4,I1S034,Q4IJP1,I1S788,Q4IMD1,I1RB73,A0A0E0SN30,I1RCS6,I1S810,A0A098DPR9,I1RZM1,I1S020,I1RG11,I1S219,A0A098D8Z6,I1RXF8,I1RBY8,I1RSW5,I1RUQ0,I1RFZ3,A0A1C3YKL4,I1RN61,I1RZ40,I1SAM4,I1RSK0,I1RNI6,A0A1C3YL99,I1RKR6,I1RQ67,I1RN78,A0A09…	0.26835	0.619627	0.0754717
GO:1901566	organonitrogen compound biosynthetic process	P	19	329	93	1870	0.204301	0.175936	over	I1RN67,I1RQE7,A0A098E0Z2,A0A1C3YHX8,A0A1C3YKM9,I1RD29,I1RE77,I1REK8,I1RFU8,I1RLU6,I1RS18,I1RS24,I1RSQ7,I1RVQ0,I1RZL7,V6QW22,I1RZJ7,A0A1C3YMA1,A0A098E446	I1RKR5,I1RFK3,A0A1C3YI49,I1RBE7,I1RPW1,V6RQW4,I1RNG4,I1S1W8,A0A098DEE0,A0A098DNE2,A0A0E0RVZ1,A0A1C3YJ43,I1RCJ7,I1RCM3,I1RFQ7,I1RFT6,I1RM82,I1RNN1,I1RP27,I1RPU3,I1RQ81,I1RRV1,I1RSK1,I1RWI5,I1RZ40,I1S0N4,I1RN61,A0A098DP99,A0A098DPS3,A0A0E0SMM8,I1RCD8,I1RFL4,I1RJV4,I1RN18,I1RN67,I1RNC1,I1RPP3,I1RQE7,I1RRS8,I1RRT8,I1RT04,I1RWH4,I1RWQ8,I1RZZ9,I1S0L4,I1S2E9,Q4IJT5,V6RCG5,V6RMW6,Q4I7K4,A0A098DMF8,I1RWD7…	0.269423	0.619952	0.0577508
GO:0044281	small molecule metabolic process	P	17	292	93	1870	0.182796	0.15615	over	A0A098DVZ4,I1RJY7,I1RZJ7,A0A098DDD2,V6RLM7,A0A098DDY0,I1RFM4,I1RR68,I1RQ48,I1RC11,I1RTG7,I1RUP9,I1RMK7,I1RRG1,A0A098DSA6,I1RMW8,A0A098E446	I1RFK3,A0A1C3YI49,I1RBE7,I1RPW1,V6RQW4,I1RNG4,I1S1W8,I1S0H2,I1RCT9,A0A098DVI8,V6RM02,I1RND4,A0A098DQB4,A0A1C3YI27,I1RT37,A0A098DVZ4,I1RCG5,A0A098E4T8,I1RJQ5,V6RAN2,A0A1C3YKR7,I1RMC5,I1RZT6,V6QVV9,I1RHJ2,I1RSA3,A0A0E0RQ82,I1RVI8,A0A098DEP8,I1RJY7,I1RN88,I1S8C1,I1RSF7,I1RZJ7,A0A098DDD2,A0A1C3YN26,I1RGB2,I1RP86,V6RLM7,V6RV57,I1RAH1,I1RCM5,I1RRF5,I1RWM4,Q4HYR2,A0A098DDY0,I1RAQ4,I1RSB7,A0A098DPB1,A0A1…	0.274406	0.629242	0.0582192
GO:0044260	cellular macromolecule metabolic process	P	30	544	93	1870	0.322581	0.290909	over	I1RMI4,I1S2C0,I1RN67,I1RQE7,I1RZP2,Q4HYB8,I1RRH1,I1RRG6,A0A1I9F777,A0A098D8R7,A0A098E0Z2,A0A1C3YHX8,A0A1C3YKM9,I1RD29,I1RE77,I1REK8,I1RFU8,I1RLU6,I1RS18,I1RS24,I1RSQ7,I1RVQ0,I1RZL7,V6QW22,I1RSK0,I1RSL6,I1S202,I1RCS6,I1S219,A0A1C3YMA1	I1RRX4,A0A1C3YM09,I1RKR5,A0A098DKZ5,I1RMI4,I1RSY2,A0A098DPX7,I1RB73,I1RY69,A0A098DRN3,A0A1C3YK48,I1R9W6,I1RNC6,I1RST8,P0C431,I1RQN9,A0A098DG50,Q4I2X5,Q4IEV4,V6QT89,I1R9X2,I1RN53,I1RRR4,Q4IF76,A0A0E0SGT0,A0A1C3YIZ8,I1S0S6,A0A098DES7,A0A098DUN7,I1S0N8,A0A098E508,A0A0E0SMT9,I1RAU6,I1RYZ9,V6RGI1,A0A0E0RV96,I1RCI3,I1RC84,I1RSW0,I1RAQ5,I1RBC5,I1RWD7,A0A1C3YK18,I1S0N7,A0A1C3YKL4,I1RN48,I1RZ40,I1RZG9,I1R…	0.280162	0.638132	0.0551471
GO:0000287	magnesium ion binding	F	2	21	93	1870	0.0215054	0.0112299	over	A0A1C3YI53,I1RMW8	A0A0E0RQ82,A0A0E0SE31,A0A1C3YHT4,A0A1C3YI49,A0A1C3YI53,A0A1C3YL54,I1RA62,I1RBY9,I1RC31,I1RCM5,I1RCR6,I1RMJ7,I1RMW8,I1RNY6,I1RRF5,I1RRL4,I1RSY1,I1RYW9,I1S0V7,V6RBN2,V6RPS5	0.280894	0.531308	0.0952381
GO:0022413	reproductive process in single-celled organism	P	2	21	93	1870	0.0215054	0.0112299	over	I1RSL6,I1RZL3	I1S4P6,I1RSL6,I1RAY2,I1RRJ6,A0A098D4I9,A0A098DRN3,A0A1C3YL99,I1RPA6,I1RPS2,I1RRM2,I1RSR3,I1RZL3,I1RT41,I1RWI3,I1RZ91,I1RQ70,I1S1Z9,I1REC4,I1RYY6,I1RZS5,A0A1C3YIZ8	0.280894	0.638132	0.0952381
GO:1901564	organonitrogen compound metabolic process	P	33	603	93	1870	0.354839	0.32246	over	I1RN67,I1RQE7,I1RZP2,A0A098DVZ4,V6RLM7,A0A098DDY0,A0A098E0Z2,A0A1C3YHX8,A0A1C3YKM9,I1RD29,I1RE77,I1REK8,I1RFU8,I1RLU6,I1RS18,I1RS24,I1RSQ7,I1RVQ0,I1RZL7,V6QW22,I1RSK0,I1RSL6,A0A098D8R7,A0A1C3YJV7,I1R9N9,I1S202,I1RZJ7,I1RC11,I1RMK7,A0A1C3YMA1,I1RQA5,A0A098DSA6,A0A098E446	I1RKR5,I1RFK3,A0A1C3YI49,I1RBE7,I1RPW1,V6RQW4,P0C431,I1RNG4,I1S1W8,I1RQN9,A0A098DG50,A0A0E0SGT0,A0A1C3YIZ8,I1S0S6,A0A098DES7,A0A098DUN7,I1S0N8,A0A098E508,A0A0E0SMT9,I1RAU6,I1RYZ9,V6RGI1,I1S7M8,Q4INZ9,A0A098DPX7,A0A1C3YIE7,A0A1I9F9W7,A0A1I9FNW1,Q4HXF6,Q4I5R9,Q4IN00,I1S0H2,A0A098DEE0,A0A098DNE2,A0A0E0RVZ1,A0A1C3YJ43,I1RCJ7,I1RCM3,I1RFQ7,I1RFT6,I1RM82,I1RNN1,I1RP27,I1RPU3,I1RQ81,I1RRV1,I1RSK1,I1RWI5…	0.281162	0.638132	0.0547264
GO:0016491	oxidoreductase activity	F	14	238	93	1870	0.150538	0.127273	over	A0A1C3YIV0,I1RMK7,I1RQ48,I1S269,A0A098E446,I1RZJ7,I1RMW8,A0A098DVZ4,I1RC11,I1RMI4,V6R3V4,I1RFM4,I1RCS6,I1REI6	A0A0E3SXN6,A0A1C3YI88,A0A1C3YIV0,A0A1C3YK94,I1RE52,I1RMK7,I1RNM7,I1RQ48,I1RWF4,I1RXD9,I1RYU6,I1S9S4,I1RYA0,I1RYC8,I1REY8,I1RSE0,I1RPS4,A0A098DH82,I1RC39,I1RCA0,I1S4E7,I1RRS6,I1RRF5,I1S9T6,I1S5I4,I1RBE4,I1RM26,I1RW43,I1RZE7,I1RK44,I1S0H2,I1S269,I1RZV5,I1RQ99,A0A098E446,A0A098DJU9,I1RGU6,I1RR45,V6RVJ3,I1RBK1,I1RS40,A0A1C3YKH2,I1RKB7,I1RX39,I1RZM9,Q4ING3,I1RZJ7,I1RZ52,I1RMW8,I1RMW9,I1RCG5,I1RJT5,I1R…	0.288969	0.531308	0.0588235
GO:0009259	ribonucleotide metabolic process	P	4	55	93	1870	0.0430108	0.0294118	over	A0A098DVZ4,V6RLM7,I1RMK7,A0A098DSA6	A0A098DVZ4,A0A1C3YN26,I1RAH1,I1RCM5,I1RGB2,I1RP86,V6RLM7,A0A0E0RPV7,A0A0E3SXN6,I1RAM9,I1RAV5,I1RMQ6,I1RYN2,I1S0Q7,I1S0R8,I1RZM9,I1RS25,I1S1W3,I1RBE4,Q4HXF0,I1RPK0,A0A0E0SMR8,A0A1C3YI05,I1RFM6,I1RVY2,I1RXB1,I1RXV9,I1RYI7,I1RYJ7,I1RMG6,A0A1C3YMC0,I1RCU4,I1RWW7,A0A1C3YI20,I1R9Y4,I1RA49,I1RAA2,I1RAW3,I1RFJ5,I1RRX5,I1RYH7,I1S7Y0,I1S911,Q4I2J8,I1RMU9,I1RMK7,A0A098DK15,I1RMJ7,V6QVH8,O74638,I1RZQ6,I1RAU9…	0.291051	0.658331	0.0727273
GO:0043170	macromolecule metabolic process	P	33	607	93	1870	0.354839	0.324599	over	I1RMI4,I1S2C0,I1RN67,I1RQE7,I1RZP2,Q4HYB8,I1RRH1,I1RRG6,A0A1I9F777,A0A098D8R7,A0A098E0Z2,A0A1C3YHX8,A0A1C3YKM9,I1RD29,I1RE77,I1REK8,I1RFU8,I1RLU6,I1RS18,I1RS24,I1RSQ7,I1RVQ0,I1RZL7,V6QW22,I1RSK0,I1RSL6,A0A1C3YJV7,I1R9N9,I1S202,I1RCS6,I1S219,A0A1C3YMA1,I1RQA5	I1RRX4,A0A1C3YM09,I1RKR5,A0A098DKZ5,I1RMI4,I1RSY2,A0A098DPX7,I1RB73,I1RY69,A0A098DRN3,A0A1C3YK48,I1R9W6,I1RNC6,I1RST8,P0C431,I1RQN9,A0A098DG50,Q4I2X5,Q4IEV4,V6QT89,I1R9X2,I1RN53,I1RRR4,Q4IF76,A0A0E0SGT0,A0A1C3YIZ8,I1S0S6,A0A098DES7,A0A098DUN7,I1S0N8,A0A098E508,A0A0E0SMT9,I1RAU6,I1RYZ9,V6RGI1,A0A0E0RV96,I1RCI3,I1RC84,I1RSW0,I1RJW0,I1RK44,I1RV63,I1RAQ5,I1RBC5,I1RWD7,A0A1C3YK18,I1S0N7,A0A1C3YKL4,I1R…	0.296773	0.659947	0.0543657
GO:0043254	regulation of protein complex assembly	P	2	22	93	1870	0.0215054	0.0117647	over	A0A1I9F9C1,Q4HYB8	I1RRC8,A0A1I9F9C1,Q4INI2,I1S7W2,A0A1B0P444,I1RTG3,I1RAS5,I1RBB0,I1S270,I1S8E0,I1RMJ1,I1S810,A0A098D226,A0A098DPX7,A0A0E0SPD4,I1RC95,I1RDB1,Q4HYB8,V6QWX8,V6RVG3,I1S0G0,V6RGI1	0.29973	0.659947	0.0909091
GO:0005657	replication fork	C	1	7	93	1870	0.0107527	0.00374332	over	Q4HYB8	I1RA10,I1RAH4,I1RRX4,I1RSI4,Q4HYB8,A0A098DPT9,A0A0E0RW49	0.300698	0.652218	0.142857
GO:0000478	endonucleolytic cleavage involved in rRNA processing	P	1	7	93	1870	0.0107527	0.00374332	over	I1S2C0	I1RAU6,I1RRQ3,I1RRQ6,I1RZK6,I1S2C0,Q4IPI1,I1RML0	0.300698	0.659947	0.142857
GO:0046912	transferase activity, transferring acyl groups, acyl groups converted into alkyl on transfer	F	1	7	93	1870	0.0107527	0.00374332	over	A0A098E0Z2	A0A098DUS9,A0A1C3YHG7,I1RCU2,I1RY35,I1RWM4,A0A098E0Z2,I1RF85	0.300698	0.531308	0.142857
GO:0005342	organic acid transmembrane transporter activity	F	1	7	93	1870	0.0107527	0.00374332	over	I1RCU1	I1RHZ3,A0A1C3YLW8,I1RSK9,I1RCU1,V6RE46,I1RNJ0,I1RSF6	0.300698	0.531308	0.142857
GO:0008541	proteasome regulatory particle, lid subcomplex	C	1	7	93	1870	0.0107527	0.00374332	over	I1RYH9	I1R9Y9,I1RB74,I1RUN8,I1RUQ5,I1RYH9,I1S1W4,V6RKY7	0.300698	0.652218	0.142857
GO:0008514	organic anion transmembrane transporter activity	F	1	7	93	1870	0.0107527	0.00374332	over	I1RCU1	I1RHZ3,A0A1C3YLW8,I1RSK9,I1RCU1,V6RE46,I1RNJ0,I1RSF6	0.300698	0.531308	0.142857
GO:1905268	negative regulation of chromatin organization	P	1	7	93	1870	0.0107527	0.00374332	over	I1S219	I1RBC5,A0A098DPX7,I1RST8,I1S219,A0A1C3YM09,I1RB73,I1RY69	0.300698	0.659947	0.142857
GO:0032947	protein complex scaffold activity	F	1	7	93	1870	0.0107527	0.00374332	over	I1RNY9	A0A098D4I9,A0A1C3YJZ2,A0A1C3YN27,I1RNY9,I1RPQ7,I1RT81,I1RXE5	0.300698	0.531308	0.142857
GO:0030833	regulation of actin filament polymerization	P	1	7	93	1870	0.0107527	0.00374332	over	A0A1I9F9C1	A0A1I9F9C1,Q4INI2,I1S7W2,I1RAS5,I1RBB0,I1S270,I1S8E0	0.300698	0.659947	0.142857
GO:0008509	anion transmembrane transporter activity	F	1	7	93	1870	0.0107527	0.00374332	over	I1RCU1	I1RHZ3,A0A1C3YLW8,I1RSK9,I1RCU1,V6RE46,I1RNJ0,I1RSF6	0.300698	0.531308	0.142857
GO:0034067	protein localization to Golgi apparatus	P	1	7	93	1870	0.0107527	0.00374332	over	I1RGD4	I1RGD3,I1RGD4,A0A098DJC8,I1RC52,I1REC4,I1RG99,I1RSP4	0.300698	0.659947	0.142857
GO:1902410	mitotic cytokinetic process	P	1	7	93	1870	0.0107527	0.00374332	over	I1RZL3	A0A098DRN3,I1RST4,A0A1C3YIA8,I1REK3,I1RT41,I1RZL3,I1S270	0.300698	0.659947	0.142857
GO:0098656	anion transmembrane transport	P	1	7	93	1870	0.0107527	0.00374332	over	I1RCU1	I1RHZ3,I1RSF6,I1RCU1,V6RE46,I1RNJ0,I1RSK9,A0A1C3YLW8	0.300698	0.659947	0.142857
GO:0006563	L-serine metabolic process	P	1	7	93	1870	0.0107527	0.00374332	over	I1RZJ7	I1RSZ9,V6RDH3,I1RMM8,I1RTG4,I1RZJ7,I1RQE8,V6RK96	0.300698	0.659947	0.142857
GO:1901681	sulfur compound binding	F	1	7	93	1870	0.0107527	0.00374332	over	I1RZ89	I1RZ89,I1RSF7,I1RFH9,I1RBY9,I1RKB2,V6RPS5,I1RSY1	0.300698	0.531308	0.142857
GO:0015036	disulfide oxidoreductase activity	F	1	7	93	1870	0.0107527	0.00374332	over	A0A1C3YIV0	I1RMJ3,I1RBF3,I1RBY8,A0A0E0RUW5,A0A1C3YIV0,I1RFD1,I1RYB8	0.300698	0.531308	0.142857
GO:0046943	carboxylic acid transmembrane transporter activity	F	1	7	93	1870	0.0107527	0.00374332	over	I1RCU1	I1RHZ3,A0A1C3YLW8,I1RSK9,I1RCU1,V6RE46,I1RNJ0,I1RSF6	0.300698	0.531308	0.142857
GO:0045239	tricarboxylic acid cycle enzyme complex	C	1	7	93	1870	0.0107527	0.00374332	over	I1RZJ7	I1S2F5,I1RNY6,I1RYW9,A0A098DPB1,I1RKB2,I1RZJ7,V6RRM0	0.300698	0.652218	0.142857
GO:0032553	ribonucleotide binding	F	14	242	93	1870	0.150538	0.129412	over	A0A098DDD2,A0A098DSA6,A0A1C3YHS3,A0A1C3YJV7,I1RAY4,I1RGA6,I1RMI4,I1RPH1,I1RPR1,I1RQ21,I1RQA5,I1RR68,I1RSK0,I1RCS6	A0A098D226,A0A098D3G8,A0A098D3M4,A0A098D873,A0A098DDD1,A0A098DDD2,A0A098DDK7,A0A098DES7,A0A098DGV1,A0A098DJP3,A0A098DK15,A0A098DKZ5,A0A098DQ41,A0A098DQB4,A0A098DSA6,A0A098DY09,A0A098E025,A0A098E162,A0A0E0RPV7,A0A0E0RQ82,A0A0E0SEM1,A0A0E0SGT0,A0A0E0SK74,A0A0E0SKT2,A0A0E0SMT9,A0A1C3YHS3,A0A1C3YI20,A0A1C3YI27,A0A1C3YIV7,A0A1C3YIZ8,A0A1C3YJV7,A0A1C3YK08,A0A1C3YK11,A0A1C3YK68,A0A1C3YKL4,A0A1C3YKS2,A0A…	0.311513	0.54631	0.0578512
GO:0008152	metabolic process	P	59	1131	93	1870	0.634409	0.604813	over	I1RMI4,I1S2C0,I1RN67,I1RQE7,I1RZP2,A0A098DDY0,I1RFM4,A0A098DSA6,A0A098DVZ4,I1RBF4,I1RJY7,I1RZJ7,A0A098DDD2,V6RLM7,A0A098E446,A0A1C3YIV0,I1RC11,I1RCS6,I1REI6,I1RMW8,I1RQ48,I1S269,V6R3V4,Q4HYB8,I1RRH1,I1RRG6,A0A1I9F777,A0A098D8R7,A0A098E0Z2,A0A1C3YHX8,A0A1C3YKM9,I1RD29,I1RE77,I1REK8,I1RFU8,I1RLU6,I1RS18,I1RS24,I1RSQ7,I1RVQ0,I1RZL7,V6QW22,I1RSK0,I1RSL6,A0A1C3YJV7,I1R9N9,I1S202,I1RR68,A0A1C3YI53,I1RE…	I1RRX4,A0A1C3YM09,I1RKR5,I1RPA6,I1RX50,I1S2B6,A0A098DKZ5,I1RMI4,I1RSY2,A0A098DPX7,I1RB73,I1RFK3,I1RYS3,Q4I1N3,A0A1C3YI49,I1RBE7,I1RPW1,V6RQW4,I1RY69,A0A098DRN3,A0A1C3YK48,I1R9W6,I1RNC6,I1RST8,P0C431,I1RNG4,I1S1W8,I1RQN9,A0A098DG50,Q4I2X5,Q4IEV4,V6QT89,I1R9X2,I1RN53,I1RRR4,Q4IF76,A0A0E0SGT0,A0A1C3YIZ8,I1S0S6,A0A098DES7,A0A098DUN7,I1S0N8,A0A098E508,A0A0E0SMT9,I1RAU6,I1RYZ9,V6RGI1,A0A0E0RV96,I1RCI3,…	0.314008	0.686564	0.0521662
GO:0048523	negative regulation of cellular process	P	6	93	93	1870	0.0645161	0.0497326	over	I1RSK0,A0A1I9F9C1,I1RCS6,I1RZL3,I1S219,A0A098E446	A0A1C3YM09,A0A1C3YL99,I1RSK0,A0A098DPX7,A0A098DRN3,A0A1C3YK48,I1R9W6,I1RNC6,I1RST8,I1RY69,I1RRX4,Q4I2X5,Q4IEV4,V6QT89,A0A1C3YJA8,A0A1C3YIZ8,A0A1C3YIA8,I1RBC5,A0A1I9F9C1,Q4INI2,I1S7W2,I1RED5,I1RRJ6,Q4HTT1,A0A098DDK7,I1RBW1,I1RSI4,I1RYN4,I1S034,Q4IJP1,A0A1B0P444,I1RN65,I1S0P4,I1S788,Q4IMD1,A0A1C3YKN3,I1RSW5,I1RYX8,I1RC00,I1RKG1,I1RB73,A0A0E0SN30,I1RCS6,I1S810,A0A098DPR9,I1RZM1,I1S020,I1RZL3,I1RG11,…	0.31489	0.686564	0.0645161
GO:0043648	dicarboxylic acid metabolic process	P	2	23	93	1870	0.0215054	0.0122995	over	I1RZJ7,I1RFM4	A0A098DPB1,I1RZJ7,I1RMJ7,V6RRM0,A0A1C3YLC2,I1RFI4,I1RFM4,I1RW43,V6S110,A0A098DH82,I1RC39,I1RCV1,I1RW06,I1RD80,A0A098D381,I1RDE7,I1RK93,V6RKN5,I1RJT5,I1RSE0,I1RR96,I1S2V9,I1S0X1	0.31849	0.692144	0.0869565
GO:1990204	oxidoreductase complex	C	2	23	93	1870	0.0215054	0.0122995	over	I1RZJ7,I1RJY7	A0A1C3YJQ2,A0A098DVI8,I1RZJ7,V6RM02,I1RHJ2,A0A0E3SXN6,I1S2F5,A0A098DEP8,I1RJY7,I1RN88,I1S8C1,I1RNY6,I1RYW9,A0A0E0RPV7,I1RAM9,I1RAV5,I1RMQ6,I1RYN2,I1S0Q7,I1S0R8,A0A098DPB1,I1RKB2,I1RNM7	0.31849	0.671884	0.0869565
GO:0046983	protein dimerization activity	F	2	23	93	1870	0.0215054	0.0122995	over	Q4HTT2,Q4IER8	A0A098DG50,A0A1B0P444,I1RCK2,I1RMJ1,I1RSY1,I1RZK6,A0A098DX13,A0A1C3YJZ2,E1AQX1,I1RA46,I1RNC6,I1RXE5,Q4HTT1,Q4HTT2,Q4IER8,Q4IMD1,A0A1C3YIR8,A0A1C3YM49,I1RM26,I1RNI6,I1RW43,I1RY71,V6QUE6	0.31849	0.554409	0.0869565
GO:0030684	preribosome	C	2	23	93	1870	0.0215054	0.0122995	over	I1S2C0,I1RN67	I1R9V7,I1RBG9,I1RE00,I1RZK6,I1S2C0,I1S2E8,V6RRU8,A0A0E0S7B3,I1RAZ8,I1RM06,I1RPY1,I1RQA2,I1RRQ6,I1RS47,I1RTF4,Q4I830,Q4IEK8,I1RN67,I1RD22,I1RRQ3,I1RCL3,I1RAY2,A0A1C3YHP0	0.31849	0.671884	0.0869565
GO:0042592	homeostatic process	P	3	41	93	1870	0.0322581	0.0219251	over	A0A1C3YIV0,I1RZJ7,I1S4Z7	I1S4P6,A0A0E0RW49,A0A1C3YKN3,I1RRJ6,I1S788,I1RAH1,A0A098DB54,A0A098DMU3,A0A098DT48,A0A0E0RUW5,A0A1C3YIV0,A0A1C3YKF3,I1RBY8,I1RFD1,I1RMJ3,I1RN84,I1RNJ0,I1RYB8,I1RZJ7,I1S4Z7,V6RKY8,A0A1C3YL99,I1RAU9,I1RFI3,A0A098DGQ1,A0A1C3YJK5,I1RAV7,I1RZI8,V6RM66,A0A098DPT9,A0A098DR47,I1RM07,I1RMF2,V6RGI1,I1RZM1,I1S0S6,A0A098DES7,A0A098DUN7,A0A1C3YML2,I1S247,I1RS90	0.334061	0.698475	0.0731707
GO:0044454	nuclear chromosome part	C	3	41	93	1870	0.0322581	0.0219251	over	I1RVA7,Q4HYB8,I1RSL6	A0A1C3YL99,Q4IBX0,A0A098DR47,I1RRJ6,I1S788,I1RTG3,I1RC07,I1RFJ2,I1RNF4,I1RVA7,I1S0N7,Q4HTT1,Q4HYB8,Q4IEV4,I1RFN0,A0A098DPT9,A0A0E0RW49,I1RAH4,I1RRX4,I1RSI4,Q4I948,I1RXF8,Q4IMD1,I1RAH9,I1RE37,I1RRM2,I1RSL6,A0A098DZN5,I1RC80,I1S1V2,I1RUR2,I1RB73,I1RY69,I1RG11,I1RT41,Q4ICA8,I1RKD0,I1RQP1,I1RT24,I1S086,Q4IPI4	0.334061	0.68319	0.0731707
GO:0003676	nucleic acid binding	F	14	246	93	1870	0.150538	0.131551	over	A0A098D8R7,I1RCU1,I1S219,I1S8Z0,Q4HTT2,Q4IER8,I1RQA5,I1RN67,I1RS18,I1RFM4,A0A1C3YMA1,I1S2C0,I1RZP2,I1RRG6	I1RC05,I1RE87,I1RM35,I1RRV1,I1RE37,I1RNB8,I1RZG9,A0A098DPR9,I1RNI6,Q4IMD1,V6QWX8,I1RNC6,I1RCU3,A0A098D8R7,A0A098DDB6,A0A098DGD2,A0A098DKZ5,A0A098DX13,A0A098E162,A0A0E0S657,A0A0E0SIF1,A0A0E0SMT9,A0A0E0SMY1,A0A0E3SXN6,A0A1C3YIK5,A0A1C3YIL1,A0A1C3YIR8,A0A1C3YJ08,A0A1C3YJG6,A0A1C3YLB8,E1AQX1,I1RAP1,I1RBW1,I1RCU1,I1RG11,I1RLS1,I1RMT5,I1RNP3,I1RRX4,I1RS47,I1RSF7,I1RTF5,I1RWF3,I1RZ85,I1RZB5,I1S219,I1S81…	0.334556	0.555405	0.0569106
GO:0097367	carbohydrate derivative binding	F	14	246	93	1870	0.150538	0.131551	over	A0A098DDD2,A0A098DSA6,A0A1C3YHS3,A0A1C3YJV7,I1RAY4,I1RGA6,I1RMI4,I1RPH1,I1RPR1,I1RQ21,I1RQA5,I1RR68,I1RSK0,I1RCS6	A0A098D226,A0A098D3G8,A0A098D3M4,A0A098D873,A0A098DDD1,A0A098DDD2,A0A098DDK7,A0A098DES7,A0A098DGV1,A0A098DJP3,A0A098DK15,A0A098DKZ5,A0A098DQ41,A0A098DQB4,A0A098DSA6,A0A098DY09,A0A098E025,A0A098E162,A0A0E0RPV7,A0A0E0RQ82,A0A0E0SEM1,A0A0E0SGT0,A0A0E0SK74,A0A0E0SKT2,A0A0E0SMT9,A0A1C3YHS3,A0A1C3YI20,A0A1C3YI27,A0A1C3YIV7,A0A1C3YIZ8,A0A1C3YJV7,A0A1C3YK08,A0A1C3YK11,A0A1C3YK68,A0A1C3YKL4,A0A1C3YKS2,A0A…	0.334556	0.555405	0.0569106
GO:0060968	regulation of gene silencing	P	1	8	93	1870	0.0107527	0.00427807	over	I1S219	I1RBC5,I1RST8,I1S219,A0A1C3YM09,I1RB73,I1RY69,I1RXF8,A0A098DPX7	0.335607	0.698475	0.125
GO:0030041	actin filament polymerization	P	1	8	93	1870	0.0107527	0.00427807	over	A0A1I9F9C1	A0A1I9F9C1,Q4INI2,I1S7W2,I1RAS5,I1RBB0,I1S270,I1S8E0,I1RCP8	0.335607	0.698475	0.125
GO:0017016	Ras GTPase binding	F	1	8	93	1870	0.0107527	0.00427807	over	I1RVA7	I1RVA7,I1RYJ8,I1RWA9,A0A098DSY3,I1REX4,I1RJS5,I1S2A8,A0A1C3YLS7	0.335607	0.555405	0.125
GO:0030865	cortical cytoskeleton organization	P	1	8	93	1870	0.0107527	0.00427807	over	I1RZL3	I1RBB0,I1RCJ9,I1RLX5,I1S270,A0A0E0S7B3,I1REK3,I1RT41,I1RZL3	0.335607	0.698475	0.125
GO:0009308	amine metabolic process	P	1	8	93	1870	0.0107527	0.00427807	over	A0A098E446	I1RNG4,I1S1W8,I1RSE0,I1RSL2,I1S2H3,A0A098E446,A0A0E0RTH0,I1S1R2	0.335607	0.698475	0.125
GO:0004540	ribonuclease activity	F	1	8	93	1870	0.0107527	0.00427807	over	I1RRG6	I1RPS0,I1RRG6,A0A1C3YLX0,I1RML0,I1RXF8,I1RRR4,Q4HWE2,I1RHW3	0.335607	0.555405	0.125
GO:0019200	carbohydrate kinase activity	F	1	8	93	1870	0.0107527	0.00427807	over	A0A098DSA6	A0A098DSA6,A0A098DQB4,A0A1C3YI27,I1RT37,I1RJQ5,I1RAH1,I1RMC5,I1RND4	0.335607	0.555405	0.125
GO:0045727	positive regulation of translation	P	1	8	93	1870	0.0107527	0.00427807	over	A0A1C3YMA1	I1RBS5,V6R223,A0A1C3YMA1,D5L6Z3,I1RD22,I1RRV1,I1RSV9,I1RFZ8	0.335607	0.698475	0.125
GO:0032155	cell division site part	C	1	8	93	1870	0.0107527	0.00427807	over	I1RZL3	I1RBB0,I1RZL3,I1S8E0,I1REK3,I1RPQ7,I1RT81,I1RST4,I1RT41	0.335607	0.68319	0.125
GO:0031935	regulation of chromatin silencing	P	1	8	93	1870	0.0107527	0.00427807	over	I1S219	I1RBC5,I1RST8,I1S219,A0A1C3YM09,I1RB73,I1RY69,I1RXF8,A0A098DPX7	0.335607	0.698475	0.125
GO:0034250	positive regulation of cellular amide metabolic process	P	1	8	93	1870	0.0107527	0.00427807	over	A0A1C3YMA1	I1RBS5,I1RFZ8,V6R223,A0A1C3YMA1,D5L6Z3,I1RD22,I1RRV1,I1RSV9	0.335607	0.698475	0.125
GO:0031267	small GTPase binding	F	1	8	93	1870	0.0107527	0.00427807	over	I1RVA7	I1RVA7,I1RYJ8,I1RWA9,A0A098DSY3,I1REX4,I1RJS5,I1S2A8,A0A1C3YLS7	0.335607	0.555405	0.125
GO:0030866	cortical actin cytoskeleton organization	P	1	8	93	1870	0.0107527	0.00427807	over	I1RZL3	I1RBB0,I1RCJ9,I1RLX5,I1S270,A0A0E0S7B3,I1REK3,I1RT41,I1RZL3	0.335607	0.698475	0.125
GO:0006544	glycine metabolic process	P	1	8	93	1870	0.0107527	0.00427807	over	I1RZJ7	A0A098DVI8,V6RM02,I1RC48,I1RVR2,I1RZJ7,A0A098DXZ6,I1RQE8,V6RK96	0.335607	0.698475	0.125
GO:0016705	oxidoreductase activity, acting on paired donors, with incorporation or reduction of molecular oxygen	F	1	8	93	1870	0.0107527	0.00427807	over	I1RQ48	A0A1C3YLH8,I1RF61,I1RQ48,I1RAQ4,I1RAQ5,I1RA51,A0A098DHN6,I1S6R1	0.335607	0.555405	0.125
GO:0045899	positive regulation of RNA polymerase II transcriptional preinitiation complex assembly	P	1	8	93	1870	0.0107527	0.00427807	over	Q4HYB8	A0A098D226,A0A098DPX7,A0A0E0SPD4,I1RC95,I1RDB1,Q4HYB8,V6QWX8,V6RVG3	0.335607	0.698475	0.125
GO:0031124	mRNA 3'-end processing	P	1	8	93	1870	0.0107527	0.00427807	over	I1RZP2	I1RA46,I1RCG8,I1RLT8,I1RZP2,Q4IPA4,V6QWX8,A0A098DDK7,I1RCU3	0.335607	0.698475	0.125
GO:0071103	DNA conformation change	P	2	24	93	1870	0.0215054	0.0128342	over	I1S219,Q4HYB8	A0A098DCF9,A0A098DX13,I1RTG3,I1S219,Q4HYB8,A0A098DPT9,I1RRX4,A0A0E0RW49,I1RAH9,I1RSI4,Q4IBR4,I1RFN0,P0C431,A0A098DZN5,A0A1C3YJA8,I1RFJ2,I1RQP1,I1RRJ6,I1S788,Q4I948,Q4ICA8,I1S020,A0A1C3YL99,I1RAH4	0.337137	0.698475	0.0833333
GO:0016051	carbohydrate biosynthetic process	P	2	24	93	1870	0.0215054	0.0128342	over	A0A098DDD2,V6RLM7	I1RJW0,I1RK44,I1RV63,I1RKB5,I1RRT3,I1RZ78,A0A0E0SKE0,I1RNV4,I1RZT6,A0A098DDD2,A0A1C3YN26,I1RGB2,I1RP86,I1RSF7,V6RLM7,V6RV57,A0A0E0SEM1,I1RZ37,I1RC31,I1RFZ3,I1RPE4,V6R476,I1RPS2,I1RNI6	0.337137	0.698475	0.0833333
GO:0044430	cytoskeletal part	C	4	59	93	1870	0.0430108	0.0315508	over	I1RZL3,A0A1I9F9C1,I1RZ11,Q4HYB8	A0A1B0P444,I1RNR0,Q4ICM0,Q4I9B7,I1RBB0,I1RZL3,I1S8E0,I1RAS5,I1S270,A0A1C3YI39,I1RST4,A0A1I9F9C1,Q4INI2,A0A098D3M4,I1RTG5,A0A098DFW4,A0A098DYT7,A0A098E4A1,I1RCJ9,I1RCP8,I1RE49,I1REK3,I1RSP4,I1RT41,I1S034,Q4I963,I1RT81,I1RPQ7,A0A1C3YL99,I1RN65,I1RWQ2,I1S2A8,A0A1C3YIA8,I1R9V7,I1RNB8,I1S4L3,I1S9Z3,V6RRU8,I1RZY4,I1RNF4,I1RYJ8,I1S1W4,B6E9S1,I1RA72,I1RMA3,Q4IJT5,Q5I2J3,Q7Z9J7,Q4IBX0,A0A1C3YIL2,I1RC15,I1…	0.337159	0.68319	0.0677966
GO:0072521	purine-containing compound metabolic process	P	4	59	93	1870	0.0430108	0.0315508	over	A0A098DVZ4,V6RLM7,I1RMK7,A0A098DSA6	A0A098DVZ4,A0A1C3YN26,I1RAH1,I1RCM5,I1RGB2,I1RP86,V6RLM7,A0A0E0RPV7,A0A0E3SXN6,I1RAM9,I1RAV5,I1RMQ6,I1RYN2,I1S0Q7,I1S0R8,I1RZM9,I1RJU4,I1RS25,V6QVH8,I1S1W3,I1RBE4,Q4HXF0,I1RPK0,A0A0E0SMR8,A0A1C3YI05,I1RFM6,I1RVY2,I1RXB1,I1RXV9,I1RYI7,I1RYJ7,A0A1C3YMC0,I1RCU4,I1RA90,I1RMM8,I1RWW7,A0A1C3YI20,I1R9Y4,I1RA49,I1RAA2,I1RAW3,I1RFJ5,I1RRX5,I1RYH7,I1S7Y0,I1S911,Q4I2J8,I1RAG5,A0A0E0SID1,I1RMU9,I1RMK7,A0A098…	0.337159	0.698475	0.0677966
GO:0035639	purine ribonucleoside triphosphate binding	F	13	228	93	1870	0.139785	0.121925	over	A0A098DDD2,A0A098DSA6,A0A1C3YHS3,A0A1C3YJV7,I1RAY4,I1RGA6,I1RMI4,I1RPH1,I1RPR1,I1RQ21,I1RQA5,I1RR68,I1RSK0	A0A098D226,A0A098D3G8,A0A098D3M4,A0A098D873,A0A098DDD1,A0A098DDD2,A0A098DDK7,A0A098DES7,A0A098DGV1,A0A098DJP3,A0A098DK15,A0A098DKZ5,A0A098DQ41,A0A098DQB4,A0A098DSA6,A0A098DY09,A0A098E025,A0A098E162,A0A0E0RPV7,A0A0E0RQ82,A0A0E0SEM1,A0A0E0SGT0,A0A0E0SK74,A0A0E0SKT2,A0A0E0SMT9,A0A1C3YHS3,A0A1C3YI20,A0A1C3YI27,A0A1C3YIV7,A0A1C3YIZ8,A0A1C3YJV7,A0A1C3YK08,A0A1C3YK11,A0A1C3YK68,A0A1C3YKL4,A0A1C3YKS2,A0A…	0.341339	0.559185	0.0570175
GO:0043167	ion binding	F	26	481	93	1870	0.27957	0.257219	over	I1RZ89,A0A1C3YI53,I1RMW8,A0A098DSA6,I1RQ48,I1RR68,I1RRG6,I1RTG7,A0A098DDD2,A0A1C3YHS3,A0A1C3YJV7,I1RAY4,I1RGA6,I1RMI4,I1RPH1,I1RPR1,I1RQ21,I1RQA5,I1RSK0,A0A098D8R7,I1RZP2,I1S269,I1S8Z0,I1RCS6,I1RMH9,I1RZJ7	I1RZ89,A0A0E0RQ82,A0A0E0SE31,A0A1C3YHT4,A0A1C3YI49,A0A1C3YI53,A0A1C3YL54,I1RA62,I1RBY9,I1RC31,I1RCM5,I1RCR6,I1RMJ7,I1RMW8,I1RNY6,I1RRF5,I1RRL4,I1RSY1,I1RYW9,I1S0V7,V6RBN2,V6RPS5,Q4HY71,A0A098D6L4,A0A098D8J9,A0A098DGS4,A0A098DYT7,A0A0E0RVC1,I1RCY1,I1RSK9,I1RYX8,I1RZ91,I1RZZ6,V6QUV7,A0A098D8Z6,A0A098DGQ1,A0A098DJU9,A0A098DRN3,A0A098DSA6,A0A0E0SFP4,A0A0E0SMM8,A0A0E3SXN6,A0A1C3YJ21,A0A1C3YJ80,A0A1C3Y…	0.34493	0.559185	0.0540541
GO:0046394	carboxylic acid biosynthetic process	P	5	78	93	1870	0.0537634	0.0417112	over	I1RZJ7,I1RR68,I1RQ48,I1RMW8,A0A098E446	I1RFK3,A0A1C3YI49,I1RBE7,I1RPW1,V6RQW4,I1RNG4,I1S1W8,A0A098DEP8,A0A1C3YIV7,I1RCB4,I1RM26,I1RPW2,I1RVX9,I1RYU5,I1RZT0,V6S110,I1RSZ9,V6RDH3,A0A098DH82,I1RC39,I1RCV1,I1RW06,I1S4D0,V6RY56,I1RMM8,I1RTG4,I1RZJ7,A0A0E0SE31,I1RMW9,I1RR68,I1RQ48,A0A098D381,I1RCZ9,I1RDE7,I1RK93,V6RKN5,I1REG8,I1RG66,I1RQE1,I1RYQ4,I1RCR6,A0A1C3YLI1,A0A1C3YM35,I1RNI6,I1RW43,I1RXH2,I1RY49,Q4I1N3,I1S0I3,I1RBY9,I1S099,A0A098DUS9…	0.346152	0.712666	0.0641026
GO:0016053	organic acid biosynthetic process	P	5	78	93	1870	0.0537634	0.0417112	over	I1RZJ7,I1RR68,I1RQ48,I1RMW8,A0A098E446	I1RFK3,A0A1C3YI49,I1RBE7,I1RPW1,V6RQW4,I1RNG4,I1S1W8,A0A098DEP8,A0A1C3YIV7,I1RCB4,I1RM26,I1RPW2,I1RVX9,I1RYU5,I1RZT0,V6S110,I1RSZ9,V6RDH3,A0A098DH82,I1RC39,I1RCV1,I1RW06,I1S4D0,V6RY56,I1RMM8,I1RTG4,I1RZJ7,A0A0E0SE31,I1RMW9,I1RR68,I1RQ48,A0A098D381,I1RCZ9,I1RDE7,I1RK93,V6RKN5,I1REG8,I1RG66,I1RQE1,I1RYQ4,I1RCR6,A0A1C3YLI1,A0A1C3YM35,I1RNI6,I1RW43,I1RXH2,I1RY49,Q4I1N3,I1S0I3,I1RBY9,I1S099,A0A098DUS9…	0.346152	0.712666	0.0641026
GO:0032555	purine ribonucleotide binding	F	13	229	93	1870	0.139785	0.12246	over	A0A098DDD2,A0A098DSA6,A0A1C3YHS3,A0A1C3YJV7,I1RAY4,I1RGA6,I1RMI4,I1RPH1,I1RPR1,I1RQ21,I1RQA5,I1RR68,I1RSK0	A0A098D226,A0A098D3G8,A0A098D3M4,A0A098D873,A0A098DDD1,A0A098DDD2,A0A098DDK7,A0A098DES7,A0A098DGV1,A0A098DJP3,A0A098DK15,A0A098DKZ5,A0A098DQ41,A0A098DQB4,A0A098DSA6,A0A098DY09,A0A098E025,A0A098E162,A0A0E0RPV7,A0A0E0RQ82,A0A0E0SEM1,A0A0E0SGT0,A0A0E0SK74,A0A0E0SKT2,A0A0E0SMT9,A0A1C3YHS3,A0A1C3YI20,A0A1C3YI27,A0A1C3YIV7,A0A1C3YIZ8,A0A1C3YJV7,A0A1C3YK08,A0A1C3YK11,A0A1C3YK68,A0A1C3YKL4,A0A1C3YKS2,A0A…	0.347408	0.559185	0.0567686
GO:0017076	purine nucleotide binding	F	13	229	93	1870	0.139785	0.12246	over	A0A098DDD2,A0A098DSA6,A0A1C3YHS3,A0A1C3YJV7,I1RAY4,I1RGA6,I1RMI4,I1RPH1,I1RPR1,I1RQ21,I1RQA5,I1RR68,I1RSK0	I1S235,A0A098D226,A0A098D3G8,A0A098D3M4,A0A098D873,A0A098DDD1,A0A098DDD2,A0A098DDK7,A0A098DES7,A0A098DGV1,A0A098DJP3,A0A098DK15,A0A098DKZ5,A0A098DQ41,A0A098DQB4,A0A098DSA6,A0A098DY09,A0A098E025,A0A098E162,A0A0E0RPV7,A0A0E0RQ82,A0A0E0SEM1,A0A0E0SGT0,A0A0E0SK74,A0A0E0SKT2,A0A0E0SMT9,A0A1C3YHS3,A0A1C3YI20,A0A1C3YI27,A0A1C3YIV7,A0A1C3YIZ8,A0A1C3YJV7,A0A1C3YK08,A0A1C3YK11,A0A1C3YK68,A0A1C3YKL4,A0A1C3Y…	0.347408	0.559185	0.0567686
GO:0016310	phosphorylation	P	6	97	93	1870	0.0645161	0.0518717	over	A0A098DVZ4,V6RLM7,I1RSK0,I1RMK7,A0A098DSA6,A0A098DDD2	P0C431,I1RQN9,A0A098DG50,A0A0E0SGT0,A0A1C3YIZ8,I1S0S6,A0A098DVZ4,A0A1C3YN26,I1RAH1,I1RCM5,I1RGB2,I1RP86,V6RLM7,A0A0E0RPV7,A0A0E3SXN6,I1RAM9,I1RAV5,I1RMQ6,I1RYN2,I1S0Q7,I1S0R8,I1RZM9,A0A0E0SKT2,A0A1C3YKS2,A0A1C3YML2,I1RA20,I1RAY2,I1RH87,I1RQ67,I1RSK0,I1RSW5,I1RT36,I1S050,V6RRU8,I1RP88,I1RN54,A0A0E0SE45,I1RZD0,I1RZM1,I1RAI8,I1RMH2,I1RKG1,A0A0E0RV94,I1RAE0,I1RWQ2,I1RYX8,I1RMK7,A0A098DR47,I1RT81,A0A0…	0.351235	0.7209	0.0618557
GO:0065004	protein-DNA complex assembly	P	2	25	93	1870	0.0215054	0.013369	over	I1S219,Q4HYB8	I1S0D5,A0A098DX13,I1RTG3,I1S219,Q4HYB8,I1RSI4,Q4IBR4,I1S020,I1S810,A0A098D226,A0A098DPX7,A0A0E0SPD4,I1RC95,I1RDB1,V6QWX8,V6RVG3,A0A0E0RN05,A0A1C3YJZ2,I1RAR2,I1RC15,I1RNC6,I1RXE5,I1RPP5,V6RGI1,I1S7N3	0.355636	0.723235	0.08
GO:0032505	reproduction of a single-celled organism	P	2	25	93	1870	0.0215054	0.013369	over	I1RSL6,I1RZL3	I1S4P6,I1RSL6,A0A1C3YL99,I1RTG3,V6R476,I1RAI8,I1RTG5,I1RAY2,I1RRJ6,A0A098D4I9,A0A098DRN3,I1RPA6,I1RPS2,I1RRM2,I1RSR3,I1RZL3,I1RT41,I1RWI3,I1RZ91,I1RQ70,I1S1Z9,I1REC4,I1RYY6,I1RZS5,A0A1C3YIZ8	0.355636	0.723235	0.08
GO:0097435	supramolecular fiber organization	P	2	25	93	1870	0.0215054	0.013369	over	I1RZL3,A0A1I9F9C1	I1RZL3,A0A1I9F9C1,Q4INI2,I1S7W2,Q4I963,A0A098DFW4,A0A098E2D9,I1RE49,I1REK3,I1RZ37,I1RZ91,V6RB81,I1RNR0,I1RZY4,Q4IBX0,A0A1B0P444,I1RCP8,I1RYU6,I1S9S4,I1RTG3,I1RBS0,I1RAS5,I1RBB0,I1S270,I1S8E0	0.355636	0.723235	0.08
GO:0006629	lipid metabolic process	P	4	61	93	1870	0.0430108	0.0326203	over	I1RR68,I1RQ48,I1REB5,I1RMW8	I1RCT9,A0A1I9FRY6,I1RRS6,I1RZ15,A0A0E0SE31,I1RMW9,I1RR68,I1RN19,I1RWC1,I1RQ48,A0A0E0SID1,I1RE12,I1RKZ8,I1RZZ6,I1REY8,I1RDZ5,I1RYJ8,V6RXE7,I1RY25,A0A0E0SE71,I1RCA0,I1S4E7,I1RPE5,I1RY35,I1RY81,I1RZD0,V6RPN0,A0A1C3YKL8,I1REB5,I1RZT6,A0A098DPE3,A0A0E0S5J3,I1S0N8,I1RJ45,I1RZV5,A0A1C3YMD5,I1RGC4,I1RWF4,I1S130,A0A1C3YHG7,I1R9M7,I1RX09,I1RX10,I1RUP5,V6RG04,I1RGA1,I1RMU7,I1RAZ1,A0A1C3YJ46,I1RUQ0,I1RRC4,I1…	0.360382	0.725579	0.0655738
GO:0033043	regulation of organelle organization	P	3	43	93	1870	0.0322581	0.0229947	over	A0A1I9F9C1,I1RZL3,I1S219	A0A1C3YIA8,I1RBC5,I1RRC8,A0A1I9F9C1,Q4INI2,I1S7W2,A0A1B0P444,A0A098DSY3,I1RZB4,A0A1C3YL99,I1RN65,I1S0P4,V6RGI1,P0C431,I1RDZ5,I1RZL3,A0A098DPX7,I1RTG3,I1RST8,I1S219,A0A1C3YM09,I1RB73,I1RY69,I1S247,I1RBS0,V6R476,V6RB81,I1S0N8,I1RNF4,I1RAS5,I1RBB0,I1S270,I1S8E0,I1RMJ1,I1RUP2,I1RXF8,Q4IJP1,I1RMF2,I1RMH2,Q4IBU4,A0A1C3YK08,I1RAH4,A0A098DG50	0.36194	0.725579	0.0697674
GO:0006415	translational termination	P	1	9	93	1870	0.0107527	0.00481283	over	A0A1C3YMA1	A0A098DMF8,I1RWD7,I1RBS0,A0A1C3YMA1,D5L6Z3,I1RAQ5,I1RSI0,I1S0L4,Q4HY71	0.368791	0.725579	0.111111
GO:0006040	amino sugar metabolic process	P	1	9	93	1870	0.0107527	0.00481283	over	I1RBF4	G4XVC2,I1RST4,A0A098DNZ7,I1RHG0,I1RJW0,I1RTQ5,I1RWI3,I1RBF4,I1RC31	0.368791	0.725579	0.111111
GO:0016237	lysosomal microautophagy	P	1	9	93	1870	0.0107527	0.00481283	over	I1S202	A0A1C3YLP0,I1RMF2,I1RNF4,I1RPA6,I1RX50,I1RXT2,Q4I1B1,I1RAH2,I1S202	0.368791	0.725579	0.111111
GO:0032271	regulation of protein polymerization	P	1	9	93	1870	0.0107527	0.00481283	over	A0A1I9F9C1	A0A1I9F9C1,Q4INI2,I1S7W2,A0A1B0P444,I1RTG3,I1RAS5,I1RBB0,I1S270,I1S8E0	0.368791	0.725579	0.111111
GO:0000027	ribosomal large subunit assembly	P	1	9	93	1870	0.0107527	0.00481283	over	I1RQE7	I1RCL3,I1RFL4,I1RNK2,I1RQE7,I1RRT8,I1RSR3,I1RZZ9,I1S0L4,Q4I830	0.368791	0.725579	0.111111
GO:0045898	regulation of RNA polymerase II transcriptional preinitiation complex assembly	P	1	9	93	1870	0.0107527	0.00481283	over	Q4HYB8	A0A098D226,A0A098DPX7,A0A0E0SPD4,I1RC95,I1RDB1,Q4HYB8,V6QWX8,V6RVG3,I1S810	0.368791	0.725579	0.111111
GO:0000075	cell cycle checkpoint	P	1	9	93	1870	0.0107527	0.00481283	over	I1RSK0	A0A1C3YL99,I1RSK0,I1RN65,I1S0P4,I1RQ81,A0A098D4I9,I1S4P6,Q4IJP1,A0A1C3YIA8	0.368791	0.725579	0.111111
GO:0004519	endonuclease activity	F	1	9	93	1870	0.0107527	0.00481283	over	I1RRG6	I1RRG6,A0A098D4I9,A0A1C3YLX0,I1RML0,I1RXF8,I1RHW3,A0A098D6G8,A0A0E3SXN6,I1RW41	0.368791	0.586709	0.111111
GO:2000144	positive regulation of DNA-templated transcription, initiation	P	1	9	93	1870	0.0107527	0.00481283	over	Q4HYB8	A0A098D226,A0A098DPX7,A0A0E0SPD4,I1RC95,I1RDB1,Q4HYB8,V6QWX8,V6RVG3,I1S0G0	0.368791	0.725579	0.111111
GO:0000794	condensed nuclear chromosome	C	1	9	93	1870	0.0107527	0.00481283	over	I1RSL6	I1RFN0,I1RAH9,I1RE37,I1RRM2,I1RSL6,A0A1C3YL99,Q4IBX0,A0A098DPT9,A0A1C3YI39	0.368791	0.723469	0.111111
GO:0032040	small-subunit processome	C	1	9	93	1870	0.0107527	0.00481283	over	I1S2C0	I1R9V7,I1RBG9,I1RD22,I1RE00,I1RRQ3,I1RZK6,I1S2C0,I1S2E8,V6RRU8	0.368791	0.723469	0.111111
GO:0060261	positive regulation of transcription initiation from RNA polymerase II promoter	P	1	9	93	1870	0.0107527	0.00481283	over	Q4HYB8	A0A098D226,A0A098DPX7,A0A0E0SPD4,I1RC95,I1RDB1,Q4HYB8,V6QWX8,V6RVG3,I1S0G0	0.368791	0.725579	0.111111
GO:0050662	coenzyme binding	F	4	62	93	1870	0.0430108	0.0331551	over	I1RZ89,I1RZJ7,A0A098DVZ4,I1RC11	I1RZ89,I1RBY9,I1RKB2,V6RPS5,A0A098D7L9,A0A1C3YI88,A0A1C3YLH8,I1RCV1,I1RE52,I1RF55,I1RF61,I1RII9,I1RLD7,I1RMJ3,I1RN16,I1RN84,I1RVW1,I1RY34,I1RZJ7,I1S1K3,I1S1K4,I1S5I4,I1S8F8,A0A098DVZ4,I1RC11,I1RCG5,I1RW43,I1RY49,A0A1C3YLC2,I1R9D1,I1RA52,I1RBE7,I1RCR6,I1RE62,I1RFF3,I1RJW0,I1RK44,I1RM26,I1RMT6,I1RNY6,I1RPZ5,I1RRF5,I1RTG4,I1RY21,I1RYW9,I1S0V7,I1S7E4,A0A1C3YLX8,A0A1C3YM09,I1RRS6,A0A098DJ29,I1RA51,I1R…	0.371999	0.586709	0.0645161
GO:0005856	cytoskeleton	C	4	62	93	1870	0.0430108	0.0331551	over	A0A1I9F9C1,I1RZL3,I1RZ11,Q4HYB8	A0A1C3YI39,I1RST4,I1RPQ7,I1RT81,A0A1I9F9C1,I1RT41,I1RAS5,I1RBB0,I1S270,I1S8E0,Q4INI2,A0A098D3M4,I1RTG5,I1RZL3,I1RNR0,Q4I9B7,B6E9S1,I1RA72,I1RMA3,I1RZY4,Q4IJT5,Q5I2J3,Q7Z9J7,Q4ICM0,A0A098DFW4,A0A098DYT7,A0A098E4A1,I1RCJ9,I1RCP8,I1RE49,I1REK3,I1RSP4,I1S034,Q4I963,A0A1B0P444,I1RBG4,A0A1C3YL99,I1RN65,I1RWQ2,I1S2A8,Q4IBX0,I1RZK6,A0A1C3YIL2,I1RC15,I1RD64,I1RMJ1,I1RTF4,I1RZ11,I1S0S6,I1S9Z3,Q4HYB8,A0A1C3…	0.371999	0.723469	0.0645161
GO:0008270	zinc ion binding	F	4	62	93	1870	0.0430108	0.0331551	over	A0A098D8R7,I1RZP2,I1S269,I1S8Z0	A0A098D8R7,A0A098DDB6,A0A098DDX7,A0A098DGD2,A0A098DMM1,A0A0E0RPV7,A0A0E0RVW9,A0A0E0S0J1,A0A0E0SMT9,A0A0E0SMY1,A0A0E0SN30,A0A1C3YI34,A0A1C3YIG2,A0A1C3YIK5,A0A1C3YJ46,A0A1C3YJP6,A0A1C3YK28,A0A1C3YKM2,A0A1C3YKP8,A0A1C3YKR7,A0A1C3YM35,I1RAG5,I1RAP1,I1RAR2,I1RB11,I1RBE7,I1RBI1,I1RC84,I1RCY5,I1RDD4,I1RE44,I1REJ1,I1RFZ3,I1RFZ8,I1RGB2,I1RH23,I1RKR5,I1RKY6,I1RQ01,I1RQN8,I1RQS8,I1RRS8,I1RSF7,I1RSL0,I1RSU7,…	0.371999	0.586709	0.0645161
GO:0051656	establishment of organelle localization	P	2	26	93	1870	0.0215054	0.0139037	over	I1RVA7,I1RN67	I1RSI0,I1RSR3,I1RVA7,A0A098DJJ2,I1RS47,I1S2A8,I1S4L3,Q4HZK7,I1RED8,I1RN67,I1RTG5,Q4ICM0,A0A1B0P444,I1RRC8,I1RRX4,I1RBG4,I1RCK2,I1RYN4,I1RZ84,A0A1C3YL99,Q4IBX0,I1RNF4,I1RMT5,A0A1C3YLS7,I1RMJ1,I1S0N8	0.373955	0.729266	0.0769231
GO:0071166	ribonucleoprotein complex localization	P	2	26	93	1870	0.0215054	0.0139037	over	I1RVA7,I1RN67	I1RSI0,I1RSR3,I1RVA7,A0A098DJJ2,I1RS47,I1S2A8,I1S4L3,Q4HZK7,I1RED8,I1RN67,A0A098DDK7,A0A098DSY3,A0A0E0SPD4,Q4HY71,I1RA70,I1RD22,I1RPP3,I1S0N8,A0A098E4K5,I1RC00,I1RCG8,I1RS94,I1RW71,I1S0P4,I1RNG5,P0C431	0.373955	0.729266	0.0769231
GO:0071426	ribonucleoprotein complex export from nucleus	P	2	26	93	1870	0.0215054	0.0139037	over	I1RVA7,I1RN67	I1RSI0,I1RSR3,I1RVA7,A0A098DJJ2,I1RS47,I1S2A8,I1S4L3,Q4HZK7,I1RED8,I1RN67,A0A098DDK7,A0A098DSY3,A0A0E0SPD4,Q4HY71,I1RA70,I1RD22,I1RPP3,I1S0N8,A0A098E4K5,I1RC00,I1RCG8,I1RS94,I1RW71,I1S0P4,I1RNG5,P0C431	0.373955	0.729266	0.0769231
GO:0000228	nuclear chromosome	C	3	44	93	1870	0.0322581	0.0235294	over	I1RVA7,Q4HYB8,I1RSL6	A0A098DPT9,A0A1C3YI39,I1RFN0,A0A1C3YL99,Q4IBX0,A0A098DR47,I1RRJ6,I1S788,I1RTG3,I1RC07,I1RFJ2,I1RNF4,I1RVA7,I1S0N7,Q4HTT1,Q4HYB8,Q4IEV4,I1RT41,Q4I948,Q4ICA8,Q4IMD1,A0A0E0RW49,I1RXF8,A0A098DZN5,I1RC80,I1S1V2,I1RUR2,I1RAH4,I1RKD0,I1RQP1,I1RT24,I1S086,Q4IPI4,I1RRX4,I1RSI4,I1RG11,I1RB73,I1RY69,I1RAH9,I1RE37,I1RRM2,I1RSL6,I1S7N3,I1S810	0.375828	0.723469	0.0681818
GO:0050794	regulation of cellular process	P	14	255	93	1870	0.150538	0.136364	over	I1RSK0,A0A1I9F9C1,I1RVA7,A0A1C3YIV0,I1RZJ7,I1S4Z7,A0A1I9F777,A0A098D8R7,I1RCS6,I1RZL3,I1S219,Q4HYB8,A0A1C3YMA1,A0A098E446	I1RRX4,A0A1C3YM09,A0A1C3YL99,I1RSK0,A0A098DPX7,I1RB73,I1RY69,A0A098DRN3,A0A1C3YK48,I1R9W6,I1RNC6,I1RST8,A0A0E0SE45,I1RQL4,P0C431,I1RQN9,A0A098DG50,I1RJS2,I1RYN4,I1RZP1,Q4I2X5,Q4IEV4,V6QT89,A0A0E0SGT0,A0A1C3YIZ8,I1S0S6,A0A1C3YJA8,A0A1C3YIA8,I1RBC5,I1RRC8,I1R9X2,A0A1I9F9C1,Q4INI2,I1S7W2,I1RNG6,I1RS52,I1RVA7,A0A098DQJ8,A0A098DSX2,I1RZ37,I1RZM1,I1S071,A0A098DB54,A0A098DMU3,A0A098DT48,A0A0E0RUW5,A0A1C…	0.387771	0.73542	0.054902
GO:0051236	establishment of RNA localization	P	2	27	93	1870	0.0215054	0.0144385	over	I1RVA7,I1RN67	I1RSI0,I1RSR3,I1RVA7,A0A098DJJ2,I1RS47,I1S2A8,I1S4L3,Q4HZK7,I1RED8,I1RN67,I1RJS5,A0A098DDK7,A0A098DSY3,A0A0E0SPD4,Q4HY71,I1RA70,I1RD22,I1RPP3,I1S0N8,A0A098E4K5,I1RC00,I1RCG8,I1RS94,I1RW71,I1S0P4,I1RNG5,P0C431	0.392066	0.73542	0.0740741
GO:0006611	protein export from nucleus	P	2	27	93	1870	0.0215054	0.0144385	over	I1RVA7,I1RN67	I1RSI0,I1RSR3,I1RVA7,A0A098DJJ2,I1RS47,I1S2A8,I1S4L3,Q4HZK7,I1RED8,I1RN67,A0A098DDK7,A0A098DSY3,A0A0E0SPD4,Q4HY71,I1RA70,I1RD22,I1RPP3,I1S0N8,A0A098E4K5,I1RC00,I1RCG8,I1RS94,I1RW71,I1S0P4,I1RNG5,P0C431,I1RZQ6	0.392066	0.73542	0.0740741
GO:0051082	unfolded protein binding	F	2	27	93	1870	0.0215054	0.0144385	over	I1RQ21,I1RQA5	A0A098D3G8,A0A098DQ41,A0A098E025,A0A0E0SK74,A0A1C3YK11,I1RBC4,I1RCL5,I1REC7,I1RJT9,I1RMQ5,I1RPL2,I1RQ21,I1RQA5,I1RQG4,I1RQH1,I1RRM9,I1RRT6,I1RWH4,I1RYL5,I1RZD3,I1RZP1,I1S235,I1S2G9,Q4HXF6,Q4I2J8,Q4IPZ1,V6QUV7	0.392066	0.603067	0.0740741
GO:0050657	nucleic acid transport	P	2	27	93	1870	0.0215054	0.0144385	over	I1RVA7,I1RN67	I1RSI0,I1RSR3,I1RVA7,A0A098DJJ2,I1RS47,I1S2A8,I1S4L3,Q4HZK7,I1RED8,I1RN67,I1RJS5,A0A098DDK7,A0A098DSY3,A0A0E0SPD4,Q4HY71,I1RA70,I1RD22,I1RPP3,I1S0N8,A0A098E4K5,I1RC00,I1RCG8,I1RS94,I1RW71,I1S0P4,I1RNG5,P0C431	0.392066	0.73542	0.0740741
GO:0050658	RNA transport	P	2	27	93	1870	0.0215054	0.0144385	over	I1RVA7,I1RN67	I1RSI0,I1RSR3,I1RVA7,A0A098DJJ2,I1RS47,I1S2A8,I1S4L3,Q4HZK7,I1RED8,I1RN67,I1RJS5,A0A098DDK7,A0A098DSY3,A0A0E0SPD4,Q4HY71,I1RA70,I1RD22,I1RPP3,I1S0N8,A0A098E4K5,I1RC00,I1RCG8,I1RS94,I1RW71,I1S0P4,I1RNG5,P0C431	0.392066	0.73542	0.0740741
GO:0006405	RNA export from nucleus	P	2	27	93	1870	0.0215054	0.0144385	over	I1RVA7,I1RN67	I1RSI0,I1RSR3,I1RVA7,A0A098DJJ2,I1RS47,I1S2A8,I1S4L3,Q4HZK7,I1RED8,I1RN67,A0A098DDK7,A0A098DSY3,A0A0E0SPD4,Q4HY71,I1RA70,I1RD22,I1RPP3,I1S0N8,A0A098E4K5,I1RC00,I1RCG8,I1RS94,I1RW71,I1S0P4,I1RNG5,P0C431,I1RJS5	0.392066	0.73542	0.0740741
GO:0000166	nucleotide binding	F	18	334	93	1870	0.193548	0.17861	over	A0A098DDD2,A0A098DSA6,A0A1C3YHS3,A0A1C3YJV7,I1RAY4,I1RGA6,I1RMI4,I1RPH1,I1RPR1,I1RQ21,I1RQA5,I1RR68,I1RSK0,I1RCS6,I1RZJ7,A0A098DVZ4,I1RC11,I1RTG7	I1S235,A0A098D226,A0A098D3G8,A0A098D3M4,A0A098D873,A0A098DDD1,A0A098DDD2,A0A098DDK7,A0A098DES7,A0A098DGV1,A0A098DJP3,A0A098DK15,A0A098DKZ5,A0A098DQ41,A0A098DQB4,A0A098DSA6,A0A098DY09,A0A098E025,A0A098E162,A0A0E0RPV7,A0A0E0RQ82,A0A0E0SEM1,A0A0E0SGT0,A0A0E0SK74,A0A0E0SKT2,A0A0E0SMT9,A0A1C3YHS3,A0A1C3YI20,A0A1C3YI27,A0A1C3YIV7,A0A1C3YIZ8,A0A1C3YJV7,A0A1C3YK08,A0A1C3YK11,A0A1C3YK68,A0A1C3YKL4,A0A1C3Y…	0.392814	0.603067	0.0538922
GO:1901265	nucleoside phosphate binding	F	18	334	93	1870	0.193548	0.17861	over	I1RTG7,A0A098DDD2,A0A098DSA6,A0A1C3YHS3,A0A1C3YJV7,I1RAY4,I1RGA6,I1RMI4,I1RPH1,I1RPR1,I1RQ21,I1RQA5,I1RR68,I1RSK0,I1RCS6,I1RZJ7,A0A098DVZ4,I1RC11	A0A098DE09,A0A098DE95,A0A098DMM1,A0A098DNI4,A0A098DS43,A0A098DU17,A0A098E0D1,A0A098E4K5,A0A0E0RP78,A0A0E0RV96,A0A0E0S1T0,A0A0E0S7B3,A0A1C3YHK3,A0A1C3YHP0,A0A1C3YK18,A0A1C3YKF1,A0A1C3YLJ4,I1RA46,I1RAB5,I1RBE4,I1RCU3,I1RE31,I1RE87,I1RFL4,I1RFT6,I1RK92,I1RM82,I1RMH5,I1RN53,I1RN78,I1RNB8,I1RP27,I1RPS0,I1RRI3,I1RTG7,I1RVS4,I1RZL5,I1S0N7,I1S9X6,V6R3X5,I1S235,A0A098D226,A0A098D3G8,A0A098D3M4,A0A098D873,…	0.392814	0.603067	0.0538922
GO:0043168	anion binding	F	17	315	93	1870	0.182796	0.168449	over	I1RZ89,A0A098DDD2,A0A098DSA6,A0A1C3YHS3,A0A1C3YJV7,I1RAY4,I1RGA6,I1RMI4,I1RPH1,I1RPR1,I1RQ21,I1RQA5,I1RR68,I1RSK0,I1RCS6,I1RMH9,I1RZJ7	I1RZ89,Q4HY71,A0A098D226,A0A098D3G8,A0A098D3M4,A0A098D873,A0A098DDD1,A0A098DDD2,A0A098DDK7,A0A098DES7,A0A098DGV1,A0A098DJP3,A0A098DK15,A0A098DKZ5,A0A098DQ41,A0A098DQB4,A0A098DSA6,A0A098DY09,A0A098E025,A0A098E162,A0A0E0RPV7,A0A0E0RQ82,A0A0E0SEM1,A0A0E0SGT0,A0A0E0SK74,A0A0E0SKT2,A0A0E0SMT9,A0A1C3YHS3,A0A1C3YI20,A0A1C3YI27,A0A1C3YIV7,A0A1C3YIZ8,A0A1C3YJV7,A0A1C3YK08,A0A1C3YK11,A0A1C3YK68,A0A1C3YKL4,…	0.396017	0.603067	0.0539683
GO:0006725	cellular aromatic compound metabolic process	P	21	394	93	1870	0.225806	0.210695	over	I1RMI4,I1S2C0,I1RBF4,A0A098DVZ4,V6RLM7,A0A098DDY0,I1RN67,Q4HYB8,I1RRH1,I1RRG6,A0A1I9F777,A0A098D8R7,I1RZP2,I1RC11,I1RTG7,I1RUP9,I1RCS6,I1S219,I1RMK7,I1RSK0,A0A098DSA6	I1RRX4,A0A1C3YM09,A0A098DKZ5,I1RMI4,I1RSY2,A0A098DPX7,I1RB73,A0A1C3YI49,I1RBE7,I1RPW1,V6RQW4,I1RY69,A0A098DRN3,A0A1C3YK48,I1R9W6,I1RNC6,I1RST8,I1RNG4,I1S1W8,Q4I2X5,Q4IEV4,V6QT89,I1R9X2,I1RN53,I1RRR4,Q4IF76,A0A0E0RV96,I1RCI3,I1RC84,I1RSW0,I1RAQ5,I1RBC5,I1RWD7,A0A1C3YK18,I1S0N7,A0A1C3YKL4,I1RN48,I1RZ40,I1RZG9,I1RCA7,I1S1X9,A0A098DDK7,A0A0E0S1T0,A0A1C3YI62,I1REJ1,I1RK92,I1RN59,I1RN78,Q4I5I4,A0A1C3YJ…	0.398432	0.73542	0.0532995
GO:0098876	vesicle-mediated transport to the plasma membrane	P	1	10	93	1870	0.0107527	0.00534759	over	I1RGD4	A0A1C3YLS7,I1RMJ1,I1RQ70,I1RWI3,I1RGD4,I1RUQ0,I1RYU6,I1S2B6,I1S9S4,Q4I963	0.400334	0.73542	0.1
GO:2000142	regulation of DNA-templated transcription, initiation	P	1	10	93	1870	0.0107527	0.00534759	over	Q4HYB8	I1S810,A0A098D226,A0A098DPX7,A0A0E0SPD4,I1RC95,I1RDB1,Q4HYB8,V6QWX8,V6RVG3,I1S0G0	0.400334	0.73542	0.1
GO:0060260	regulation of transcription initiation from RNA polymerase II promoter	P	1	10	93	1870	0.0107527	0.00534759	over	Q4HYB8	I1S810,A0A098D226,A0A098DPX7,A0A0E0SPD4,I1RC95,I1RDB1,Q4HYB8,V6QWX8,V6RVG3,I1S0G0	0.400334	0.73542	0.1
GO:0000469	cleavage involved in rRNA processing	P	1	10	93	1870	0.0107527	0.00534759	over	I1S2C0	I1RAU6,I1RRQ3,I1RRQ6,I1RZK6,I1S2C0,Q4IPI1,I1RND6,I1RPS0,I1RML0,I1S0R7	0.400334	0.73542	0.1
GO:0006893	Golgi to plasma membrane transport	P	1	10	93	1870	0.0107527	0.00534759	over	I1RGD4	I1RGD4,I1RUQ0,I1RYU6,I1S2B6,I1S9S4,Q4I963,A0A1C3YLS7,I1RMJ1,I1RQ70,I1RWI3	0.400334	0.73542	0.1
GO:1902275	regulation of chromatin organization	P	1	10	93	1870	0.0107527	0.00534759	over	I1S219	I1RBC5,P0C431,A0A098DPX7,I1RST8,I1S219,A0A1C3YM09,I1RB73,I1RY69,I1RXF8,I1RNF4	0.400334	0.73542	0.1
GO:0009070	serine family amino acid biosynthetic process	P	1	10	93	1870	0.0107527	0.00534759	over	I1RZJ7	I1RSZ9,V6RDH3,I1RMM8,I1RTG4,I1RZJ7,I1RW43,I1RY49,A0A098DXZ6,I1RC74,Q4I1N3	0.400334	0.73542	0.1
GO:0000793	condensed chromosome	C	1	10	93	1870	0.0107527	0.00534759	over	I1RSL6	A0A098DPT9,A0A1C3YI39,I1RFN0,I1RAH9,I1RE37,I1RRM2,I1RSL6,A0A1C3YL99,Q4IBX0,I1RWQ2	0.400334	0.761129	0.1
GO:0006119	oxidative phosphorylation	P	1	10	93	1870	0.0107527	0.00534759	over	I1RMK7	A0A0E0RPV7,A0A0E3SXN6,I1RAM9,I1RAV5,I1RMQ6,I1RYN2,I1S0Q7,I1S0R8,I1RZM9,I1RMK7	0.400334	0.73542	0.1
GO:0032506	cytokinetic process	P	1	10	93	1870	0.0107527	0.00534759	over	I1RZL3	A0A098DRN3,I1RST4,A0A0E0S7B3,I1RT41,I1RQ70,I1RTG5,A0A1C3YIA8,I1REK3,I1RZL3,I1S270	0.400334	0.73542	0.1
GO:0042180	cellular ketone metabolic process	P	1	10	93	1870	0.0107527	0.00534759	over	A0A098E446	A0A1C3YKL8,I1RA51,I1S0N8,I1RSL2,I1RUQ0,I1S2H3,I1RZJ3,A0A098E446,A0A1C3YJA8,I1RQ99	0.400334	0.73542	0.1
GO:0015849	organic acid transport	P	1	10	93	1870	0.0107527	0.00534759	over	I1RCU1	I1RHZ3,I1RCU1,I1RSF6,I1RTG9,I1RNJ0,V6RE46,I1RCT9,I1R9W6,I1RSK9,A0A1C3YLW8	0.400334	0.73542	0.1
GO:0030674	protein binding, bridging	F	1	10	93	1870	0.0107527	0.00534759	over	I1RZL3	A0A098DFW4,A0A1C3YIX0,I1RB41,I1RCP8,I1RM06,I1RRN5,I1RTJ1,I1RYZ9,I1RZL3,I1S8E0	0.400334	0.603067	0.1
GO:0060090	molecular adaptor activity	F	1	10	93	1870	0.0107527	0.00534759	over	I1RZL3	A0A098DFW4,A0A1C3YIX0,I1RB41,I1RCP8,I1RM06,I1RRN5,I1RTJ1,I1RYZ9,I1RZL3,I1S8E0	0.400334	0.603067	0.1
GO:0016638	oxidoreductase activity, acting on the CH-NH2 group of donors	F	1	10	93	1870	0.0107527	0.00534759	over	I1RZJ7	I1S9T6,I1RJT5,I1RC48,I1RVR2,I1RZJ7,I1RZ21,A0A0E0RTH0,I1S1R2,I1RCV1,A0A1C3YKZ8	0.400334	0.603067	0.1
GO:0042773	ATP synthesis coupled electron transport	P	1	10	93	1870	0.0107527	0.00534759	over	I1RMK7	A0A0E0RPV7,A0A0E3SXN6,I1RAM9,I1RAV5,I1RMQ6,I1RYN2,I1S0Q7,I1S0R8,I1RZM9,I1RMK7	0.400334	0.73542	0.1
GO:0046942	carboxylic acid transport	P	1	10	93	1870	0.0107527	0.00534759	over	I1RCU1	I1RHZ3,I1RCU1,I1RSF6,I1RTG9,I1RNJ0,V6RE46,I1RCT9,I1R9W6,I1RSK9,A0A1C3YLW8	0.400334	0.73542	0.1
GO:0006084	acetyl-CoA metabolic process	P	1	10	93	1870	0.0107527	0.00534759	over	I1RJY7	A0A0E0RQ82,A0A098DEP8,I1RJY7,I1RN88,I1S8C1,I1RPE5,I1RZD0,I1S130,I1RA13,I1RVI8	0.400334	0.73542	0.1
GO:0019752	carboxylic acid metabolic process	P	10	180	93	1870	0.107527	0.0962567	over	I1RJY7,I1RZJ7,A0A098DVZ4,V6RLM7,I1RFM4,I1RR68,I1RQ48,A0A098DSA6,I1RMW8,A0A098E446	I1RFK3,A0A1C3YI49,I1RBE7,I1RPW1,V6RQW4,I1RNG4,I1S1W8,I1S0H2,I1RCT9,A0A098DVI8,V6RM02,I1RVI8,A0A098DEP8,I1RJY7,I1RN88,I1S8C1,I1RSF7,I1RZJ7,A0A098DVZ4,A0A1C3YN26,I1RAH1,I1RCM5,I1RGB2,I1RP86,V6RLM7,I1RRF5,I1RWM4,Q4HYR2,A0A098DPB1,A0A1C3YHG7,A0A1C3YKH0,I1RCU2,I1RF85,I1RFI4,I1RFM4,I1RKB2,I1RNM7,I1RNY6,I1RUQ3,I1RYW9,I1S0V7,I1S2F5,I1S8F8,V6RRM0,I1RMJ7,A0A1C3YLC2,I1RM35,A0A1C3YKY0,I1RX22,I1RE94,I1RKY2,A0…	0.405268	0.742432	0.0555556
GO:0046483	heterocycle metabolic process	P	21	396	93	1870	0.225806	0.211765	over	I1RMI4,I1S2C0,I1RBF4,A0A098DVZ4,V6RLM7,A0A098DDY0,I1RN67,Q4HYB8,I1RRH1,I1RRG6,A0A1I9F777,A0A098D8R7,I1RZP2,I1RC11,I1RTG7,I1RUP9,I1RCS6,I1S219,I1RMK7,I1RSK0,A0A098DSA6	I1RRX4,A0A1C3YM09,A0A098DKZ5,I1RMI4,I1RSY2,A0A098DPX7,I1RB73,A0A1C3YI49,I1RBE7,I1RPW1,V6RQW4,I1RY69,A0A098DRN3,A0A1C3YK48,I1R9W6,I1RNC6,I1RST8,I1RNG4,I1S1W8,Q4I2X5,Q4IEV4,V6QT89,I1R9X2,I1RN53,I1RRR4,Q4IF76,A0A0E0RV96,I1RCI3,I1RC84,I1RSW0,I1S7M8,I1RAQ5,I1RBC5,I1RWD7,A0A1C3YK18,I1S0N7,A0A1C3YKL4,I1RN48,I1RZ40,I1RZG9,I1RCA7,I1S1X9,A0A098DDK7,A0A0E0S1T0,A0A1C3YI62,I1REJ1,I1RK92,I1RN59,I1RN78,Q4I5I4,A…	0.408561	0.742817	0.0530303
GO:0051168	nuclear export	P	2	28	93	1870	0.0215054	0.0149733	over	I1RVA7,I1RN67	I1RSI0,I1RSR3,I1RVA7,A0A098DJJ2,I1RS47,I1S2A8,I1S4L3,Q4HZK7,I1RED8,I1RN67,I1RJS5,A0A098DDK7,A0A098DSY3,A0A0E0SPD4,Q4HY71,I1RA70,I1RD22,I1RPP3,I1S0N8,A0A098E4K5,I1RC00,I1RCG8,I1RS94,I1RW71,I1S0P4,I1RNG5,P0C431,I1RZQ6	0.409945	0.742817	0.0714286
GO:0048856	anatomical structure development	P	2	28	93	1870	0.0215054	0.0149733	over	A0A1I9F9C1,I1RZL3	A0A1C3YKL4,I1RE49,A0A1C3YL99,A0A1I9F9C1,I1RTG5,I1RDZ5,A0A1C3YJG6,A0A098D4I9,A0A098DRN3,I1RPA6,I1RPS2,I1RRM2,I1RSR3,I1RZL3,I1RT41,I1RWI3,I1RZ91,I1RQ70,I1S1Z9,I1REC4,I1RYY6,I1RZS5,I1RTD5,I1S0R9,I1S034,Q4IBU4,A0A1C3YIZ8,I1RZ37	0.409945	0.742817	0.0714286
GO:0015935	small ribosomal subunit	C	2	28	93	1870	0.0215054	0.0149733	over	I1RN67,A0A1C3YKM9	I1RD22,I1RN61,I1RN67,I1RNC1,I1RNQ5,I1RPP3,I1RQK8,I1RT04,I1RTH6,I1RZ40,I1RZM1,I1S0N4,I1S2E9,V6R3X5,V6RMW6,V6RTJ8,A0A1C3YI67,I1RAW0,I1RGA4,I1RSF1,I1RVX0,I1S9Q4,A0A1C3YK34,A0A1C3YKM9,I1RA70,I1RSQ3,I1RX46,I1RZ39	0.409945	0.769897	0.0714286
GO:0009653	anatomical structure morphogenesis	P	2	28	93	1870	0.0215054	0.0149733	over	A0A1I9F9C1,I1RZL3	A0A1C3YKL4,I1RE49,A0A1C3YL99,A0A1I9F9C1,I1RTG5,I1RDZ5,A0A1C3YJG6,A0A098D4I9,A0A098DRN3,I1RPA6,I1RPS2,I1RRM2,I1RSR3,I1RZL3,I1RT41,I1RWI3,I1RZ91,I1RQ70,I1S1Z9,I1REC4,I1RYY6,I1RZS5,I1RTD5,I1S0R9,I1S034,Q4IBU4,A0A1C3YIZ8,I1RZ37	0.409945	0.742817	0.0714286
GO:0046872	metal ion binding	F	11	201	93	1870	0.11828	0.107487	over	A0A1C3YI53,I1RMW8,A0A098D8R7,I1RZP2,I1S269,I1S8Z0,A0A098DSA6,I1RQ48,I1RR68,I1RRG6,I1RTG7	A0A0E0RQ82,A0A0E0SE31,A0A1C3YHT4,A0A1C3YI49,A0A1C3YI53,A0A1C3YL54,I1RA62,I1RBY9,I1RC31,I1RCM5,I1RCR6,I1RMJ7,I1RMW8,I1RNY6,I1RRF5,I1RRL4,I1RSY1,I1RYW9,I1S0V7,V6RBN2,V6RPS5,A0A098D6L4,A0A098D8J9,A0A098DGS4,A0A098DYT7,A0A0E0RVC1,I1RCY1,I1RSK9,I1RYX8,I1RZ91,I1RZZ6,V6QUV7,A0A098DHN6,A0A1C3YI88,I1RAQ4,I1RAQ5,I1RCV1,I1RFV9,I1RSI0,I1S6R1,A0A098DV37,A0A0E0RTH0,I1RF62,I1S1R2,I1RFJ1,I1RSE0,I1RIM7,A0A098D8R7…	0.415927	0.622565	0.0547264
GO:0051172	negative regulation of nitrogen compound metabolic process	P	4	66	93	1870	0.0430108	0.0352941	over	I1RCS6,I1S219,I1RSK0,A0A098E446	A0A1C3YM09,A0A098DPX7,A0A098DRN3,A0A1C3YK48,I1R9W6,I1RNC6,I1RST8,I1RY69,I1RRX4,Q4I2X5,Q4IEV4,V6QT89,A0A1C3YJA8,I1RBC5,I1RED5,I1RRJ6,Q4HTT1,A0A098DDK7,I1RBW1,I1RSI4,I1RYN4,I1S034,Q4IJP1,I1S788,Q4IMD1,I1RB73,A0A0E0SN30,I1RCS6,I1S810,A0A098DPR9,I1RZM1,I1S020,I1RG11,I1S219,I1S4P6,A0A098D8Z6,I1RUP2,I1RXF8,I1RBY8,I1RB41,I1RRN5,A0A098DR47,I1RSW5,I1RC18,I1S0R9,A0A1C3YKL4,I1RN61,I1RZ40,I1SAM4,I1RZ20,I1S0L…	0.418267	0.755836	0.0606061
GO:0043436	oxoacid metabolic process	P	10	183	93	1870	0.107527	0.097861	over	I1RJY7,I1RZJ7,A0A098DVZ4,V6RLM7,I1RFM4,I1RR68,I1RQ48,A0A098DSA6,I1RMW8,A0A098E446	I1RFK3,A0A1C3YI49,I1RBE7,I1RPW1,V6RQW4,I1RNG4,I1S1W8,I1S0H2,I1RCT9,A0A098DVI8,V6RM02,I1RVI8,A0A098DEP8,I1RJY7,I1RN88,I1S8C1,I1RSF7,I1RZJ7,A0A098DVZ4,A0A1C3YN26,I1RAH1,I1RCM5,I1RGB2,I1RP86,V6RLM7,I1RRF5,I1RWM4,Q4HYR2,A0A098DPB1,A0A1C3YHG7,A0A1C3YKH0,I1RCU2,I1RF85,I1RFI4,I1RFM4,I1RKB2,I1RNM7,I1RNY6,I1RUQ3,I1RYW9,I1S0V7,I1S2F5,I1S8F8,V6RRM0,I1RMJ7,A0A1C3YLC2,I1RM35,A0A1C3YKY0,I1RX22,I1RE94,I1RKY2,A0…	0.426481	0.765779	0.0546448
GO:0030036	actin cytoskeleton organization	P	2	29	93	1870	0.0215054	0.015508	over	I1RZL3,A0A1I9F9C1	I1RBB0,I1RCJ9,I1RLX5,I1S270,A0A0E0S7B3,I1RZL3,A0A1I9F9C1,Q4INI2,I1S7W2,Q4I963,A0A098DFW4,A0A098E2D9,I1RE49,I1REK3,I1RZ37,I1RZ91,V6RB81,I1RCP8,I1RYU6,I1S9S4,V6R476,I1RBS0,I1S0N8,I1RAS5,I1S8E0,I1RT41,A0A098DG50,A0A098E4A1,I1RSP4	0.427571	0.765779	0.0689655
GO:0015931	nucleobase-containing compound transport	P	2	29	93	1870	0.0215054	0.015508	over	I1RVA7,I1RN67	I1RSI0,I1RSR3,I1RVA7,A0A098DJJ2,I1RS47,I1S2A8,I1S4L3,Q4HZK7,I1RED8,I1RN67,I1RJS5,A0A098DDK7,A0A098DSY3,A0A0E0SPD4,Q4HY71,I1RA70,I1RD22,I1RPP3,I1S0N8,I1RN19,A0A098E4K5,I1RC00,I1RCG8,I1RS94,I1RW71,I1S0P4,I1RNG5,P0C431,I1RAV7	0.427571	0.765779	0.0689655
GO:0044448	cell cortex part	C	2	29	93	1870	0.0215054	0.015508	over	I1RZL3,A0A1I9F9C1	A0A1C3YLS7,I1RMJ1,I1RBB0,I1RZL3,I1S8E0,A0A1C3YI39,I1RST4,I1RT81,A0A0E0S9Q2,I1RBC0,I1RTB8,A0A1B0P444,I1RT41,I1RPQ7,A0A098DFW4,A0A098DYT7,A0A098E4A1,A0A1I9F9C1,I1RAS5,I1RCJ9,I1RCP8,I1RE49,I1REK3,I1RSP4,I1S034,I1S270,Q4I963,Q4INI2,I1RVZ7	0.427571	0.770568	0.0689655
GO:0000790	nuclear chromatin	C	2	29	93	1870	0.0215054	0.015508	over	I1RVA7,Q4HYB8	I1RTG3,I1RXF8,Q4IMD1,Q4I948,I1RG11,I1RAH9,I1RT41,Q4ICA8,A0A098DZN5,I1RC80,I1S1V2,I1RUR2,I1RKD0,I1RQP1,I1RT24,I1S086,Q4IPI4,I1RB73,I1RY69,I1RAH4,A0A1C3YL99,I1RC07,I1RFJ2,I1RNF4,I1RVA7,I1S0N7,Q4HTT1,Q4HYB8,Q4IEV4	0.427571	0.770568	0.0689655
GO:0031324	negative regulation of cellular metabolic process	P	4	67	93	1870	0.0430108	0.0358289	over	I1RCS6,I1S219,I1RSK0,A0A098E446	A0A1C3YM09,A0A098DPX7,A0A098DRN3,A0A1C3YK48,I1R9W6,I1RNC6,I1RST8,I1RY69,I1RRX4,Q4I2X5,Q4IEV4,V6QT89,A0A1C3YJA8,I1RBC5,I1RED5,I1RRJ6,Q4HTT1,A0A098DDK7,I1RBW1,I1RSI4,I1RYN4,I1S034,Q4IJP1,I1S788,Q4IMD1,I1RB73,A0A0E0SN30,I1RCS6,I1S810,A0A098DPR9,I1RZM1,I1S020,I1RG11,I1S219,I1S4P6,A0A098D8Z6,I1RUP2,I1RXF8,I1RBY8,A0A098DR47,I1RSW5,I1RUQ0,I1RFZ3,I1RC18,I1S0R9,A0A1C3YKL4,I1RN61,I1RZ40,I1SAM4,I1RZ20,I1S0L…	0.429739	0.765779	0.0597015
GO:0051020	GTPase binding	F	1	11	93	1870	0.0107527	0.00588235	over	I1RVA7	A0A1C3YHM4,I1RNR2,I1RZP1,I1RVA7,I1RYJ8,I1RWA9,A0A098DSY3,I1REX4,I1RJS5,I1S2A8,A0A1C3YLS7	0.430317	0.636004	0.0909091
GO:0022904	respiratory electron transport chain	P	1	11	93	1870	0.0107527	0.00588235	over	I1RMK7	A0A0E0RPV7,A0A0E3SXN6,I1RAM9,I1RAV5,I1RMQ6,I1RYN2,I1S0Q7,I1S0R8,I1RZM9,I1RMK7,I1RE65	0.430317	0.765779	0.0909091
GO:0000981	RNA polymerase II transcription factor activity, sequence-specific DNA binding	F	1	11	93	1870	0.0107527	0.00588235	over	A0A098D8R7	I1RNI6,A0A098DRN3,A0A098D8R7,A0A098DDB6,A0A0E0RVW9,A0A0E0SMY1,A0A1C3YIK5,A0A1C3YK28,I1RAP1,I1RSL0,I1S788	0.430317	0.636004	0.0909091
GO:0030686	90S preribosome	C	1	11	93	1870	0.0107527	0.00588235	over	I1S2C0	I1RCL3,I1RRQ3,I1RAY2,I1RAZ8,I1R9V7,I1RBG9,I1RE00,I1RZK6,I1S2C0,I1S2E8,V6RRU8	0.430317	0.770568	0.0909091
GO:0022625	cytosolic large ribosomal subunit	C	1	11	93	1870	0.0107527	0.00588235	over	I1RQE7	A0A098DP99,I1RFL4,I1RJV4,I1RN18,I1RQE7,I1RRT8,I1RS47,I1RSR3,I1RZZ9,I1S0L4,V6RCG5	0.430317	0.770568	0.0909091
GO:0010557	positive regulation of macromolecule biosynthetic process	P	3	48	93	1870	0.0322581	0.0256684	over	I1S219,Q4HYB8,A0A1C3YMA1	I1RBC5,I1RBS5,I1RFZ8,A0A098DQU9,I1RST8,I1S219,A0A1C3YM09,I1RB73,I1RY69,V6R223,I1S247,A0A1C3YM49,I1R9W6,I1RC95,I1RCL5,I1RDB1,I1RTG3,I1S2G9,Q4I5I4,Q4IEV4,V6QWX8,V6RNM4,P0C431,A0A098D226,A0A098DPX7,A0A0E0SPD4,Q4HYB8,V6RVG3,A0A1C3YMA1,D5L6Z3,I1RD22,I1RRV1,I1R9V7,I1RBG9,V6RRU8,A0A098DRN3,A0A098DZN5,I1RC80,I1RKR6,I1S0F5,I1S0N8,I1S0G0,I1RNC6,A0A1C3YIA8,I1RSV9,I1RBW1,I1RNI6,I1RXF8	0.430679	0.765779	0.0625
GO:0006461	protein complex assembly	P	4	68	93	1870	0.0430108	0.0363636	over	A0A1I9F9C1,I1RQA5,I1RNY9,Q4HYB8	I1RPQ7,I1RT81,V6RGI1,A0A1C3YLS7,I1RRC8,A0A1I9F9C1,Q4INI2,I1S7W2,A0A1C3YK08,A0A1C3YK11,I1RQA5,I1RQ23,I1RNR0,I1RZY4,Q4IBX0,I1RAI0,I1RCL5,I1RQF2,I1S2G9,I1RCP8,A0A098DES7,A0A098DUN7,I1S128,A0A1B0P444,I1RTG3,I1RYE5,I1RAS5,I1RBB0,I1S270,I1S8E0,I1RQF6,I1S0Q7,I1RMJ1,I1RA49,I1RAW3,A0A1C3YLP0,I1RCK2,A0A098E4P3,I1R9Y9,I1RNY9,I1RTJ1,I1RUQ5,I1S810,A0A098D226,A0A098DPX7,A0A0E0SPD4,I1RC95,I1RDB1,Q4HYB8,V6QWX8,V…	0.441156	0.782317	0.0588235
GO:0036094	small molecule binding	F	19	363	93	1870	0.204301	0.194118	over	I1RTG7,A0A098DDD2,A0A098DSA6,A0A1C3YHS3,A0A1C3YJV7,I1RAY4,I1RGA6,I1RMI4,I1RPH1,I1RPR1,I1RQ21,I1RQA5,I1RR68,I1RSK0,I1RCS6,I1RMH9,I1RZJ7,A0A098DVZ4,I1RC11	A0A098DE09,A0A098DE95,A0A098DMM1,A0A098DNI4,A0A098DS43,A0A098DU17,A0A098E0D1,A0A098E4K5,A0A0E0RP78,A0A0E0RV96,A0A0E0S1T0,A0A0E0S7B3,A0A1C3YHK3,A0A1C3YHP0,A0A1C3YK18,A0A1C3YKF1,A0A1C3YLJ4,I1RA46,I1RAB5,I1RBE4,I1RCU3,I1RE31,I1RE87,I1RFL4,I1RFT6,I1RK92,I1RM82,I1RMH5,I1RN53,I1RN78,I1RNB8,I1RP27,I1RPS0,I1RRI3,I1RTG7,I1RVS4,I1RZL5,I1S0N7,I1S9X6,V6R3X5,I1S235,Q4HY71,A0A098D226,A0A098D3G8,A0A098D3M4,A0A0…	0.442518	0.646549	0.0523416
GO:0043169	cation binding	F	11	205	93	1870	0.11828	0.109626	over	A0A1C3YI53,I1RMW8,A0A098DSA6,I1RQ48,I1RR68,I1RRG6,I1RTG7,A0A098D8R7,I1RZP2,I1S269,I1S8Z0	A0A0E0RQ82,A0A0E0SE31,A0A1C3YHT4,A0A1C3YI49,A0A1C3YI53,A0A1C3YL54,I1RA62,I1RBY9,I1RC31,I1RCM5,I1RCR6,I1RMJ7,I1RMW8,I1RNY6,I1RRF5,I1RRL4,I1RSY1,I1RYW9,I1S0V7,V6RBN2,V6RPS5,A0A098D6L4,A0A098D8J9,A0A098DGS4,A0A098DYT7,A0A0E0RVC1,I1RCY1,I1RSK9,I1RYX8,I1RZ91,I1RZZ6,V6QUV7,A0A098D8Z6,A0A098DGQ1,A0A098DJU9,A0A098DRN3,A0A098DSA6,A0A0E0SFP4,A0A0E0SMM8,A0A0E3SXN6,A0A1C3YJ21,A0A1C3YJ80,A0A1C3YJX6,A0A1C3YK94…	0.442955	0.646549	0.0536585
GO:0045934	negative regulation of nucleobase-containing compound metabolic process	P	3	49	93	1870	0.0322581	0.0262032	over	I1RCS6,I1S219,I1RSK0	A0A1C3YM09,A0A098DPX7,A0A098DRN3,A0A1C3YK48,I1R9W6,I1RNC6,I1RST8,I1RY69,I1RRX4,Q4I2X5,Q4IEV4,V6QT89,A0A1C3YJA8,I1RBC5,I1RED5,I1RRJ6,Q4HTT1,A0A098DDK7,I1RBW1,I1RSI4,I1RYN4,I1S034,Q4IJP1,I1S788,Q4IMD1,I1RB73,A0A0E0SN30,I1RCS6,I1S810,I1S020,I1RG11,I1S219,I1S4P6,A0A098D8Z6,I1RXF8,I1RBY8,I1RSW5,I1RZ20,I1S0L3,I1RSK0,I1RNI6,A0A1C3YL99,I1RKR6,A0A098DR47,I1RQ67,I1RCG8,I1RN78,Q4IBR4,Q4I5I4	0.444149	0.782342	0.0612245
GO:2000113	negative regulation of cellular macromolecule biosynthetic process	P	3	49	93	1870	0.0322581	0.0262032	over	I1RCS6,I1S219,I1RSK0	A0A098DPX7,A0A098DRN3,A0A1C3YK48,I1R9W6,I1RNC6,I1RST8,I1RY69,A0A1C3YM09,I1RRX4,Q4I2X5,Q4IEV4,V6QT89,A0A1C3YJA8,I1RBC5,I1RED5,I1RRJ6,Q4HTT1,A0A098DDK7,I1RBW1,I1RSI4,I1RYN4,I1S034,Q4IJP1,I1S788,Q4IMD1,I1RB73,A0A0E0SN30,I1RCS6,I1S810,A0A098DPR9,I1RZM1,I1S020,I1RG11,I1S219,A0A098D8Z6,I1RXF8,I1RBY8,I1RSW5,A0A1C3YKL4,I1RN61,I1RZ40,I1SAM4,I1RSK0,I1RNI6,A0A1C3YL99,I1RKR6,I1RQ67,I1RN78,Q4I5I4	0.444149	0.782342	0.0612245
GO:0099568	cytoplasmic region	C	2	30	93	1870	0.0215054	0.0160428	over	I1RZL3,A0A1I9F9C1	A0A1C3YL99,I1RBB0,I1REK3,A0A1B0P444,I1RVZ7,I1S270,I1RMJ1,I1RT41,I1RPQ7,I1RT81,A0A1C3YLS7,I1RZL3,I1S8E0,A0A1C3YI39,I1RST4,A0A098DFW4,A0A098DYT7,A0A098E4A1,A0A1I9F9C1,I1RAS5,I1RCJ9,I1RCP8,I1RE49,I1RSP4,I1S034,Q4I963,Q4INI2,A0A0E0S9Q2,I1RBC0,I1RTB8	0.444924	0.778616	0.0666667
GO:0051130	positive regulation of cellular component organization	P	2	30	93	1870	0.0215054	0.0160428	over	Q4HYB8,A0A1C3YMA1	I1RDZ5,A0A1C3YIA8,A0A1B0P444,I1RTG3,I1S247,I1RAS5,I1RBB0,I1S270,I1S8E0,I1RE15,V6R476,I1RUP2,A0A098D226,A0A098DPX7,A0A0E0SPD4,I1RC95,I1RDB1,Q4HYB8,V6QWX8,V6RVG3,A0A1C3YMA1,D5L6Z3,I1S0N8,I1S0G0,I1RMF2,I1RMH2,Q4IBU4,I1RXF8,A0A098DG50,I1RNF4	0.444924	0.782342	0.0666667
GO:0005938	cell cortex	C	2	30	93	1870	0.0215054	0.0160428	over	I1RZL3,A0A1I9F9C1	I1RBB0,I1REK3,A0A1B0P444,I1RVZ7,I1S270,I1RMJ1,I1RT41,I1RPQ7,I1RT81,A0A1C3YLS7,I1RZL3,I1S8E0,A0A1C3YI39,I1RST4,A0A098DFW4,A0A098DYT7,A0A098E4A1,A0A1I9F9C1,I1RAS5,I1RCJ9,I1RCP8,I1RE49,I1RSP4,I1S034,Q4I963,Q4INI2,A0A0E0S9Q2,I1RBC0,I1RTB8,A0A1C3YL99	0.444924	0.778616	0.0666667
GO:0055114	oxidation-reduction process	P	14	265	93	1870	0.150538	0.141711	over	I1RFM4,I1RMK7,A0A098DVZ4,A0A098E446,A0A1C3YIV0,I1RC11,I1RCS6,I1REI6,I1RMI4,I1RMW8,I1RQ48,I1RZJ7,I1S269,V6R3V4	A0A1C3YL99,I1RPA6,I1RKB5,I1RRT3,I1RZ78,I1S0H2,A0A098DPB1,A0A1C3YHG7,A0A1C3YKH0,I1RCU2,I1RF85,I1RFI4,I1RFM4,I1RKB2,I1RNM7,I1RNY6,I1RUQ3,I1RWM4,I1RYW9,I1S0V7,I1S2F5,I1S8F8,Q4HYR2,V6RRM0,I1RYW4,I1RHJ2,I1RE65,A0A0E0RPV7,A0A0E3SXN6,I1RAM9,I1RAV5,I1RMQ6,I1RYN2,I1S0Q7,I1S0R8,I1RZM9,A0A0E0RP23,A0A1C3YJQ2,I1RCT9,I1RN19,I1RWC1,I1RCG5,A0A098DU14,I1RRI1,I1RSC5,I1RSX0,I1RX39,I1RZJ3,I1RCL0,I1RMK7,A0A1C3YJD7,A0…	0.44809	0.782342	0.0528302
GO:0070271	protein complex biogenesis	P	4	69	93	1870	0.0430108	0.0368984	over	A0A1I9F9C1,I1RQA5,I1RNY9,Q4HYB8	I1RPQ7,I1RT81,V6RGI1,A0A1C3YLS7,I1RRC8,A0A1I9F9C1,Q4INI2,I1S7W2,I1RQE9,I1RRS8,I1RVN1,I1S287,I1S7N3,I1S911,A0A1C3YK08,A0A1C3YK11,I1RQA5,I1RQ23,I1RNR0,I1RZY4,Q4IBX0,I1RAI0,I1RCL5,I1RQF2,I1S2G9,I1RCP8,A0A098DES7,A0A098DUN7,I1S128,A0A1B0P444,I1RTG3,I1RYE5,I1RAS5,I1RBB0,I1S270,I1S8E0,I1RQF6,I1S0Q7,I1RMJ1,I1RA49,I1RAW3,A0A1C3YLP0,I1RCK2,A0A098E4P3,I1R9Y9,I1RNY9,I1RTJ1,I1RUQ5,I1S810,A0A098D226,A0A098DPX…	0.452511	0.782342	0.057971
GO:0006082	organic acid metabolic process	P	10	187	93	1870	0.107527	0.1	over	I1RJY7,I1RZJ7,A0A098DVZ4,V6RLM7,I1RFM4,I1RR68,I1RQ48,A0A098DSA6,I1RMW8,A0A098E446	I1RFK3,A0A1C3YI49,I1RBE7,I1RPW1,V6RQW4,I1RNG4,I1S1W8,I1S0H2,I1RCT9,A0A098DVI8,V6RM02,I1RVI8,A0A098DEP8,I1RJY7,I1RN88,I1S8C1,I1RSF7,I1RZJ7,A0A098DVZ4,A0A1C3YN26,I1RAH1,I1RCM5,I1RGB2,I1RP86,V6RLM7,I1RRF5,I1RWM4,Q4HYR2,A0A098DPB1,A0A1C3YHG7,A0A1C3YKH0,I1RCU2,I1RF85,I1RFI4,I1RFM4,I1RKB2,I1RNM7,I1RNY6,I1RUQ3,I1RYW9,I1S0V7,I1S2F5,I1S8F8,V6RRM0,I1RMJ7,A0A1C3YLC2,I1RM35,A0A1C3YKY0,I1RX22,I1RE94,I1RKY2,A0…	0.454754	0.782342	0.0534759
GO:0010558	negative regulation of macromolecule biosynthetic process	P	3	50	93	1870	0.0322581	0.026738	over	I1RCS6,I1S219,I1RSK0	A0A098DPX7,A0A098DRN3,A0A1C3YK48,I1R9W6,I1RNC6,I1RST8,I1RY69,A0A1C3YM09,I1RRX4,Q4I2X5,Q4IEV4,V6QT89,A0A1C3YJA8,I1RBC5,I1RED5,I1RRJ6,Q4HTT1,A0A098DDK7,I1RBW1,I1RSI4,I1RYN4,I1S034,Q4IJP1,I1S788,Q4IMD1,I1RB73,A0A0E0SN30,I1RCS6,I1S810,A0A098DPR9,I1RZM1,I1S020,I1RG11,I1S219,A0A098D8Z6,I1RXF8,I1RBY8,I1RSW5,A0A1C3YKL4,I1RN61,I1RZ40,I1SAM4,I1RSK0,I1RNI6,A0A1C3YL99,I1RKR6,I1RQ67,I1RN78,Q4IBR4,Q4I5I4	0.457498	0.782342	0.06
GO:0032502	developmental process	P	3	50	93	1870	0.0322581	0.026738	over	A0A1I9F9C1,I1RSL6,I1RZL3	A0A1C3YKL4,I1S4P6,I1RE49,A0A1C3YL99,A0A1C3YJA8,A0A1C3YM09,I1RAY2,I1RCK2,I1RFI4,I1RT41,Q4IBU4,V6S110,A0A098DKZ5,A0A0E0SEM1,I1RB73,I1RC18,I1RHJ2,I1RKP1,I1RRS8,I1S0R9,V6QT89,I1RBC5,A0A0E0SK74,A0A098DGQ1,I1RRJ6,A0A1I9F9C1,I1RTG5,I1RSL6,I1RDZ5,A0A1C3YJG6,A0A098D4I9,A0A098DRN3,I1RPA6,I1RPS2,I1RRM2,I1RSR3,I1RZL3,I1RWI3,I1RZ91,I1RQ70,I1S1Z9,I1REC4,I1RYY6,I1RZS5,I1RTD5,I1RPQ7,I1S034,I1RSW5,A0A1C3YIZ8,I1RZ…	0.457498	0.782342	0.06
GO:1901606	alpha-amino acid catabolic process	P	1	12	93	1870	0.0107527	0.00641711	over	I1RZJ7	A0A098DVI8,V6RM02,I1RD80,I1RC48,I1RVR2,I1RZJ7,I1RSE0,I1RMT6,I1RSA5,I1RSL2,A0A0E0SID1,I1RJT5	0.458817	0.782342	0.0833333
GO:0031123	RNA 3'-end processing	P	1	12	93	1870	0.0107527	0.00641711	over	I1RZP2	I1RND6,I1RPS0,I1RE00,I1RA46,I1RCG8,I1RLT8,I1RZP2,Q4IPA4,A0A098DDK7,I1RCU3,V6QWX8,I1RML0	0.458817	0.782342	0.0833333
GO:0000460	maturation of 5.8S rRNA	P	1	12	93	1870	0.0107527	0.00641711	over	I1S2C0	I1RAU6,I1RRQ3,I1RRQ6,I1RZK6,I1S2C0,Q4IPI1,I1RAZ8,I1RNK2,I1RPY1,I1S1X9,I1RND6,I1RPS0	0.458817	0.782342	0.0833333
GO:0072593	reactive oxygen species metabolic process	P	1	12	93	1870	0.0107527	0.00641711	over	I1RZJ7	I1RAP3,A0A098DGQ1,A0A1C3YJ21,I1RBF3,I1RKP1,I1RSF1,I1RZJ7,A0A098DJU9,A0A1C3YKF3,I1RGU6,I1RR45,V6RV57	0.458817	0.782342	0.0833333
GO:0000466	maturation of 5.8S rRNA from tricistronic rRNA transcript (SSU-rRNA, 5.8S rRNA, LSU-rRNA)	P	1	12	93	1870	0.0107527	0.00641711	over	I1S2C0	I1RAU6,I1RRQ3,I1RRQ6,I1RZK6,I1S2C0,Q4IPI1,I1RND6,I1RPS0,I1RAZ8,I1RNK2,I1RPY1,I1S1X9	0.458817	0.782342	0.0833333
GO:0004871	signal transducer activity	F	1	12	93	1870	0.0107527	0.00641711	over	I1RVA7	A0A0E0SE45,I1RQL4,A0A098DG50,I1RQN9,A0A0E0SGT0,A0A1C3YIZ8,P0C431,I1RJS2,I1RKG1,I1RSV0,I1RVA7,I1RZM1	0.458817	0.665568	0.0833333
GO:0007163	establishment or maintenance of cell polarity	P	1	12	93	1870	0.0107527	0.00641711	over	I1RZL3	I1RTG5,Q4ICM0,I1RWI3,I1RT41,I1RMW3,I1RPQ7,I1RT81,I1RNF4,I1RZL3,I1S034,I1RZ37,I1RAI8	0.458817	0.782342	0.0833333
GO:0000002	mitochondrial genome maintenance	P	1	12	93	1870	0.0107527	0.00641711	over	I1RCU1	A0A1C3YK08,A0A098DCF9,A0A098DPB1,I1RAV7,I1RBS5,I1RCU1,I1RFJ1,I1RSY2,I1RTF0,I1RUQ3,I1RZD3,I1S099	0.458817	0.782342	0.0833333
GO:0032153	cell division site	C	2	31	93	1870	0.0215054	0.0165775	over	I1RZL3,A0A1I9F9C1	I1RT41,I1RPQ7,I1RT81,I1RBB0,I1RZL3,I1S8E0,I1REK3,I1RST4,A0A098DDH9,A0A098DG50,A0A098DXK5,A0A098E4A1,A0A1C3YIZ8,A0A1C3YJ50,A0A1C3YL99,A0A1I9F9C1,I1RA25,I1RAS5,I1RCK2,I1RCP8,I1RMJ1,I1RQ32,I1RQ67,I1RTB8,I1RWQ2,I1RZ37,I1RZS5,I1S0S6,I1S1Z9,I1S270,I1S9Z3	0.461987	0.793603	0.0645161
GO:0044087	regulation of cellular component biogenesis	P	2	31	93	1870	0.0215054	0.0165775	over	A0A1I9F9C1,Q4HYB8	I1RRC8,A0A1I9F9C1,Q4INI2,I1S7W2,P0C431,A0A1C3YIA8,A0A1B0P444,I1RTG3,I1RBS0,I1RZM1,I1RAS5,I1RBB0,I1S270,I1S8E0,I1RMJ1,V6RGI1,I1S810,A0A098D226,A0A098DPX7,A0A0E0SPD4,I1RC95,I1RDB1,Q4HYB8,V6QWX8,V6RVG3,I1S0G0,I1RNI6,I1RZ37,V6R476,I1S0N8,Q4I5I4	0.461987	0.783728	0.0645161
GO:0030029	actin filament-based process	P	2	31	93	1870	0.0215054	0.0165775	over	I1RZL3,A0A1I9F9C1	I1RBB0,I1RCJ9,I1RLX5,I1S270,A0A0E0S7B3,I1RZL3,A0A1I9F9C1,Q4INI2,I1RE49,I1S7W2,Q4I963,A0A098E4A1,I1RSP4,A0A098DFW4,A0A098E2D9,I1REK3,I1RZ37,I1RZ91,V6RB81,I1RCP8,I1RYU6,I1S9S4,I1RTG5,V6R476,I1RBS0,I1S0N8,I1RAS5,I1S8E0,I1RT41,A0A098DG50,I1RBG4	0.461987	0.783728	0.0645161
GO:0044445	cytosolic part	C	4	70	93	1870	0.0430108	0.0374332	over	I1RQE7,I1RN67,I1RMW8,I1RYH9	I1RCM5,A0A098DP99,I1RFL4,I1RJV4,I1RN18,I1RQE7,I1RRT8,I1RS47,I1RSR3,I1RZZ9,I1S0L4,V6RCG5,I1RD22,I1RN61,I1RN67,I1RNC1,I1RNQ5,I1RPP3,I1RQK8,I1RT04,I1RTH6,I1RZ40,I1RZM1,I1S0N4,I1S2E9,V6R3X5,V6RMW6,V6RTJ8,A0A098D3G8,A0A098DQ41,A0A098E025,I1RMQ5,I1RPL2,I1RQG4,I1RQH1,I1RRM9,I1RMW8,I1RMW9,I1RYX6,A0A1C3YKN3,I1RCS1,I1RGB6,I1RSI0,I1RYS0,I1S0R2,A0A1C3YJK5,A0A098DT74,A0A098E4P3,A0A1C3YI28,A0A1C3YIL0,I1R9Y9,I1…	0.463794	0.793603	0.0571429
GO:0016772	transferase activity, transferring phosphorus-containing groups	F	5	90	93	1870	0.0537634	0.0481283	over	A0A098DSA6,I1RBF4,I1RSK0,I1RMW8,A0A098DDD2	A0A0E0SE45,I1RNP3,I1RZB5,V6QUE6,A0A098DSA6,A0A098DQB4,A0A1C3YI27,I1RT37,A0A1C3YIR8,I1RG11,A0A098DS12,I1RA22,I1RJZ5,I1RBF4,I1RAJ4,I1RVX9,I1RS25,A0A098D4I9,I1S1W3,I1S4P6,I1RCL0,Q4I1N3,V6RXE7,I1S886,I1RKZ8,I1RJQ5,V6RDP1,I1RSA3,I1RAH1,I1S0I3,I1RPE5,I1RPK0,V6RG04,A0A1C3YN26,I1RZD0,V6RRU8,A0A0E0SGT0,A0A0E0SKT2,A0A1C3YIZ8,A0A1C3YKS2,A0A1C3YML2,I1RA20,I1RAY2,I1RH87,I1RN54,I1RP88,I1RQ67,I1RSK0,I1RT36,I1RW…	0.46767	0.674248	0.0555556
GO:0010628	positive regulation of gene expression	P	3	51	93	1870	0.0322581	0.0272727	over	I1S219,Q4HYB8,A0A1C3YMA1	I1RBC5,I1RBS5,I1RDZ5,I1RFZ8,A0A098DQU9,I1RST8,I1S219,A0A1C3YM09,I1RB73,I1RY69,V6R223,A0A1C3YM49,I1R9W6,I1RC95,I1RCL5,I1RDB1,I1RTG3,I1S2G9,Q4I5I4,Q4IEV4,V6QWX8,V6RNM4,P0C431,A0A098D226,A0A098DPX7,A0A0E0SPD4,Q4HYB8,V6RVG3,A0A1C3YMA1,D5L6Z3,I1RD22,I1RRV1,I1R9V7,I1RBG9,V6RRU8,A0A098DRN3,A0A098DZN5,I1RC80,I1RKR6,I1S0F5,I1S0N8,A0A098E0D1,I1S0G0,I1RNC6,A0A1C3YIA8,I1RSV9,A0A098DR47,I1RNI6,I1RCG8,I1RGB6,I…	0.470716	0.79047	0.0588235
GO:0043623	cellular protein complex assembly	P	3	51	93	1870	0.0322581	0.0272727	over	A0A1I9F9C1,I1RQA5,I1RNY9	I1RPQ7,I1RT81,V6RGI1,A0A1C3YLS7,A0A1I9F9C1,Q4INI2,I1S7W2,A0A1C3YK08,A0A1C3YK11,I1RQA5,I1RQ23,I1RNR0,I1RZY4,Q4IBX0,I1RAI0,I1RCL5,I1RQF2,I1S2G9,I1RCP8,A0A098DES7,A0A098DUN7,I1S128,A0A1B0P444,I1RTG3,I1RYE5,I1RAS5,I1RBB0,I1S270,I1S8E0,I1RQF6,I1S0Q7,I1RMJ1,A0A098E4P3,I1R9Y9,I1RNY9,I1RTJ1,I1RUQ5,I1RBG4,I1RTB8,I1RYJ8,I1RPP5,A0A098D226,I1RC95,I1RDB1,I1REE0,V6RVG3,I1RN08,I1RRY3,I1RFT6,I1RX39,I1RAU9	0.470716	0.79047	0.0588235
GO:0009891	positive regulation of biosynthetic process	P	3	51	93	1870	0.0322581	0.0272727	over	I1S219,Q4HYB8,A0A1C3YMA1	I1RBC5,I1RBS5,A0A0E0SEM1,I1RFZ8,A0A098DQU9,I1RST8,I1S219,A0A1C3YM09,I1RB73,I1RY69,V6R223,I1S247,A0A1C3YM49,I1R9W6,I1RC95,I1RCL5,I1RDB1,I1RTG3,I1S2G9,Q4I5I4,Q4IEV4,V6QWX8,V6RNM4,P0C431,I1S0N8,I1RZQ6,A0A098D226,A0A098DPX7,A0A0E0SPD4,Q4HYB8,V6RVG3,A0A1C3YMA1,D5L6Z3,I1RD22,I1RRV1,I1R9V7,I1RBG9,V6RRU8,A0A098DRN3,A0A098DZN5,I1RC80,I1RKR6,I1S0F5,I1S0G0,I1RNC6,A0A1C3YIA8,I1RSV9,I1RBW1,I1RNI6,I1RXF8,I1RUQ0	0.470716	0.79047	0.0588235
GO:0031328	positive regulation of cellular biosynthetic process	P	3	51	93	1870	0.0322581	0.0272727	over	I1S219,Q4HYB8,A0A1C3YMA1	I1RBC5,I1RBS5,A0A0E0SEM1,I1RFZ8,A0A098DQU9,I1RST8,I1S219,A0A1C3YM09,I1RB73,I1RY69,V6R223,I1S247,A0A1C3YM49,I1R9W6,I1RC95,I1RCL5,I1RDB1,I1RTG3,I1S2G9,Q4I5I4,Q4IEV4,V6QWX8,V6RNM4,P0C431,I1S0N8,I1RZQ6,A0A098D226,A0A098DPX7,A0A0E0SPD4,Q4HYB8,V6RVG3,A0A1C3YMA1,D5L6Z3,I1RD22,I1RRV1,I1R9V7,I1RBG9,V6RRU8,A0A098DRN3,A0A098DZN5,I1RC80,I1RKR6,I1S0F5,I1S0G0,I1RNC6,A0A1C3YIA8,I1RSV9,I1RBW1,I1RNI6,I1RXF8,I1RUQ0	0.470716	0.79047	0.0588235
GO:0009889	regulation of biosynthetic process	P	8	150	93	1870	0.0860215	0.0802139	over	A0A1I9F777,A0A098D8R7,I1RCS6,I1S219,Q4HYB8,A0A1C3YMA1,I1RSK0,A0A098E446	A0A098DPX7,I1RB73,I1RY69,A0A098DRN3,A0A1C3YK48,I1R9W6,I1RNC6,I1RST8,A0A1C3YM09,I1RRX4,Q4I2X5,Q4IEV4,V6QT89,A0A1C3YJA8,I1RBC5,I1RED5,I1RRJ6,Q4HTT1,A0A098DDK7,I1RBW1,I1RSI4,I1RYN4,I1S034,Q4IJP1,A0A1C3YJG6,A0A1C3YLB8,A0A1I9F777,I1RB11,I1RKD0,I1RLS1,I1RQP1,I1RRD2,I1RWF3,I1RWI3,I1RZ85,Q4HWE2,Q4IPI4,Q4IQX3,I1RAY2,I1RE00,A0A098D8R7,A0A098DDB6,A0A0E0RN05,A0A0E0RVW9,A0A0E0SEM1,A0A0E0SMY1,A0A1C3YIK5,A0A1C3…	0.473756	0.791577	0.0533333
GO:0031326	regulation of cellular biosynthetic process	P	8	150	93	1870	0.0860215	0.0802139	over	A0A1I9F777,A0A098D8R7,I1RCS6,I1S219,Q4HYB8,A0A1C3YMA1,I1RSK0,A0A098E446	A0A098DPX7,I1RB73,I1RY69,A0A098DRN3,A0A1C3YK48,I1R9W6,I1RNC6,I1RST8,A0A1C3YM09,I1RRX4,Q4I2X5,Q4IEV4,V6QT89,A0A1C3YJA8,I1RBC5,I1RED5,I1RRJ6,Q4HTT1,A0A098DDK7,I1RBW1,I1RSI4,I1RYN4,I1S034,Q4IJP1,A0A1C3YJG6,A0A1C3YLB8,A0A1I9F777,I1RB11,I1RKD0,I1RLS1,I1RQP1,I1RRD2,I1RWF3,I1RWI3,I1RZ85,Q4HWE2,Q4IPI4,Q4IQX3,I1RAY2,I1RE00,A0A098D8R7,A0A098DDB6,A0A0E0RN05,A0A0E0RVW9,A0A0E0SEM1,A0A0E0SMY1,A0A1C3YIK5,A0A1C3…	0.473756	0.791577	0.0533333
GO:0004175	endopeptidase activity	F	2	32	93	1870	0.0215054	0.0171123	over	I1R9N9,I1S202	A0A1C3YK08,I1R9N9,I1RH33,I1S138,I1S3S6,A0A1C3YK17,I1RU91,I1RVC7,I1S202,I1RFZ7,A0A1C3YLT5,I1RBE6,I1RFS5,I1RRS8,I1RS07,Q4IA56,V6R4J1,V6R9T8,V6RM66,A0A098DT74,A0A1C3YI28,A0A1C3YIL0,I1RA43,I1RAN2,I1RKK0,I1RMM9,I1RN08,I1RNP7,I1RQ26,I1RRY3,I1S0M2,A0A1C3YKQ2	0.478746	0.686009	0.0625
GO:0051301	cell division	P	2	32	93	1870	0.0215054	0.0171123	over	A0A1I9F9C1,I1RZL3	A0A098DRN3,I1RST4,A0A1I9F9C1,I1RAS5,I1RMW3,I1RT81,I1RWI3,A0A0E0S7B3,I1RT41,I1RAI8,I1RMJ1,V6RGI1,I1RQ70,I1RTG5,A0A1C3YL99,I1RTG3,V6R476,A0A1C3YIA8,I1REK3,I1RZL3,I1S270,I1RAH4,I1RH87,I1RHQ8,I1RNF4,I1RPQ7,I1RSI4,I1RY57,Q4I963,Q4I9B7,Q4IBX0,Q4ICM0	0.478746	0.797911	0.0625
GO:1903047	mitotic cell cycle process	P	3	52	93	1870	0.0322581	0.0278075	over	A0A1I9F9C1,I1RSL6,I1RZL3	I1S020,I1RJS5,I1RYZ9,V6RGI1,A0A098DPX7,I1RB73,A0A098DRN3,I1RST4,I1RY69,I1RTG5,Q4ICM0,A0A1I9F9C1,I1RAS5,I1RMW3,I1RT81,I1RWI3,A0A1C3YIA8,A0A1B0P444,I1RBW1,I1RRM2,I1RSL6,I1RAH9,I1RFN0,I1RRX4,A0A098DSY3,I1RZB4,I1RRR4,V6RDH3,A0A1C3YL99,I1RN65,I1S0P4,I1RPQ7,A0A098DG50,P0C431,I1RC00,I1RKG1,I1RQ81,A0A098D4I9,I1S4P6,Q4IJP1,I1RNF4,I1RBG4,I1RUP2,Q4IBX0,A0A0E0RW49,I1RA10,I1RFJ2,I1RAH4,I1REK3,I1RT41,I1RZL3,I1…	0.483793	0.798199	0.0576923
GO:0004518	nuclease activity	F	1	13	93	1870	0.0107527	0.00695187	over	I1RRG6	I1RRG6,I1RPS0,A0A098D6G8,A0A0E3SXN6,I1RW41,A0A098D4I9,A0A1C3YLX0,I1RML0,I1RXF8,I1RRR4,Q4HWE2,I1RHW3,A0A098DTD1	0.485905	0.687878	0.0769231
GO:0035383	thioester metabolic process	P	1	13	93	1870	0.0107527	0.00695187	over	I1RJY7	I1RVI8,A0A0E0RQ82,A0A098DEP8,I1RJY7,I1RN88,I1S8C1,I1REE2,I1S299,I1RWC1,I1RPE5,I1RZD0,I1S130,I1RA13	0.485905	0.798199	0.0769231
GO:0006637	acyl-CoA metabolic process	P	1	13	93	1870	0.0107527	0.00695187	over	I1RJY7	I1RVI8,A0A0E0RQ82,A0A098DEP8,I1RJY7,I1RN88,I1S8C1,I1REE2,I1S299,I1RPE5,I1RZD0,I1S130,I1RA13,I1RWC1	0.485905	0.798199	0.0769231
GO:2001251	negative regulation of chromosome organization	P	1	13	93	1870	0.0107527	0.00695187	over	I1S219	I1RBC5,A0A1C3YL99,I1RN65,I1S0P4,A0A098DPX7,I1RST8,I1S219,A0A1C3YM09,I1RB73,I1RY69,V6RGI1,A0A1C3YIA8,I1RAH4	0.485905	0.798199	0.0769231
GO:0003690	double-stranded DNA binding	F	1	13	93	1870	0.0107527	0.00695187	over	I1RQA5	I1RNI6,Q4IMD1,I1RE37,I1RQA5,I1RSI4,V6RGI1,A0A098D4I9,I1S4P6,A0A098DPT9,I1RUQ3,I1RXF8,I1S099,I1S0G0	0.485905	0.687878	0.0769231
GO:0043248	proteasome assembly	P	1	13	93	1870	0.0107527	0.00695187	over	I1RNY9	A0A098D226,I1RC95,I1RDB1,I1REE0,V6RVG3,I1RN08,I1RRY3,I1RAU9,A0A098E4P3,I1R9Y9,I1RNY9,I1RTJ1,I1RUQ5	0.485905	0.798199	0.0769231
GO:0042254	ribosome biogenesis	P	4	72	93	1870	0.0430108	0.0385027	over	I1RQE7,I1RVA7,I1RN67,I1S2C0	I1RCL3,I1RFL4,I1RNK2,I1RQE7,I1RRT8,I1RSR3,I1RZZ9,I1S0L4,Q4I830,I1RNQ5,I1RRL4,I1S2E9,V6RTJ8,I1RSI0,I1RVA7,A0A098DJJ2,I1RS47,I1S2A8,I1S4L3,Q4HZK7,I1RED8,I1RN67,I1RAU6,I1RRQ3,I1RRQ6,I1RZK6,I1S2C0,Q4IPI1,I1R9V7,I1RAZ8,I1RBG9,I1RNC1,I1S1X9,Q4IEK8,V6R3X5,V6RMW6,V6RRU8,A0A1C3YHP0,I1RPY1,I1RQA2,I1RND6,I1RPS0,I1S0R7,I1RML0,A0A0E0RP78,A0A1C3YL99,I1RSS4,I1RTF4,I1RWH4,I1S0L3,I1S2E8,I1S810,Q4HWE2,Q4I948,Q4IF7…	0.486121	0.798199	0.0555556
GO:0005634	nucleus	C	21	412	93	1870	0.225806	0.220321	over	I1RVA7,Q4HYB8,I1RZP2,I1RYH9,I1S2C0,I1RSL6,A0A098D8R7,A0A098DDY0,A0A098E0Z2,A0A1C3YI53,A0A1I9F777,I1RBF4,I1RGA6,I1RNY9,I1RPR1,I1RTG7,I1RZ11,I1RZ89,I1S219,Q4HTT2,Q4IER8	I1RAH9,I1RRN5,A0A098E508,A0A0E0SMT9,A0A0E0SPD4,A0A1C3YIJ2,A0A1C3YJZ2,I1R9W6,I1RB36,I1RKR6,I1RQE9,I1RXE5,I1RCU3,I1RND6,I1RPS0,I1RYJ8,I1S7N3,I1S810,A0A098DPT9,A0A1C3YI39,I1REJ1,I1RNB8,A0A098DDK7,A0A098E4K5,A0A1C3YL99,Q4IBX0,A0A098DR47,I1RRJ6,I1S788,I1RTG3,I1RC07,I1RFJ2,I1RNF4,I1RVA7,I1S0N7,Q4HTT1,Q4HYB8,Q4IEV4,I1RFN0,I1RT41,Q4I948,Q4ICA8,Q4IMD1,A0A0E0RP78,A0A0E0SK74,A0A1C3YN64,I1R9N7,I1RA43,I1RCG8,…	0.490303	0.820421	0.0509709
GO:0022626	cytosolic ribosome	C	2	33	93	1870	0.0215054	0.0176471	over	I1RQE7,I1RN67	A0A098DP99,I1RFL4,I1RJV4,I1RN18,I1RQE7,I1RRT8,I1RS47,I1RSR3,I1RZZ9,I1S0L4,V6RCG5,I1RD22,I1RN61,I1RN67,I1RNC1,I1RNQ5,I1RPP3,I1RQK8,I1RT04,I1RTH6,I1RZ40,I1RZM1,I1S0N4,I1S2E9,V6R3X5,V6RMW6,V6RTJ8,A0A1C3YKN3,I1RCS1,I1RGB6,I1RSI0,I1RYS0,I1S0R2	0.49519	0.820421	0.0606061
GO:1901360	organic cyclic compound metabolic process	P	21	414	93	1870	0.225806	0.22139	over	I1RMI4,I1S2C0,I1RBF4,A0A098DVZ4,V6RLM7,A0A098DDY0,I1RN67,Q4HYB8,I1RRH1,I1RRG6,A0A1I9F777,A0A098D8R7,I1RZP2,I1RC11,I1RTG7,I1RUP9,I1RCS6,I1S219,I1RMK7,I1RSK0,A0A098DSA6	I1RRX4,A0A1C3YM09,A0A098DKZ5,I1RMI4,I1RSY2,A0A098DPX7,I1RB73,A0A1C3YI49,I1RBE7,I1RPW1,V6RQW4,I1RY69,A0A098DRN3,A0A1C3YK48,I1R9W6,I1RNC6,I1RST8,I1RNG4,I1S1W8,Q4I2X5,Q4IEV4,V6QT89,I1R9X2,I1RN53,I1RRR4,Q4IF76,A0A0E0RV96,I1RCI3,I1RC84,I1RSW0,I1S7M8,I1RAQ5,I1RBC5,I1RWD7,A0A1C3YK18,I1S0N7,A0A1C3YKL4,I1RN48,I1RZ40,I1RZG9,I1RCA7,I1S1X9,A0A098DDK7,A0A0E0S1T0,A0A1C3YI62,I1REJ1,I1RK92,I1RN59,I1RN78,Q4I5I4,A…	0.500509	0.819799	0.0507246
GO:0050789	regulation of biological process	P	14	275	93	1870	0.150538	0.147059	over	I1RSK0,A0A1I9F9C1,I1RVA7,A0A1C3YIV0,I1RZJ7,I1S4Z7,A0A1I9F777,A0A098D8R7,I1RCS6,I1RZL3,I1S219,Q4HYB8,A0A1C3YMA1,A0A098E446	I1RRX4,A0A1C3YM09,A0A1C3YL99,I1RSK0,A0A098DPX7,I1RB73,I1RY69,A0A098DRN3,A0A1C3YK48,I1R9W6,I1RNC6,I1RST8,A0A0E0SE45,I1RQL4,P0C431,I1RQN9,A0A098DG50,I1RJS2,I1RYN4,I1RZP1,Q4I2X5,Q4IEV4,V6QT89,I1R9X2,I1RN53,I1RRR4,Q4IF76,A0A0E0SGT0,A0A1C3YIZ8,I1S0S6,I1RAQ5,I1RBC5,I1RWD7,A0A1C3YK18,I1S0N7,A0A1C3YKL4,I1RN48,I1RZ40,I1RZG9,A0A1C3YJA8,A0A1C3YIA8,I1RRC8,A0A1I9F9C1,Q4INI2,I1S7W2,I1RNG6,I1RS52,I1RVA7,A0A098D…	0.508312	0.821856	0.0509091
GO:0071824	protein-DNA complex subunit organization	P	2	34	93	1870	0.0215054	0.0181818	over	I1S219,Q4HYB8	I1S0D5,I1RAR2,A0A098DX13,I1RTG3,I1S219,Q4HYB8,A0A098E4P3,A0A1C3YJA8,I1RT41,Q4I948,Q4ICA8,Q4IMD1,I1RSI4,Q4IBR4,A0A098DZN5,I1S020,I1RQP1,I1RT24,I1S810,A0A098D226,A0A098DPX7,A0A0E0SPD4,I1RC95,I1RDB1,V6QWX8,V6RVG3,A0A0E0RN05,A0A1C3YJZ2,I1RC15,I1RNC6,I1RXE5,I1RPP5,V6RGI1,I1S7N3	0.511308	0.821856	0.0588235
GO:0016853	isomerase activity	F	2	34	93	1870	0.0215054	0.0181818	over	I1S4Z7,V6RLM7	I1RYB8,I1S4Z7,I1RC61,A0A098DPX7,A0A1C3YIE7,A0A1I9F9W7,A0A1I9FNW1,Q4HXF6,Q4I5R9,Q4IN00,Q4INZ9,I1RRX4,I1RNU7,I1RP86,I1RKR5,I1RZT6,I1RC31,I1RSJ2,A0A098E4T8,I1RNG4,I1RAQ4,I1RFK1,V6RLM7,I1RR73,I1RSS4,I1RT33,I1RA62,I1REK6,I1RCZ8,A0A098DMU3,I1RZ40,I1S099,I1S7C4,I1RVN3	0.511308	0.698408	0.0588235
GO:0015711	organic anion transport	P	1	14	93	1870	0.0107527	0.00748663	over	I1RCU1	I1RHZ3,I1RCU1,I1RSF6,I1RTG9,I1RNJ0,V6RE46,I1RN19,I1RCT9,I1RUQ0,I1S1Z9,I1RRL4,I1R9W6,I1RSK9,A0A1C3YLW8	0.511651	0.821856	0.0714286
GO:0006820	anion transport	P	1	14	93	1870	0.0107527	0.00748663	over	I1RCU1	I1RHZ3,I1RCU1,I1RSF6,I1RTG9,I1RNJ0,V6RE46,I1RN19,I1RCT9,I1RUQ0,I1S1Z9,I1RRL4,I1R9W6,I1RSK9,A0A1C3YLW8	0.511651	0.821856	0.0714286
GO:0051604	protein maturation	P	1	14	93	1870	0.0107527	0.00748663	over	I1RQA5	A0A098DXV2,I1RRS8,I1RNF4,I1RBE6,I1RFS5,V6RM66,I1RPE4,I1RS07,I1RDZ5,I1RZZ6,I1RZW4,I1S0R2,I1RGB6,I1RQA5	0.511651	0.821856	0.0714286
GO:0003746	translation elongation factor activity	F	1	14	93	1870	0.0107527	0.00748663	over	A0A1C3YMA1	A0A1C3YK13,A0A1C3YLK2,A0A1C3YMA1,D5L6Z3,H5ZV36,I1RBS0,I1RJZ7,I1RSQ4,I1RTA0,I1RW71,I1RWX5,I1RYW3,Q4I5I4,V6QWX8	0.511651	0.698408	0.0714286
GO:0022900	electron transport chain	P	1	14	93	1870	0.0107527	0.00748663	over	I1RMK7	I1RE65,A0A0E0RPV7,A0A0E3SXN6,I1RAM9,I1RAV5,I1RMQ6,I1RYN2,I1S0Q7,I1S0R8,I1RZM9,I1RMK7,A0A0E0RP23,A0A1C3YJQ2,I1S8F8	0.511651	0.821856	0.0714286
GO:0008236	serine-type peptidase activity	F	1	14	93	1870	0.0107527	0.00748663	over	I1R9N9	A0A1C3YK08,I1R9N9,I1RH33,I1S138,I1S3S6,I1RIX2,I1RKV6,I1RKX5,I1RP45,I1RRZ1,I1RBZ6,I1REV1,I1RNN7,I1S4Q6	0.511651	0.698408	0.0714286
GO:0043547	positive regulation of GTPase activity	P	1	14	93	1870	0.0107527	0.00748663	over	I1RVA7	A0A098DDH9,A0A098DQU9,A0A1C3YHM4,A0A1C3YKX2,I1REK3,I1RN61,I1RNR2,I1RVA7,I1RWA9,I1RYJ8,I1RYU6,I1RZ84,I1RZP1,I1S9S4	0.511651	0.821856	0.0714286
GO:0010181	FMN binding	F	1	14	93	1870	0.0107527	0.00748663	over	I1RCS6	A0A0E0S8Z0,I1RCS6,I1RCV1,I1REC7,I1RFK3,I1RIR7,I1RJG4,I1RV17,I1RWG7,I1RY21,I1RZ21,I1RZ58,I1RZE7,V6RH92	0.511651	0.698408	0.0714286
GO:0042255	ribosome assembly	P	1	14	93	1870	0.0107527	0.00748663	over	I1RQE7	I1RCL3,I1RFL4,I1RNK2,I1RQE7,I1RRT8,I1RSR3,I1RZZ9,I1S0L4,Q4I830,I1RNQ5,I1RRL4,I1S2E9,V6RTJ8,I1RN61	0.511651	0.821856	0.0714286
GO:0043233	organelle lumen	C	10	196	93	1870	0.107527	0.104813	over	I1RFM4,I1RQA5,I1RJY7,I1RZJ7,I1RCU1,I1RVA7,Q4HYB8,I1RSL6,I1RZP2,I1S2C0	A0A1C3YHG7,A0A1C3YK08,A0A1C3YK11,I1R9M7,I1RBS5,I1RCE4,I1RD81,I1RFI4,I1RKP1,I1RMH2,I1RPW2,I1RSC5,I1RSX9,I1RZD3,Q4ING3,V6RG04,V6RRM0,I1RV63,I1S235,Q4I5R9,I1RYX4,I1RFM4,I1S0X1,A0A0E0SEM1,I1RQL6,A0A098DGQ1,A0A1C3YK94,A0A1C3YLT5,I1RC61,I1RKY6,I1RML4,I1RPK0,I1RQA5,I1RTF0,I1RYN2,I1RZ21,I1RZI8,I1S128,I1S1W3,P0C431,Q4IA56,Q4IK03,V6R9T8,Q4IJW4,Q4IPZ1,A0A098DEP8,I1RJY7,I1RN88,I1RZJ7,I1S8C1,I1RBE6,I1RFS5,A0A…	0.517656	0.820421	0.0510204
GO:0031974	membrane-enclosed lumen	C	10	196	93	1870	0.107527	0.104813	over	I1RQA5,I1RFM4,I1RJY7,I1RZJ7,I1RCU1,I1RVA7,Q4HYB8,I1RSL6,I1RZP2,I1S2C0	A0A1C3YHG7,A0A1C3YK08,A0A1C3YK11,I1R9M7,I1RBS5,I1RCE4,I1RD81,I1RFI4,I1RKP1,I1RMH2,I1RPW2,I1RSC5,I1RSX9,I1RZD3,Q4ING3,V6RG04,V6RRM0,I1RV63,I1S235,Q4I5R9,I1RYX4,A0A0E0SEM1,I1RQL6,A0A098DGQ1,A0A1C3YK94,A0A1C3YLT5,I1RC61,I1RKY6,I1RML4,I1RPK0,I1RQA5,I1RTF0,I1RYN2,I1RZ21,I1RZI8,I1S128,I1S1W3,P0C431,Q4IA56,Q4IK03,V6R9T8,I1RFM4,I1S0X1,Q4IJW4,Q4IPZ1,A0A098DEP8,I1RJY7,I1RN88,I1RZJ7,I1S8C1,I1RBE6,I1RFS5,A0A…	0.517656	0.820421	0.0510204
GO:0070013	intracellular organelle lumen	C	10	196	93	1870	0.107527	0.104813	over	I1RFM4,I1RQA5,I1RJY7,I1RZJ7,I1RCU1,I1RVA7,Q4HYB8,I1RSL6,I1RZP2,I1S2C0	A0A1C3YHG7,A0A1C3YK08,A0A1C3YK11,I1R9M7,I1RBS5,I1RCE4,I1RD81,I1RFI4,I1RKP1,I1RMH2,I1RPW2,I1RSC5,I1RSX9,I1RZD3,Q4ING3,V6RG04,V6RRM0,I1RV63,I1S235,Q4I5R9,I1RYX4,I1RFM4,I1S0X1,A0A0E0SEM1,I1RQL6,A0A098DGQ1,A0A1C3YK94,A0A1C3YLT5,I1RC61,I1RKY6,I1RML4,I1RPK0,I1RQA5,I1RTF0,I1RYN2,I1RZ21,I1RZI8,I1S128,I1S1W3,P0C431,Q4IA56,Q4IK03,V6R9T8,Q4IJW4,Q4IPZ1,A0A098DEP8,I1RJY7,I1RN88,I1RZJ7,I1S8C1,I1RBE6,I1RFS5,A0A…	0.517656	0.820421	0.0510204
GO:0043933	macromolecular complex subunit organization	P	8	156	93	1870	0.0860215	0.0834225	over	I1RQE7,I1S219,Q4HYB8,A0A1I9F9C1,I1RQA5,I1RZL3,I1RNY9,A0A1C3YMA1	I1RCL3,I1RFL4,I1RNK2,I1RQE7,I1RRT8,I1RSR3,I1RZZ9,I1S0L4,Q4I830,I1RNQ5,I1RRL4,I1S2E9,V6RTJ8,I1RPQ7,I1RT81,V6RGI1,A0A0E0RV96,I1RCI3,I1RC84,I1RSW0,I1RCA7,I1S1X9,Q4I948,Q4ICA8,I1S0D5,I1RAR2,A0A098DEE0,A0A098DNE2,A0A0E0RVZ1,A0A1C3YJ43,I1RCJ7,I1RCM3,I1RFQ7,I1RFT6,I1RM82,I1RNN1,I1RP27,I1RPU3,I1RQ81,I1RRV1,I1RSK1,I1RWI5,I1RZ40,I1S0N4,I1RN61,A0A1C3YLS7,A0A098DMF8,I1RWD7,I1RRC8,A0A098DX13,I1RTG3,I1S219,Q4H…	0.520156	0.829118	0.0512821
GO:0007154	cell communication	P	3	55	93	1870	0.0322581	0.0294118	over	I1RVA7,I1RRG6,I1S202	A0A0E0SE45,I1RQL4,P0C431,I1RQN9,A0A098DG50,I1RJS2,I1RYN4,I1RZP1,A0A0E0SGT0,A0A1C3YIZ8,I1S0S6,A0A1C3YJA8,I1RNG6,I1RS52,I1RVA7,A0A098DQJ8,A0A098DSX2,I1RZ37,I1RZM1,I1S071,V6R223,I1RRG6,I1RSV0,I1RKG1,A0A098DVM4,A0A1C3YLX2,I1RBS4,I1RC00,I1REK3,I1RMF2,I1RQ32,I1RQ70,I1RTG9,I1RZD9,I1S287,V6R476,I1RE49,I1S202,A0A098DYT7,A0A1C3YIA8,I1RP88,A0A1C3YKN3,I1RPN4,I1RMH2,A0A1C3YM49,I1RWA9,A0A098DDH9,I1RUP2,A0A098D…	0.52209	0.829118	0.0545455
GO:0048519	negative regulation of biological process	P	6	116	93	1870	0.0645161	0.0620321	over	I1RSK0,A0A1I9F9C1,I1RCS6,I1RZL3,I1S219,A0A098E446	A0A1C3YM09,A0A1C3YL99,I1RSK0,A0A098DPX7,A0A098DRN3,A0A1C3YK48,I1R9W6,I1RNC6,I1RST8,I1RY69,I1RRX4,Q4I2X5,Q4IEV4,V6QT89,I1R9X2,I1RN53,I1RRR4,Q4IF76,I1RAQ5,I1RBC5,I1RWD7,A0A1C3YK18,I1S0N7,A0A1C3YKL4,I1RN48,I1RZ40,I1RZG9,A0A1C3YJA8,A0A1C3YIZ8,A0A1C3YIA8,A0A1I9F9C1,Q4INI2,I1S7W2,I1RED5,I1RRJ6,Q4HTT1,A0A098DDK7,I1RBW1,I1RSI4,I1RYN4,I1S034,Q4IJP1,V6RNM4,A0A1B0P444,I1RN65,I1S0P4,I1S788,Q4IMD1,A0A1C3YKN3,…	0.523745	0.829118	0.0517241
GO:0006403	RNA localization	P	2	35	93	1870	0.0215054	0.0187166	over	I1RVA7,I1RN67	I1RSI0,I1RSR3,I1RVA7,A0A098DJJ2,I1RS47,I1S2A8,I1S4L3,Q4HZK7,I1RED8,I1RN67,I1RJS5,A0A098DDK7,A0A098DSY3,A0A0E0SPD4,Q4HY71,I1RA70,I1RD22,I1RPP3,A0A098DPR9,A0A098DR47,I1RRQ6,I1RYN4,I1RZB4,Q4I5I4,I1S0N8,A0A098E4K5,I1RC00,I1RCG8,I1RS94,I1RW71,I1S0P4,I1RNG5,P0C431,Q4IPI1,I1RPS0	0.52709	0.829118	0.0571429
GO:0044703	multi-organism reproductive process	P	2	35	93	1870	0.0215054	0.0187166	over	I1RSL6,I1RZL3	I1RJS2,I1RYN4,I1RZP1,A0A1C3YKL4,A0A1B0P444,I1RRF8,I1RYL5,I1REK3,I1RQE9,I1RSR3,I1RWI3,I1RRL4,A0A1C3YIZ8,I1RSL6,I1RSW5,I1RYX8,A0A098D4I9,A0A098DRN3,A0A1C3YL99,I1RPA6,I1RPS2,I1RRM2,I1RZL3,I1RT41,I1RZ91,I1RML0,I1RUP2,I1RZM1,I1RP88,I1RQ70,I1S1Z9,I1REC4,I1RYY6,I1RZS5,I1RN78	0.52709	0.829118	0.0571429
GO:0019953	sexual reproduction	P	2	35	93	1870	0.0215054	0.0187166	over	I1RSL6,I1RZL3	I1RJS2,I1RYN4,I1RZP1,A0A1C3YKL4,A0A1B0P444,I1RRF8,I1RYL5,I1REK3,I1RQE9,I1RSR3,I1RWI3,I1RRL4,A0A1C3YIZ8,I1RSL6,I1RSW5,I1RYX8,A0A098D4I9,A0A098DRN3,A0A1C3YL99,I1RPA6,I1RPS2,I1RRM2,I1RZL3,I1RT41,I1RZ91,I1RML0,I1RUP2,I1RZM1,I1RP88,I1RQ70,I1S1Z9,I1REC4,I1RYY6,I1RZS5,I1RN78	0.52709	0.829118	0.0571429
GO:0000502	proteasome complex	C	2	35	93	1870	0.0215054	0.0187166	over	I1RYH9,I1RNY9	A0A098E4P3,A0A1C3YKQ2,A0A098DT74,A0A1C3YI28,A0A1C3YIL0,I1R9Y9,I1RA43,I1RAN2,I1RB74,I1RDB1,I1RKK0,I1RMM9,I1RN08,I1RNP7,I1RQ26,I1RRY3,I1RTJ1,I1RUN8,I1RUQ5,I1RYH9,I1RZE4,I1S0M2,I1S1W4,I1RX70,A0A098D226,I1RC22,I1RC95,I1REE0,V6RVG3,V6RKY7,I1RM06,I1RNY9,I1RRN5,I1S0M3,I1S1V2	0.52709	0.820421	0.0571429
GO:1905369	endopeptidase complex	C	2	35	93	1870	0.0215054	0.0187166	over	I1RNY9,I1RYH9	I1RM06,I1RNY9,I1RRN5,I1S0M3,I1S1V2,A0A098DT74,A0A098E4P3,A0A1C3YI28,A0A1C3YIL0,I1R9Y9,I1RA43,I1RAN2,I1RB74,I1RDB1,I1RKK0,I1RMM9,I1RN08,I1RNP7,I1RQ26,I1RRY3,I1RTJ1,I1RUN8,I1RUQ5,I1RYH9,I1RZE4,I1S0M2,I1S1W4,A0A1C3YKQ2,I1RX70,A0A098D226,I1RC22,I1RC95,I1REE0,V6RVG3,V6RKY7	0.52709	0.820421	0.0571429
GO:0044451	nucleoplasm part	C	2	35	93	1870	0.0215054	0.0187166	over	I1RZP2,Q4HYB8	I1RSI4,A0A1C3YIR8,I1RG11,I1RZB5,V6QUE6,A0A1C3YJZ2,I1RBA8,I1RXE5,A0A0E0RN05,I1RWF3,I1RC15,I1RA46,I1RR61,I1S0C6,I1RC07,I1S4L3,A0A0E0SPD4,A0A1C3YL99,I1RLT8,I1RZP2,Q4IPA4,Q4I5I4,Q4HYB8,I1RB73,I1RY69,A0A1C3YIJ2,I1R9W6,I1RB36,I1RKR6,I1RQE9,I1RSU7,I1RNC6,I1RT41,Q4IPI4,Q4IEV4	0.52709	0.820421	0.0571429
GO:0044422	organelle part	C	24	481	93	1870	0.258065	0.257219	over	I1RQA5,I1RQE7,I1RN67,A0A098E0Z2,I1REK8,I1RS18,A0A1C3YKM9,I1S219,Q4HTT2,Q4IER8,I1RVA7,Q4HYB8,I1RYH9,I1S2C0,I1RJY7,I1RZJ7,I1RCU1,I1RZL3,A0A1I9F9C1,I1RQ48,I1RFM4,I1RSL6,I1RZ11,I1RZP2	A0A1C3YKQ2,A0A098DSY3,I1REX4,I1RYL5,I1S4L3,Q4HY71,I1RQA5,I1RAH2,Q4I1B1,A0A1C3YLP0,A0A1C3YIL2,V6R223,A0A0E0SCS1,A0A0E3SXN6,I1RC18,I1RE65,I1RMH2,I1RPP5,I1RYT8,I1RZ15,I1RZJ3,I1S0R9,I1S8F8,P0C431,Q4IJW4,Q4IK03,A0A098DQU9,I1RGC1,I1RQC4,I1RUN9,I1RWZ9,I1RYX8,I1RZ84,I1RZZ6,I1S218,I1S287,A0A098DU14,A0A098DVM4,A0A1C3YJ05,I1R9X0,I1RBK1,I1RCK2,I1REY8,I1RMF2,I1RSP4,I1RZS4,Q4IBU4,V6RPN0,I1S0N8,I1RAZ1,I1RN19,I1…	0.533774	0.820421	0.049896
GO:0044446	intracellular organelle part	C	24	481	93	1870	0.258065	0.257219	over	I1RQA5,A0A098E0Z2,I1REK8,I1RS18,A0A1C3YKM9,I1S219,Q4HTT2,Q4IER8,I1RYH9,I1RJY7,I1RZJ7,I1RCU1,I1RZL3,A0A1I9F9C1,I1RVA7,Q4HYB8,I1RFM4,I1RZ11,I1RSL6,I1RQE7,I1RN67,I1RQ48,I1S2C0,I1RZP2	A0A1C3YKL8,I1RA51,I1RSV9,I1RTF0,I1RZD3,V6RG04,I1RBB0,I1RST8,A0A0E0SK74,A0A1C3YN64,I1R9N7,I1RA43,I1RCG8,I1RDB1,I1RNB7,I1RRN5,I1RRY3,I1S1W4,I1S788,Q4HZK7,Q4IEK8,V6RXE7,A0A1C3YJD7,A0A0E0SEM1,I1RQL6,A0A098DGQ1,A0A1C3YK94,A0A1C3YLT5,I1RC61,I1RKY6,I1RMH2,I1RML4,I1RPK0,I1RQA5,I1RYN2,I1RZ21,I1RZI8,I1S128,I1S1W3,P0C431,Q4IA56,Q4IK03,Q4ING3,V6R9T8,A0A098E0Z2,A0A1C3YKB0,I1RE01,I1REK8,I1RS18,I1RUG3,I1S7N3,A0…	0.533774	0.820421	0.049896
GO:0000278	mitotic cell cycle	P	3	56	93	1870	0.0322581	0.0299465	over	A0A1I9F9C1,I1RSL6,I1RZL3	I1S020,I1RJS5,I1RYZ9,V6RGI1,A0A098DPX7,I1RB73,A0A098DRN3,I1RST4,I1RY69,I1RTG5,Q4ICM0,A0A1I9F9C1,I1RAS5,I1RMW3,I1RT81,I1RWI3,A0A1C3YIZ8,A0A1C3YIA8,A0A1B0P444,I1RBW1,I1RRM2,I1RSL6,I1RAH9,I1RFN0,I1RRX4,A0A098DSY3,I1RZB4,I1RRR4,V6RDH3,A0A1C3YL99,I1RN65,I1S0P4,I1RPQ7,A0A098DG50,P0C431,I1RC00,I1RKG1,I1RQ81,A0A098D4I9,I1S4P6,Q4IJP1,I1RNF4,I1RBG4,I1RUP2,Q4IBX0,A0A1C3YIL2,A0A0E0RW49,I1RA10,I1RFJ2,I1RAH4,I…	0.534519	0.829118	0.0535714
GO:0006974	cellular response to DNA damage stimulus	P	3	56	93	1870	0.0322581	0.0299465	over	I1RSK0,I1RRH1,Q4HYB8	I1RSK0,I1RBW1,A0A098E508,A0A0E0SMT9,A0A098DPT9,I1RFJ2,I1RRJ6,I1S4P6,A0A098DCF9,Q4IJP1,A0A098D4I9,I1RSI4,I1S788,I1S0D5,A0A098DTD1,A0A098E4P3,A0A0E0RUI9,A0A0E0RW49,I1RFV1,I1RPP5,I1RQP1,I1RRH1,I1RRM2,I1RT41,Q4HTT1,Q4HYB8,Q4I948,Q4ICA8,Q4IEV4,Q4IPI4,Q4IQX3,I1RWQ2,A0A098DDK7,A0A098E4K5,A0A098E162,I1RBI6,I1RC95,I1RDB1,I1RRN5,I1RA10,A0A098DES7,A0A098DUN7,A0A0E0SIF1,I1RE37,A0A098DKZ5,I1RGF1,I1RY69,I1RQ81…	0.534519	0.829118	0.0535714
GO:0005515	protein binding	F	8	158	93	1870	0.0860215	0.084492	over	I1RQ21,I1RQA5,I1RZL3,A0A1I9F9C1,I1RVA7,I1RNY9,Q4HTT2,Q4IER8	A0A098D3G8,A0A098DQ41,A0A098E025,A0A0E0SK74,A0A1C3YK11,I1RBC4,I1RCL5,I1REC7,I1RJT9,I1RMQ5,I1RPL2,I1RQ21,I1RQA5,I1RQG4,I1RQH1,I1RRM9,I1RRT6,I1RWH4,I1RYL5,I1RZD3,I1RZP1,I1S235,I1S2G9,Q4HXF6,Q4I2J8,Q4IPZ1,V6QUV7,A0A1C3YK17,I1RMJ1,I1S287,I1RAR2,Q4I5I4,V6QWX8,A0A1C3YJZ2,I1RNI6,I1RXE5,I1RYN4,I1RZM1,A0A1C3YJA8,I1RST8,I1RTG3,A0A1C3YIX0,I1RYS6,I1S247,A0A098DFW4,A0A098DH36,I1RE49,I1RYU6,I1S9S4,I1RB41,I1RCP…	0.535346	0.698408	0.0506329
GO:0003697	single-stranded DNA binding	F	1	15	93	1870	0.0107527	0.00802139	over	I1RQA5	A0A098D4I9,A0A1C3YLJ4,I1S4P6,A0A098DCF9,A0A098DPT9,A0A0E0RP78,A0A0E0RW49,I1RAH4,I1RFJ2,I1RFZ8,I1RQA5,I1RSI4,I1RSY2,I1RUQ3,I1S0G0	0.536121	0.698408	0.0666667
GO:0031505	fungal-type cell wall organization	P	1	15	93	1870	0.0107527	0.00802139	over	I1RSL6	I1RT41,I1RWI3,I1RZ91,A0A098DPR9,I1RML0,I1RZ37,V6R476,A0A098DGQ1,I1RE15,I1RED5,I1RFK3,I1RPW2,I1RRK4,I1RSL6,I1RUQ0	0.536121	0.829118	0.0666667
GO:0046906	tetrapyrrole binding	F	1	15	93	1870	0.0107527	0.00802139	over	I1RQ48	A0A098DHN6,A0A098DJU9,A0A1C3YJ80,A0A1C3YK94,I1RAM9,I1RFK3,I1RG09,I1RGU6,I1RKP5,I1RQ48,I1RR45,I1RWF4,I1S6R1,Q4ING3,V6RH92	0.536121	0.698408	0.0666667
GO:0003700	DNA binding transcription factor activity	F	1	15	93	1870	0.0107527	0.00802139	over	A0A098D8R7	A0A098D8R7,A0A098DDB6,A0A0E0RVW9,A0A0E0SMY1,A0A1C3YIK5,A0A1C3YK28,I1RAP1,I1RSL0,I1S788,I1RNI6,A0A098DRN3,A0A0E0SN30,I1RB11,I1RQL4,I1RRD2	0.536121	0.698408	0.0666667
GO:0003682	chromatin binding	F	1	15	93	1870	0.0107527	0.00802139	over	I1RSL6	Q4IMD1,Q4IJP1,I1RXF8,A0A1C3YJZ2,I1RAH4,I1RAH9,I1RFN0,I1RNC6,I1RRM2,I1RSI4,I1RSL6,I1RST8,I1RUR2,I1RXE5,I1RZ40	0.536121	0.698408	0.0666667
GO:0051123	RNA polymerase II transcriptional preinitiation complex assembly	P	1	15	93	1870	0.0107527	0.00802139	over	Q4HYB8	I1S810,A0A098D226,A0A098DPX7,A0A0E0SPD4,I1RC95,I1RDB1,Q4HYB8,V6QWX8,V6RVG3,A0A0E0RN05,A0A1C3YJZ2,I1RAR2,I1RC15,I1RNC6,I1RXE5	0.536121	0.829118	0.0666667
GO:0006473	protein acetylation	P	1	15	93	1870	0.0107527	0.00802139	over	I1RSL6	A0A0E0SPD4,A0A1C3YJZ2,I1RB36,I1RQE9,I1RT41,I1RXE5,I1S0R2,I1RZW4,P0C431,I1R9W6,Q4IEV4,I1RKR6,I1RGB6,I1RAH9,I1RSL6	0.536121	0.829118	0.0666667
GO:0051258	protein polymerization	P	1	15	93	1870	0.0107527	0.00802139	over	A0A1I9F9C1	A0A1I9F9C1,Q4INI2,I1S7W2,I1RNR0,I1RZY4,Q4IBX0,I1RCP8,A0A098DES7,A0A098DUN7,A0A1B0P444,I1RTG3,I1RAS5,I1RBB0,I1S270,I1S8E0	0.536121	0.829118	0.0666667
GO:0000462	maturation of SSU-rRNA from tricistronic rRNA transcript (SSU-rRNA, 5.8S rRNA, LSU-rRNA)	P	1	15	93	1870	0.0107527	0.00802139	over	I1S2C0	I1RAU6,I1RRQ3,I1RRQ6,I1RZK6,I1S2C0,Q4IPI1,I1R9V7,I1RAZ8,I1RBG9,I1RNC1,I1S1X9,Q4IEK8,V6R3X5,V6RMW6,V6RRU8	0.536121	0.829118	0.0666667
GO:0070897	DNA-templated transcriptional preinitiation complex assembly	P	1	15	93	1870	0.0107527	0.00802139	over	Q4HYB8	I1S810,A0A098D226,A0A098DPX7,A0A0E0SPD4,I1RC95,I1RDB1,Q4HYB8,V6QWX8,V6RVG3,A0A0E0RN05,A0A1C3YJZ2,I1RAR2,I1RC15,I1RNC6,I1RXE5	0.536121	0.829118	0.0666667
GO:0043543	protein acylation	P	1	15	93	1870	0.0107527	0.00802139	over	I1RSL6	I1RAH9,I1RSL6,A0A0E0SPD4,A0A1C3YJZ2,I1RB36,I1RQE9,I1RT41,I1RXE5,I1S0R2,I1RZW4,P0C431,I1R9W6,Q4IEV4,I1RKR6,I1RGB6	0.536121	0.829118	0.0666667
GO:0004177	aminopeptidase activity	F	1	15	93	1870	0.0107527	0.00802139	over	A0A098D8R7	I1RBS7,I1RCS1,I1RQ01,A0A098D8R7,A0A098D8Z6,A0A098DDX7,A0A098DQM6,A0A1C3YIG2,A0A1C3YKM2,A0A1C3YKT5,I1REJ0,I1RMQ1,I1RNN7,I1RR22,I1RS47	0.536121	0.698408	0.0666667
GO:0031334	positive regulation of protein complex assembly	P	1	15	93	1870	0.0107527	0.00802139	over	Q4HYB8	A0A1B0P444,I1RTG3,I1RAS5,I1RBB0,I1S270,I1S8E0,A0A098D226,A0A098DPX7,A0A0E0SPD4,I1RC95,I1RDB1,Q4HYB8,V6QWX8,V6RVG3,I1S0G0	0.536121	0.829118	0.0666667
GO:0020037	heme binding	F	1	15	93	1870	0.0107527	0.00802139	over	I1RQ48	A0A098DHN6,A0A098DJU9,A0A1C3YJ80,A0A1C3YK94,I1RAM9,I1RFK3,I1RG09,I1RGU6,I1RKP5,I1RQ48,I1RR45,I1RWF4,I1S6R1,Q4ING3,V6RH92	0.536121	0.698408	0.0666667
GO:0017171	serine hydrolase activity	F	1	15	93	1870	0.0107527	0.00802139	over	I1R9N9	A0A1C3YK08,I1R9N9,I1RH33,I1S138,I1S3S6,I1RIX2,I1RKV6,I1RKX5,I1RP45,I1RRZ1,I1RBZ6,I1REV1,I1RNN7,I1S4Q6,I1RE12	0.536121	0.698408	0.0666667
GO:0052689	carboxylic ester hydrolase activity	F	1	15	93	1870	0.0107527	0.00802139	over	I1RRG1	A0A1C3YK68,I1RPN4,I1RRV4,I1REK4,I1S5Z0,I1RUL9,A0A0E0S5J3,I1RMU7,A0A1C3YMD5,I1REY8,I1RJ45,I1RSB7,I1RE12,A0A1I9FRY6,I1RRG1	0.536121	0.698408	0.0666667
GO:0008080	N-acetyltransferase activity	F	1	15	93	1870	0.0107527	0.00802139	over	I1RMQ3	I1RPW2,I1RB36,I1RGB6,I1R9W6,Q4IEV4,I1S0R2,A0A098DCL3,A0A098E3M2,I1RMQ3,I1RQ29,I1RR93,I1RTS6,I1RX90,I1SAU8,I1SAV7	0.536121	0.698408	0.0666667
GO:0140096	catalytic activity, acting on a protein	F	7	138	93	1870	0.0752688	0.0737968	over	I1S4Z7,I1R9N9,A0A098D8R7,I1S202,A0A1C3YJV7,I1RSK0,I1RJY7	I1RYB8,I1S4Z7,A0A0E0SE45,A0A098DPX7,A0A1C3YIE7,A0A1I9F9W7,A0A1I9FNW1,Q4HXF6,Q4I5R9,Q4IN00,Q4INZ9,A0A1C3YK08,I1R9N9,I1RH33,I1S138,I1S3S6,A0A098DPB1,I1S2F5,A0A1C3YKQ2,A0A098D8R7,A0A098D8Z6,A0A098DDX7,A0A098DQM6,A0A1C3YIG2,A0A1C3YKM2,A0A1C3YKT5,I1REJ0,I1RMQ1,I1RNN7,I1RR22,I1RS47,A0A1C3YHX2,I1RAS9,I1REV1,I1RM68,I1RUH3,I1RIX2,I1RKV6,I1RKX5,I1RP45,I1RRZ1,A0A1C3YK17,I1RU91,I1RVC7,I1S202,I1RFZ7,A0A1C3YLX…	0.537923	0.698408	0.0507246
GO:0034655	nucleobase-containing compound catabolic process	P	2	36	93	1870	0.0215054	0.0192513	over	I1RRG6,I1RTG7	I1R9X2,I1RN53,I1RRR4,Q4IF76,I1RAQ5,I1RBC5,I1RWD7,A0A1C3YK18,I1S0N7,A0A1C3YKL4,I1RN48,I1RZ40,I1RZG9,I1RW41,I1RRG6,V6RNM4,I1RBH9,I1RTG7,I1RDG0,A0A0E0SID1,I1RPS0,I1RCG8,I1RZ37,I1RND6,I1S7N3,Q4IMD1,A0A1C3YLK2,I1RDB1,I1REE0,I1RNF4,I1RQB4,A0A098DR47,I1RCU3,Q4HWE2,P0C431,I1S287	0.542532	0.835147	0.0555556
GO:0015630	microtubule cytoskeleton	C	2	36	93	1870	0.0215054	0.0192513	over	I1RZ11,Q4HYB8	I1RNR0,Q4I9B7,B6E9S1,I1RA72,I1RMA3,I1RZY4,Q4IJT5,Q5I2J3,Q7Z9J7,Q4ICM0,A0A1C3YL99,I1RN65,I1RWQ2,I1S2A8,Q4IBX0,A0A1B0P444,A0A1C3YIL2,I1RC15,I1RD64,I1RMJ1,I1RTF4,I1RZ11,I1S0S6,I1S9Z3,Q4HYB8,A0A1C3YIA8,I1R9V7,I1RNB8,I1S4L3,V6RRU8,I1RPQ7,I1RZK6,I1RBG4,I1RNF4,I1RYJ8,I1S1W4	0.542532	0.820421	0.0555556
GO:0051640	organelle localization	P	2	36	93	1870	0.0215054	0.0192513	over	I1RVA7,I1RN67	I1RBB0,I1RC18,I1RCK2,I1RTF0,I1RTG5,I1S0R9,I1RSI0,I1RSR3,I1RVA7,A0A098DJJ2,I1RS47,I1S2A8,I1S4L3,Q4HZK7,I1RED8,I1RN67,Q4ICM0,A0A1B0P444,A0A1C3YLS7,I1RRC8,I1RRX4,I1RBG4,I1RMT5,I1RYN4,I1RZ84,I1S287,I1S2B6,I1RN26,A0A1C3YL99,Q4IBX0,I1RN70,I1RNF4,Q4I1B1,A0A1C3YIL2,I1RMJ1,I1S0N8	0.542532	0.835147	0.0555556
GO:1901575	organic substance catabolic process	P	8	160	93	1870	0.0860215	0.0855615	over	A0A098DVZ4,V6RLM7,I1RRG6,I1S202,I1RZJ7,I1RTG7,I1RRG1,A0A098DSA6	I1R9X2,I1RN53,I1RRR4,Q4IF76,A0A098E508,A0A0E0SMT9,I1RAU6,I1RYZ9,I1S0N8,V6RGI1,I1S7M8,I1RAQ5,I1RBC5,I1RWD7,A0A1C3YK18,I1S0N7,A0A1C3YKL4,I1RN48,I1RZ40,I1RZG9,I1S0H2,I1RM07,A0A098DVI8,V6RM02,I1RZ78,A0A0E0RVC1,I1RND4,A0A098E4T8,A0A098DNZ7,I1RHG0,I1RJW0,I1RTQ5,I1RWI3,A0A098DVZ4,A0A1C3YN26,I1RAH1,I1RCM5,I1RGB2,I1RP86,V6RLM7,I1RW41,I1RRG6,V6RNM4,I1S202,Q4IA56,A0A098D226,A0A1C3YJ90,A0A1C3YK17,A0A1C3YL44,…	0.550367	0.835536	0.05
GO:0044282	small molecule catabolic process	P	2	37	93	1870	0.0215054	0.0197861	over	I1RZJ7,I1RRG1	I1S0H2,A0A098DVI8,V6RM02,I1RND4,A0A098E4T8,I1RD80,I1RC48,I1RVR2,I1RZJ7,I1RSE0,I1RMT6,I1RSA5,I1RCT9,I1RN19,I1RWC1,I1RY27,I1S7E4,I1S4S4,I1S4S5,V6S110,I1RD35,I1RSL2,A0A0E0SID1,I1RJT5,I1RJU4,A0A1C3YHG7,I1R9M7,I1RX09,I1RX10,I1RPS4,I1RNU7,I1S0X1,I1RPZ5,I1RB35,I1RRG1,I1RQJ7,A0A1C3YL54	0.557626	0.835536	0.0540541
GO:0034622	cellular macromolecular complex assembly	P	6	120	93	1870	0.0645161	0.0641711	over	I1RQE7,I1S219,Q4HYB8,A0A1I9F9C1,I1RQA5,I1RNY9	I1RCL3,I1RFL4,I1RNK2,I1RQE7,I1RRT8,I1RSR3,I1RZZ9,I1S0L4,Q4I830,I1RNQ5,I1RRL4,I1S2E9,V6RTJ8,I1RPQ7,I1RT81,V6RGI1,A0A0E0RV96,I1RCI3,I1RC84,I1RSW0,I1RCA7,Q4I948,Q4ICA8,I1S0D5,A0A098DEE0,A0A098DNE2,A0A0E0RVZ1,A0A1C3YJ43,I1RCJ7,I1RCM3,I1RFQ7,I1RFT6,I1RM82,I1RNN1,I1RP27,I1RPU3,I1RQ81,I1RRV1,I1RSK1,I1RWI5,I1RZ40,I1S0N4,I1RN61,A0A1C3YLS7,A0A098DX13,I1RTG3,I1S219,Q4HYB8,A0A1I9F9C1,Q4INI2,I1S7W2,I1RSI4,Q4I…	0.558215	0.835536	0.05
GO:0030490	maturation of SSU-rRNA	P	1	16	93	1870	0.0107527	0.00855615	over	I1S2C0	I1RAU6,I1RRQ3,I1RRQ6,I1RZK6,I1S2C0,Q4IPI1,I1R9V7,I1RAZ8,I1RBG9,I1RNC1,I1S1X9,Q4IEK8,V6R3X5,V6RMW6,V6RRU8,I1S2E9	0.559378	0.835536	0.0625
GO:0022627	cytosolic small ribosomal subunit	C	1	16	93	1870	0.0107527	0.00855615	over	I1RN67	I1RD22,I1RN61,I1RN67,I1RNC1,I1RNQ5,I1RPP3,I1RQK8,I1RT04,I1RTH6,I1RZ40,I1RZM1,I1S0N4,I1S2E9,V6R3X5,V6RMW6,V6RTJ8	0.559378	0.820421	0.0625
GO:0005838	proteasome regulatory particle	C	1	16	93	1870	0.0107527	0.00855615	over	I1RYH9	A0A098D226,I1RC22,I1RC95,I1RDB1,I1REE0,I1RTJ1,I1RZE4,V6RVG3,I1R9Y9,I1RB74,I1RUN8,I1RUQ5,I1RYH9,I1S1W4,V6RKY7,I1RX70	0.559378	0.820421	0.0625
GO:0008483	transaminase activity	F	1	16	93	1870	0.0107527	0.00855615	over	I1RMH9	I1RNH4,I1RD81,I1RZA7,V6S110,A0A0E0SKE0,I1RNV4,I1RC96,I1RMM8,A0A098DXZ6,I1RYQ4,I1RC48,I1RCR3,I1RER8,I1RMH9,I1RNB3,I1RNG7	0.559378	0.712761	0.0625
GO:0006892	post-Golgi vesicle-mediated transport	P	1	16	93	1870	0.0107527	0.00855615	over	I1RGD4	A0A1C3YLS7,I1RMJ1,I1RQ70,I1RWI3,A0A098DVM4,A0A1C3YHM4,A0A0E0SGM3,I1S9Z3,V6RKE4,I1RGD4,I1RUQ0,I1RYU6,I1S2B6,I1S9S4,Q4I963,I1RRL4	0.559378	0.835536	0.0625
GO:0016410	N-acyltransferase activity	F	1	16	93	1870	0.0107527	0.00855615	over	I1RMQ3	I1RSX9,I1RPW2,I1RB36,I1RGB6,A0A098DCL3,A0A098E3M2,I1RMQ3,I1RQ29,I1RR93,I1RTS6,I1RX90,I1SAU8,I1SAV7,I1R9W6,Q4IEV4,I1S0R2	0.559378	0.712761	0.0625
GO:0043087	regulation of GTPase activity	P	1	16	93	1870	0.0107527	0.00855615	over	I1RVA7	A0A1C3YIA8,A0A098DDH9,A0A098DQU9,A0A1C3YHM4,A0A1C3YKX2,I1REK3,I1RN61,I1RNR2,I1RVA7,I1RWA9,I1RYJ8,I1RYU6,I1RZ84,I1RZP1,I1S9S4,Q4HWE2	0.559378	0.835536	0.0625
GO:0016769	transferase activity, transferring nitrogenous groups	F	1	16	93	1870	0.0107527	0.00855615	over	I1RMH9	I1RNH4,I1RD81,I1RZA7,V6S110,A0A0E0SKE0,I1RNV4,I1RC96,I1RMM8,A0A098DXZ6,I1RC48,I1RCR3,I1RER8,I1RMH9,I1RNB3,I1RNG7,I1RYQ4	0.559378	0.712761	0.0625
GO:0044452	nucleolar part	C	1	16	93	1870	0.0107527	0.00855615	over	I1S2C0	A0A0E0RP78,I1RNP3,I1RZB5,V6QUE6,I1RAH4,I1RE00,I1S2C0,I1S2E8,I1RQM6,I1RWW5,I1RRQ3,I1R9V7,I1RBG9,V6RRU8,I1RAY2,I1RAZ8	0.559378	0.820421	0.0625
GO:0016567	protein ubiquitination	P	1	16	93	1870	0.0107527	0.00855615	over	I1RZP2	A0A098DES7,A0A098DUN7,I1S0N8,A0A098E508,A0A0E0SMT9,I1RAU6,I1RYZ9,V6RGI1,I1RRW0,I1S7I6,A0A098DPX7,I1RNF4,I1RRN5,I1RY13,I1RZ63,I1RZP2	0.559378	0.835536	0.0625
GO:0009081	branched-chain amino acid metabolic process	P	1	16	93	1870	0.0107527	0.00855615	over	I1RZJ7	I1RZJ7,I1RMT6,I1RSA5,I1REG8,I1RG66,I1RQE1,I1RYQ4,I1RBY9,I1RW43,I1RY49,I1S099,A0A098DUS9,I1RRF5,I1RYX6,A0A0E0SKE0,I1RNV4	0.559378	0.835536	0.0625
GO:0045229	external encapsulating structure organization	P	1	16	93	1870	0.0107527	0.00855615	over	I1RSL6	I1RT41,I1RWI3,I1RZ91,A0A098DGQ1,I1RE15,I1RED5,I1RFK3,I1RPW2,I1RRK4,I1RSL6,I1RUQ0,A0A098DPR9,I1RML0,I1RZ37,V6R476,I1RGY5	0.559378	0.835536	0.0625
GO:0071555	cell wall organization	P	1	16	93	1870	0.0107527	0.00855615	over	I1RSL6	I1RT41,I1RWI3,I1RZ91,A0A098DGQ1,I1RE15,I1RED5,I1RFK3,I1RPW2,I1RRK4,I1RSL6,I1RUQ0,A0A098DPR9,I1RML0,I1RZ37,V6R476,I1RGY5	0.559378	0.835536	0.0625
GO:0022624	proteasome accessory complex	C	1	16	93	1870	0.0107527	0.00855615	over	I1RYH9	I1RX70,A0A098D226,I1RC22,I1RC95,I1RDB1,I1REE0,I1RTJ1,I1RZE4,V6RVG3,I1R9Y9,I1RB74,I1RUN8,I1RUQ5,I1RYH9,I1S1W4,V6RKY7	0.559378	0.820421	0.0625
GO:0000070	mitotic sister chromatid segregation	P	1	16	93	1870	0.0107527	0.00855615	over	I1RSL6	A0A1B0P444,I1RBW1,I1RRM2,I1RSL6,I1RAH9,I1RFN0,I1RRX4,A0A1C3YL99,I1RN65,I1S0P4,I1RNF4,V6RGI1,I1RUP2,Q4IBX0,A0A1C3YIA8,I1S020	0.559378	0.835536	0.0625
GO:0044089	positive regulation of cellular component biogenesis	P	1	16	93	1870	0.0107527	0.00855615	over	Q4HYB8	A0A1C3YIA8,A0A1B0P444,I1RTG3,I1RAS5,I1RBB0,I1S270,I1S8E0,A0A098D226,A0A098DPX7,A0A0E0SPD4,I1RC95,I1RDB1,Q4HYB8,V6QWX8,V6RVG3,I1S0G0	0.559378	0.835536	0.0625
GO:0008233	peptidase activity	F	4	79	93	1870	0.0430108	0.042246	over	I1R9N9,A0A098D8R7,I1S202,A0A1C3YJV7	A0A1C3YK08,I1R9N9,I1RH33,I1S138,I1S3S6,A0A1C3YKQ2,A0A098D8R7,A0A098D8Z6,A0A098DDX7,A0A098DQM6,A0A1C3YIG2,A0A1C3YKM2,A0A1C3YKT5,I1REJ0,I1RMQ1,I1RNN7,I1RR22,I1RS47,A0A1C3YHX2,I1RAS9,I1REV1,I1RM68,I1RUH3,I1RIX2,I1RKV6,I1RKX5,I1RP45,I1RRZ1,A0A1C3YK17,I1RU91,I1RVC7,I1S202,I1RFZ7,A0A1C3YLX2,A0A1C3YN64,I1RBS7,A0A1C3YJ90,A0A1C3YK00,A0A1C3YL44,I1RB74,I1RFZ3,I1RWJ6,I1RX70,A0A1C3YLT5,I1RBE6,I1RFS5,I1RRS8,I1…	0.56111	0.712761	0.0506329
GO:0045893	positive regulation of transcription, DNA-templated	P	2	38	93	1870	0.0215054	0.0203209	over	I1S219,Q4HYB8	I1RBC5,I1RST8,I1S219,A0A1C3YM09,I1RB73,I1RY69,A0A1C3YM49,I1R9W6,I1RC95,I1RCL5,I1RDB1,I1RTG3,I1S2G9,Q4I5I4,Q4IEV4,V6QWX8,V6RNM4,P0C431,A0A098D226,A0A098DPX7,A0A0E0SPD4,Q4HYB8,V6RVG3,I1R9V7,I1RBG9,V6RRU8,A0A098DRN3,A0A098DZN5,I1RC80,I1RKR6,I1S0F5,I1S0N8,I1S0G0,I1RNC6,A0A1C3YIA8,I1RNI6,I1RXF8,A0A098DQU9	0.57237	0.835536	0.0526316
GO:0051704	multi-organism process	P	2	38	93	1870	0.0215054	0.0203209	over	I1RSL6,I1RZL3	I1RJS2,I1RYN4,I1RZP1,A0A1C3YKL4,A0A1B0P444,I1RRF8,I1RYL5,I1REK3,I1RQE9,I1RSR3,I1RWI3,I1RRL4,A0A1C3YIZ8,I1RSL6,A0A1C3YJG6,I1RSW5,I1RYX8,A0A098D4I9,A0A098DRN3,A0A1C3YL99,I1RPA6,I1RPS2,I1RRM2,I1RZL3,I1RT41,I1RZ91,I1RML0,I1RUP2,I1RZM1,I1RP88,I1RQ70,I1S1Z9,I1REC4,I1RYY6,I1RZS5,A0A098DTD1,I1S2D3,I1RN78	0.57237	0.835536	0.0526316
GO:0045333	cellular respiration	P	2	38	93	1870	0.0215054	0.0203209	over	I1RFM4,I1RMK7	A0A098DPB1,A0A1C3YHG7,A0A1C3YKH0,I1RCU2,I1RF85,I1RFI4,I1RFM4,I1RKB2,I1RNM7,I1RNY6,I1RUQ3,I1RWM4,I1RYW9,I1S0V7,I1S2F5,I1S8F8,Q4HYR2,V6RRM0,I1RE65,A0A0E0RPV7,A0A0E3SXN6,I1RAM9,I1RAV5,I1RMQ6,I1RYN2,I1S0Q7,I1S0R8,I1RZM9,A0A098DU14,I1RRI1,I1RSC5,I1RSX0,I1RX39,I1RZJ3,I1RMK7,A0A098DGQ1,I1RMH2,A0A1C3YJD7	0.57237	0.835536	0.0526316
GO:1903508	positive regulation of nucleic acid-templated transcription	P	2	38	93	1870	0.0215054	0.0203209	over	I1S219,Q4HYB8	I1RBC5,A0A098DQU9,I1RST8,I1S219,A0A1C3YM09,I1RB73,I1RY69,A0A1C3YM49,I1R9W6,I1RC95,I1RCL5,I1RDB1,I1RTG3,I1S2G9,Q4I5I4,Q4IEV4,V6QWX8,V6RNM4,P0C431,A0A098D226,A0A098DPX7,A0A0E0SPD4,Q4HYB8,V6RVG3,I1R9V7,I1RBG9,V6RRU8,A0A098DRN3,A0A098DZN5,I1RC80,I1RKR6,I1S0F5,I1S0N8,I1S0G0,I1RNC6,A0A1C3YIA8,I1RNI6,I1RXF8	0.57237	0.835536	0.0526316
GO:1902680	positive regulation of RNA biosynthetic process	P	2	38	93	1870	0.0215054	0.0203209	over	I1S219,Q4HYB8	I1RBC5,A0A098DQU9,I1RST8,I1S219,A0A1C3YM09,I1RB73,I1RY69,A0A1C3YM49,I1R9W6,I1RC95,I1RCL5,I1RDB1,I1RTG3,I1S2G9,Q4I5I4,Q4IEV4,V6QWX8,V6RNM4,P0C431,A0A098D226,A0A098DPX7,A0A0E0SPD4,Q4HYB8,V6RVG3,I1R9V7,I1RBG9,V6RRU8,A0A098DRN3,A0A098DZN5,I1RC80,I1RKR6,I1S0F5,I1S0N8,I1S0G0,I1RNC6,A0A1C3YIA8,I1RNI6,I1RXF8	0.57237	0.835536	0.0526316
GO:0000819	sister chromatid segregation	P	1	17	93	1870	0.0107527	0.00909091	over	I1RSL6	I1S020,A0A1B0P444,I1RBW1,I1RRM2,I1RSL6,I1RAH9,I1RFN0,I1RRX4,A0A1C3YL99,I1RN65,I1S0P4,I1RNF4,I1RPA6,V6RGI1,I1RUP2,Q4IBX0,A0A1C3YIA8	0.58148	0.835536	0.0588235
GO:0006367	transcription initiation from RNA polymerase II promoter	P	1	17	93	1870	0.0107527	0.00909091	over	Q4HYB8	I1RAR2,I1RC15,I1S810,A0A098D226,A0A098DPX7,A0A0E0SPD4,I1RC95,I1RDB1,Q4HYB8,V6QWX8,V6RVG3,A0A0E0RN05,A0A1C3YJZ2,I1RNC6,I1RXE5,I1S0G0,I1RWF3	0.58148	0.835536	0.0588235
GO:0099512	supramolecular fiber	C	1	17	93	1870	0.0107527	0.00909091	over	A0A1I9F9C1	B6E9S1,I1RA72,I1RMA3,I1RZY4,Q4I9B7,Q4IJT5,Q5I2J3,Q7Z9J7,A0A1I9F9C1,I1RT41,A0A1B0P444,I1RPQ7,Q4IBX0,I1RZK6,I1RBG4,Q4ICM0,I1RTG5	0.58148	0.821541	0.0588235
GO:0099513	polymeric cytoskeletal fiber	C	1	17	93	1870	0.0107527	0.00909091	over	A0A1I9F9C1	B6E9S1,I1RA72,I1RMA3,I1RZY4,Q4I9B7,Q4IJT5,Q5I2J3,Q7Z9J7,A0A1I9F9C1,I1RT41,I1RPQ7,Q4IBX0,I1RZK6,I1RBG4,Q4ICM0,A0A1B0P444,I1RTG5	0.58148	0.821541	0.0588235
GO:0034293	sexual sporulation	P	1	17	93	1870	0.0107527	0.00909091	over	I1RZL3	A0A098D4I9,A0A098DRN3,A0A1C3YL99,I1RPA6,I1RPS2,I1RRM2,I1RSR3,I1RZL3,I1RT41,I1RWI3,I1RZ91,I1RQ70,I1S1Z9,I1REC4,I1RYY6,I1RZS5,A0A1C3YIZ8	0.58148	0.835536	0.0588235
GO:0030437	ascospore formation	P	1	17	93	1870	0.0107527	0.00909091	over	I1RZL3	I1RT41,I1RWI3,I1RZ91,I1RQ70,I1S1Z9,I1REC4,I1RYY6,I1RZS5,A0A1C3YIZ8,A0A098D4I9,A0A098DRN3,A0A1C3YL99,I1RPA6,I1RPS2,I1RRM2,I1RSR3,I1RZL3	0.58148	0.835536	0.0588235
GO:0098657	import into cell	P	1	17	93	1870	0.0107527	0.00909091	over	I1RZL3	A0A098DFW4,A0A098DVM4,A0A098DYT7,A0A1C3YK51,I1RCP8,I1REK3,I1RRL4,I1RSP4,I1RZ91,I1RZL3,I1S034,Q4I963,I1RMF2,I1RT41,I1RE15,V6R476,I1S0N8	0.58148	0.835536	0.0588235
GO:0006897	endocytosis	P	1	17	93	1870	0.0107527	0.00909091	over	I1RZL3	I1RMF2,I1RT41,I1RE15,V6R476,I1S0N8,A0A098DFW4,A0A098DVM4,A0A098DYT7,A0A1C3YK51,I1RCP8,I1REK3,I1RRL4,I1RSP4,I1RZ91,I1RZL3,I1S034,Q4I963	0.58148	0.835536	0.0588235
GO:0006354	DNA-templated transcription, elongation	P	1	17	93	1870	0.0107527	0.00909091	over	Q4HYB8	V6QWX8,A0A098DDK7,A0A098DZN5,I1RB73,I1RC15,I1RRX4,Q4HYB8,Q4IBR4,I1R9W6,I1RC95,I1RCL5,I1RDB1,I1RTG3,I1S2G9,Q4I5I4,Q4IEV4,V6RNM4	0.58148	0.835536	0.0588235
GO:0008654	phospholipid biosynthetic process	P	1	17	93	1870	0.0107527	0.00909091	over	I1REB5	I1RKZ8,I1RZZ6,I1REY8,A0A0E0SID1,I1RDZ5,I1RYJ8,V6RXE7,I1RPE5,I1RZD0,I1S130,V6RG04,I1RAZ1,I1RRC4,I1RMU7,I1RUQ0,I1REB5,I1RZT6	0.58148	0.835536	0.0588235
GO:0043935	sexual sporulation resulting in formation of a cellular spore	P	1	17	93	1870	0.0107527	0.00909091	over	I1RZL3	A0A098D4I9,A0A098DRN3,A0A1C3YL99,I1RPA6,I1RPS2,I1RRM2,I1RSR3,I1RZL3,I1RT41,I1RWI3,I1RZ91,I1RQ70,I1S1Z9,I1REC4,I1RYY6,I1RZS5,A0A1C3YIZ8	0.58148	0.835536	0.0588235
GO:0006368	transcription elongation from RNA polymerase II promoter	P	1	17	93	1870	0.0107527	0.00909091	over	Q4HYB8	V6QWX8,I1R9W6,I1RC95,I1RCL5,I1RDB1,I1RTG3,I1S2G9,Q4I5I4,Q4IEV4,V6RNM4,A0A098DDK7,A0A098DZN5,I1RB73,I1RC15,I1RRX4,Q4HYB8,Q4IBR4	0.58148	0.835536	0.0588235
GO:0009063	cellular amino acid catabolic process	P	1	17	93	1870	0.0107527	0.00909091	over	I1RZJ7	I1S0H2,A0A098DVI8,V6RM02,I1RD80,I1RC48,I1RVR2,I1RZJ7,I1RSE0,I1RMT6,I1RSA5,I1S4S4,I1S4S5,I1RSL2,A0A0E0SID1,I1RJT5,I1RPS4,I1RY27	0.58148	0.835536	0.0588235
GO:0099080	supramolecular complex	C	1	17	93	1870	0.0107527	0.00909091	over	A0A1I9F9C1	B6E9S1,I1RA72,I1RMA3,I1RZY4,Q4I9B7,Q4IJT5,Q5I2J3,Q7Z9J7,A0A1I9F9C1,I1RT41,A0A1B0P444,I1RPQ7,Q4IBX0,I1RZK6,I1RBG4,Q4ICM0,I1RTG5	0.58148	0.821541	0.0588235
GO:0099081	supramolecular polymer	C	1	17	93	1870	0.0107527	0.00909091	over	A0A1I9F9C1	B6E9S1,I1RA72,I1RMA3,I1RZY4,Q4I9B7,Q4IJT5,Q5I2J3,Q7Z9J7,A0A1I9F9C1,I1RT41,I1RPQ7,Q4IBX0,I1RZK6,I1RBG4,Q4ICM0,A0A1B0P444,I1RTG5	0.58148	0.821541	0.0588235
GO:0051169	nuclear transport	P	2	39	93	1870	0.0215054	0.0208556	over	I1RVA7,I1RN67	I1RSI0,I1RSR3,I1RVA7,A0A098DJJ2,I1RS47,I1S2A8,I1S4L3,Q4HZK7,I1RED8,I1RN67,A0A098DSY3,I1RJS5,I1RMY3,I1RNG5,I1RQL6,I1RSL8,I1RTG3,I1RYJ8,A0A098DDK7,A0A0E0SPD4,Q4HY71,I1RA70,I1RD22,I1RPP3,I1REX4,A0A098DCZ8,B7SMQ7,I1RAU6,I1S0N8,A0A098E4K5,I1RC00,I1RCG8,I1RS94,I1RW71,I1S0P4,P0C431,A0A1C3YML2,I1RZQ6,A0A098E4P3	0.58676	0.835536	0.0512821
GO:0051254	positive regulation of RNA metabolic process	P	2	39	93	1870	0.0215054	0.0208556	over	I1S219,Q4HYB8	I1RBC5,A0A098DQU9,I1RST8,I1S219,A0A1C3YM09,I1RB73,I1RY69,A0A1C3YM49,I1R9W6,I1RC95,I1RCL5,I1RDB1,I1RTG3,I1S2G9,Q4I5I4,Q4IEV4,V6QWX8,V6RNM4,P0C431,A0A098D226,A0A098DPX7,A0A0E0SPD4,Q4HYB8,V6RVG3,I1R9V7,I1RBG9,V6RRU8,A0A098DRN3,A0A098DZN5,I1RC80,I1RKR6,I1S0F5,I1S0N8,A0A098E0D1,I1S0G0,I1RNC6,A0A1C3YIA8,I1RNI6,I1RXF8	0.58676	0.835536	0.0512821
GO:0019439	aromatic compound catabolic process	P	2	39	93	1870	0.0215054	0.0208556	over	I1RRG6,I1RTG7	I1R9X2,I1RN53,I1RRR4,Q4IF76,I1RAQ5,I1RBC5,I1RWD7,A0A1C3YK18,I1S0N7,A0A1C3YKL4,I1RN48,I1RZ40,I1RZG9,I1RW41,I1RRG6,V6RNM4,I1RSE0,I1RBH9,I1RTG7,I1RDG0,I1RSL2,A0A0E0SID1,I1RJU4,I1RPS0,I1RCG8,I1RZ37,I1RND6,I1S7N3,Q4IMD1,A0A1C3YLK2,I1RDB1,I1REE0,I1RNF4,I1RQB4,A0A098DR47,I1RCU3,Q4HWE2,P0C431,I1S287	0.58676	0.835536	0.0512821
GO:0006913	nucleocytoplasmic transport	P	2	39	93	1870	0.0215054	0.0208556	over	I1RVA7,I1RN67	I1RSI0,I1RSR3,I1RVA7,A0A098DJJ2,I1RS47,I1S2A8,I1S4L3,Q4HZK7,I1RED8,I1RN67,A0A098DSY3,I1RJS5,I1RMY3,I1RNG5,I1RQL6,I1RSL8,I1RTG3,I1RYJ8,A0A098DDK7,A0A0E0SPD4,Q4HY71,I1RA70,I1RD22,I1RPP3,I1REX4,I1S0N8,A0A098E4K5,I1RC00,I1RCG8,I1RS94,I1RW71,I1S0P4,P0C431,A0A1C3YML2,I1RZQ6,A0A098E4P3,A0A098DCZ8,B7SMQ7,I1RAU6	0.58676	0.835536	0.0512821
GO:1901361	organic cyclic compound catabolic process	P	2	40	93	1870	0.0215054	0.0213904	over	I1RRG6,I1RTG7	I1R9X2,I1RN53,I1RRR4,Q4IF76,I1S7M8,I1RAQ5,I1RBC5,I1RWD7,A0A1C3YK18,I1S0N7,A0A1C3YKL4,I1RN48,I1RZ40,I1RZG9,I1RW41,I1RRG6,V6RNM4,I1RSE0,I1RBH9,I1RTG7,I1RDG0,I1RSL2,A0A0E0SID1,I1RJU4,I1RPS0,I1RCG8,I1RZ37,I1RND6,I1S7N3,Q4IMD1,A0A1C3YLK2,I1RDB1,I1REE0,I1RNF4,I1RQB4,A0A098DR47,I1RCU3,Q4HWE2,P0C431,I1S287	0.600794	0.845259	0.05
GO:0046700	heterocycle catabolic process	P	2	40	93	1870	0.0215054	0.0213904	over	I1RRG6,I1RTG7	I1R9X2,I1RN53,I1RRR4,Q4IF76,I1S7M8,I1RAQ5,I1RBC5,I1RWD7,A0A1C3YK18,I1S0N7,A0A1C3YKL4,I1RN48,I1RZ40,I1RZG9,I1RW41,I1RRG6,V6RNM4,I1RSE0,I1RBH9,I1RTG7,I1RDG0,I1RSL2,A0A0E0SID1,I1RJU4,I1RPS0,I1RCG8,I1RZ37,I1RND6,I1S7N3,Q4IMD1,A0A1C3YLK2,I1RDB1,I1REE0,I1RNF4,I1RQB4,A0A098DR47,I1RCU3,Q4HWE2,P0C431,I1S287	0.600794	0.845259	0.05
GO:0006101	citrate metabolic process	P	1	18	93	1870	0.0107527	0.00962567	over	I1RFM4	A0A098DPB1,A0A1C3YHG7,A0A1C3YKH0,I1RCU2,I1RF85,I1RFI4,I1RFM4,I1RKB2,I1RNM7,I1RNY6,I1RUQ3,I1RWM4,I1RYW9,I1S0V7,I1S2F5,I1S8F8,Q4HYR2,V6RRM0	0.602485	0.845259	0.0555556
GO:0033044	regulation of chromosome organization	P	1	18	93	1870	0.0107527	0.00962567	over	I1S219	I1RBC5,A0A1C3YL99,I1RN65,I1S0P4,P0C431,A0A098DPX7,I1RST8,I1S219,A0A1C3YM09,I1RB73,I1RY69,I1S247,I1RNF4,V6RGI1,I1RUP2,I1RXF8,A0A1C3YIA8,I1RAH4	0.602485	0.845259	0.0555556
GO:0006099	tricarboxylic acid cycle	P	1	18	93	1870	0.0107527	0.00962567	over	I1RFM4	A0A098DPB1,A0A1C3YHG7,A0A1C3YKH0,I1RCU2,I1RF85,I1RFI4,I1RFM4,I1RKB2,I1RNM7,I1RNY6,I1RUQ3,I1RWM4,I1RYW9,I1S0V7,I1S2F5,I1S8F8,Q4HYR2,V6RRM0	0.602485	0.845259	0.0555556
GO:0072350	tricarboxylic acid metabolic process	P	1	18	93	1870	0.0107527	0.00962567	over	I1RFM4	A0A098DPB1,A0A1C3YHG7,A0A1C3YKH0,I1RCU2,I1RF85,I1RFI4,I1RFM4,I1RKB2,I1RNM7,I1RNY6,I1RUQ3,I1RWM4,I1RYW9,I1S0V7,I1S2F5,I1S8F8,Q4HYR2,V6RRM0	0.602485	0.845259	0.0555556
GO:0048468	cell development	P	1	18	93	1870	0.0107527	0.00962567	over	I1RZL3	A0A098D4I9,A0A098DRN3,A0A1C3YL99,I1RPA6,I1RPS2,I1RRM2,I1RSR3,I1RZL3,I1RT41,I1RWI3,I1RZ91,I1RQ70,I1S1Z9,I1REC4,I1RYY6,I1RZS5,A0A1C3YJG6,A0A1C3YIZ8	0.602485	0.845259	0.0555556
GO:0016779	nucleotidyltransferase activity	F	1	18	93	1870	0.0107527	0.00962567	over	I1RBF4	I1RNP3,I1RZB5,V6QUE6,A0A1C3YIR8,I1RG11,A0A098DS12,I1RA22,I1RJZ5,I1RBF4,I1RAJ4,V6RXE7,I1RKZ8,V6RG04,Q4I1N3,V6RAN2,A0A1C3YHT4,A0A0E0SQ99,I1RDB7	0.602485	0.753995	0.0555556
GO:0042579	microbody	C	1	19	93	1870	0.0107527	0.0101604	over	I1RFM4	A0A098D5A0,A0A1C3YJ41,A0A1C3YL44,I1RBG4,I1RCK2,I1RCT9,I1RE58,I1RJU4,I1RNJ7,I1RRW0,I1RSP4,I1RWC1,Q4IBU4,V6R476,Q4HYR2,I1RC71,I1S0X1,I1RN19,I1RFM4	0.622447	0.855865	0.0526316
GO:0140014	mitotic nuclear division	P	1	19	93	1870	0.0107527	0.0101604	over	I1RSL6	I1S020,A0A1C3YIA8,A0A1B0P444,I1RBW1,I1RRM2,I1RSL6,I1RAH9,I1RFN0,I1RRX4,A0A098DSY3,I1RZB4,A0A1C3YL99,I1RN65,I1S0P4,V6RGI1,I1RPQ7,I1RNF4,I1RUP2,Q4IBX0	0.622447	0.851381	0.0526316
GO:0043565	sequence-specific DNA binding	F	1	19	93	1870	0.0107527	0.0101604	over	I1RQA5	I1RNI6,Q4IMD1,I1RE37,I1RQA5,I1RSI4,V6RGI1,A0A098D4I9,I1S4P6,A0A1C3YKN3,I1RRJ6,I1S788,A0A1C3YLJ4,A0A098DPT9,A0A0E0SN30,A0A1C3YK08,I1RB11,I1RQL4,I1RRD2,I1S0F5	0.622447	0.753995	0.0526316
GO:0051540	metal cluster binding	F	1	19	93	1870	0.0107527	0.0101604	over	I1RMK7	I1RCV1,I1RFK3,I1RMK7,I1SAE2,A0A1C3YI88,I1RMQ6,I1RNM7,I1RX09,I1RX10,I1S0K2,I1S6U0,Q4IK03,A0A098DRW4,A0A1C3YKH0,I1RUQ3,I1RY21,I1RY92,I1RYX6,Q4HVQ9	0.622447	0.753995	0.0526316
GO:0019899	enzyme binding	F	1	19	93	1870	0.0107527	0.0101604	over	I1RVA7	I1RAR2,Q4I5I4,V6QWX8,I1RZM1,A0A1C3YHM4,I1RNR2,I1RZP1,I1RVA7,I1RYJ8,I1RWA9,A0A098DSY3,I1REX4,I1RJS5,I1S2A8,A0A1C3YLS7,A0A0E0RV94,I1RYZ9,V6QV09,A0A1C3YJA8	0.622447	0.753995	0.0526316
GO:0030170	pyridoxal phosphate binding	F	1	19	93	1870	0.0107527	0.0101604	over	I1RMH9	A0A098DR13,A0A1C3YJK5,A0A1C3YLN6,I1RC74,I1RCR3,I1RD80,I1RD81,I1RE58,I1RER8,I1RMH9,I1RNG7,I1RNH4,I1RQE8,I1RSX9,I1RUP5,I1RVZ3,I1RZA7,V6RK96,V6S110	0.622447	0.753995	0.0526316
GO:0070279	vitamin B6 binding	F	1	19	93	1870	0.0107527	0.0101604	over	I1RMH9	A0A098DR13,A0A1C3YJK5,A0A1C3YLN6,I1RC74,I1RCR3,I1RD80,I1RD81,I1RE58,I1RER8,I1RMH9,I1RNG7,I1RNH4,I1RQE8,I1RSX9,I1RUP5,I1RVZ3,I1RZA7,V6RK96,V6S110	0.622447	0.753995	0.0526316
GO:0051536	iron-sulfur cluster binding	F	1	19	93	1870	0.0107527	0.0101604	over	I1RMK7	A0A1C3YI88,I1RMQ6,I1RNM7,I1RX09,I1RX10,I1S0K2,I1S6U0,Q4IK03,A0A098DRW4,A0A1C3YKH0,I1RUQ3,I1RY21,I1RY92,I1RYX6,Q4HVQ9,I1RCV1,I1RFK3,I1RMK7,I1SAE2	0.622447	0.753995	0.0526316
GO:0006352	DNA-templated transcription, initiation	P	1	19	93	1870	0.0107527	0.0101604	over	Q4HYB8	I1RAR2,I1RC15,I1RWF3,I1S810,A0A098D226,A0A098DPX7,A0A0E0SPD4,I1RC95,I1RDB1,Q4HYB8,V6QWX8,V6RVG3,A0A0E0RN05,A0A1C3YJZ2,I1RNC6,I1RXE5,I1S0G0,A0A098DX13,I1RBA8	0.622447	0.851381	0.0526316
GO:0032446	protein modification by small protein conjugation	P	1	19	93	1870	0.0107527	0.0101604	over	I1RZP2	A0A098DES7,A0A098DUN7,I1S0N8,A0A098E508,A0A0E0SMT9,I1RAU6,I1RYZ9,V6RGI1,I1RRN5,I1RY13,I1RZ63,I1RZP2,I1RRW0,I1S7I6,A0A1C3YI39,I1RK75,I1S098,A0A098DPX7,I1RNF4	0.622447	0.851381	0.0526316
GO:0045786	negative regulation of cell cycle	P	1	19	93	1870	0.0107527	0.0101604	over	I1RSK0	A0A1C3YL99,I1RSK0,A0A1C3YIZ8,A0A1C3YIA8,I1RN65,I1S0P4,I1RC00,I1RKG1,I1RQ81,A0A098D4I9,I1S4P6,Q4IJP1,I1RB73,V6RGI1,I1RML0,I1RZQ6,I1RQD6,I1S287,V6RKE4	0.622447	0.851381	0.0526316
GO:0030435	sporulation resulting in formation of a cellular spore	P	1	19	93	1870	0.0107527	0.0101604	over	I1RZL3	A0A098D4I9,A0A098DRN3,A0A1C3YL99,I1RPA6,I1RPS2,I1RRM2,I1RSR3,I1RZL3,I1RT41,I1RWI3,I1RZ91,I1RQ70,I1S1Z9,I1REC4,I1RYY6,I1RZS5,I1RTD5,A0A1C3YIZ8,A0A1C3YJG6	0.622447	0.851381	0.0526316
GO:0048646	anatomical structure formation involved in morphogenesis	P	1	19	93	1870	0.0107527	0.0101604	over	I1RZL3	A0A1C3YJG6,A0A098D4I9,A0A098DRN3,A0A1C3YL99,I1RPA6,I1RPS2,I1RRM2,I1RSR3,I1RZL3,I1RT41,I1RWI3,I1RZ91,I1RQ70,I1S1Z9,I1REC4,I1RYY6,I1RZS5,I1RTD5,A0A1C3YIZ8	0.622447	0.851381	0.0526316
GO:0005777	peroxisome	C	1	19	93	1870	0.0107527	0.0101604	over	I1RFM4	Q4HYR2,I1RC71,I1S0X1,I1RN19,I1RFM4,A0A098D5A0,A0A1C3YJ41,A0A1C3YL44,I1RBG4,I1RCK2,I1RCT9,I1RE58,I1RJU4,I1RNJ7,I1RRW0,I1RSP4,I1RWC1,Q4IBU4,V6R476	0.622447	0.855865	0.0526316
GO:0006414	translational elongation	P	1	19	93	1870	0.0107527	0.0101604	over	A0A1C3YMA1	I1RYS0,D5L6Z3,A0A1C3YKL4,A0A1C3YMA1,I1RSQ4,A0A1C3YJQ9,A0A1C3YK13,A0A1C3YKN3,A0A1C3YLK2,H5ZV36,I1RBS0,I1RJZ7,I1RTA0,I1RW71,I1RWX5,I1RYW3,I1S0X6,Q4I5I4,V6QWX8	0.622447	0.851381	0.0526316
GO:0043332	mating projection tip	C	1	19	93	1870	0.0107527	0.0101604	over	A0A1I9F9C1	I1S8E0,A0A098DYT7,A0A1C3YIA8,A0A1C3YIZ8,A0A1C3YLS7,A0A1I9F9C1,I1RAI8,I1RBB0,I1RCJ9,I1RN65,I1RNF4,I1RPQ7,I1RSR3,I1RTG5,I1RWI3,I1RZ91,I1S034,Q4INI2,V6R476	0.622447	0.855865	0.0526316
GO:0097237	cellular response to toxic substance	P	1	20	93	1870	0.0107527	0.0106952	over	I1RRG1	A0A098DGQ1,A0A1C3YJ21,I1RBF3,I1RKP1,I1RSF1,I1RRG1,I1S0H2,I1RNJ0,A0A098DB54,A0A098DJ03,A0A098DJU9,A0A098DT48,A0A1C3YJ80,A0A1C3YKF3,I1RBY8,I1RGU6,I1RMJ3,I1RR45,Q4ING3,V6RKY8	0.641416	0.851381	0.05
GO:0009636	response to toxic substance	P	1	20	93	1870	0.0107527	0.0106952	over	I1RRG1	A0A098DGQ1,A0A1C3YJ21,I1RBF3,I1RKP1,I1RSF1,I1RRG1,I1S0H2,I1RNJ0,A0A098DB54,A0A098DJ03,A0A098DJU9,A0A098DT48,A0A1C3YJ80,A0A1C3YKF3,I1RBY8,I1RGU6,I1RMJ3,I1RR45,Q4ING3,V6RKY8	0.641416	0.851381	0.05
GO:0006914	autophagy	P	1	20	93	1870	0.0107527	0.0106952	over	I1S202	I1RPA6,I1RX50,I1S2B6,A0A1C3YLP0,I1RMH2,I1RXT2,I1S287,Q4I1B1,I1RAH2,I1S202,I1RB73,Q4IEV4,I1RZ37,A0A1C3YJ90,I1RNF4,I1S0N8,I1RMF2,B7SMQ7,I1RQ70,I1RQD6	0.641416	0.851381	0.05
GO:0061919	process utilizing autophagic mechanism	P	1	20	93	1870	0.0107527	0.0106952	over	I1S202	I1RPA6,I1RX50,I1S2B6,A0A1C3YLP0,I1RMH2,I1RXT2,I1RQ70,I1RQD6,I1S287,Q4I1B1,I1RAH2,I1S202,I1RB73,Q4IEV4,I1RZ37,A0A1C3YJ90,I1RNF4,I1S0N8,I1RMF2,B7SMQ7	0.641416	0.851381	0.05
GO:0098813	nuclear chromosome segregation	P	1	20	93	1870	0.0107527	0.0106952	over	I1RSL6	I1S020,A0A1B0P444,I1RBW1,I1RRM2,I1RSL6,I1RAH9,I1RFN0,I1RRX4,A0A1C3YL99,I1RN65,I1S0P4,I1RNF4,I1RPA6,I1RYN4,V6RGI1,I1RUP2,Q4IBX0,I1RWQ2,I1RMT5,A0A1C3YIA8	0.641416	0.851381	0.05
GO:0071852	fungal-type cell wall organization or biogenesis	P	1	20	93	1870	0.0107527	0.0106952	over	I1RSL6	A0A098DRN3,I1RMM6,I1RT41,I1RWI3,I1RZ91,A0A098DGQ1,I1RE15,I1RED5,I1RFK3,I1RPW2,I1RRK4,I1RSL6,I1RUQ0,I1RZM1,I1RC31,A0A098DPR9,I1RML0,I1RZ37,V6R476,I1RPE4	0.641416	0.851381	0.05
GO:0098754	detoxification	P	1	20	93	1870	0.0107527	0.0106952	over	I1RRG1	A0A098DGQ1,A0A1C3YJ21,I1RBF3,I1RKP1,I1RSF1,I1RRG1,I1S0H2,I1RNJ0,A0A098DB54,A0A098DJ03,A0A098DJU9,A0A098DT48,A0A1C3YJ80,A0A1C3YKF3,I1RBY8,I1RGU6,I1RMJ3,I1RR45,Q4ING3,V6RKY8	0.641416	0.851381	0.05
GO:0004674	protein serine/threonine kinase activity	F	1	20	93	1870	0.0107527	0.0106952	over	I1RSK0	I1RSW5,I1RZ37,A0A098DG50,I1RQN9,P0C431,A0A0E0SGT0,A0A0E0SKT2,A0A1C3YIZ8,A0A1C3YKS2,A0A1C3YML2,I1RA20,I1RAY2,I1RH87,I1RN54,I1RP88,I1RQ67,I1RSK0,I1RT36,I1RWQ2,I1S050	0.641416	0.761277	0.05
GO:0009067	aspartate family amino acid biosynthetic process	P	1	20	93	1870	0.0107527	0.0106952	over	A0A098E446	I1RZT0,V6S110,I1RCR6,A0A1C3YLI1,A0A1C3YM35,I1RNI6,I1RW43,I1RXH2,I1RY49,Q4I1N3,I1S0I3,I1S241,I1RAG5,I1RFV9,I1RW06,I1RA28,I1S2D5,Q4HVQ9,I1RE58,A0A098E446	0.641416	0.851381	0.05
GO:1990748	cellular detoxification	P	1	20	93	1870	0.0107527	0.0106952	over	I1RRG1	A0A098DGQ1,A0A1C3YJ21,I1RBF3,I1RKP1,I1RSF1,I1RRG1,I1S0H2,I1RNJ0,A0A098DB54,A0A098DJ03,A0A098DJU9,A0A098DT48,A0A1C3YJ80,A0A1C3YKF3,I1RBY8,I1RGU6,I1RMJ3,I1RR45,Q4ING3,V6RKY8	0.641416	0.851381	0.05
GO:0008289	lipid binding	F	1	20	93	1870	0.0107527	0.0106952	over	I1RFU5	A0A098DFW4,A0A098DGS4,I1RPQ7,I1RT81,A0A1C3YLS7,I1R9X2,I1RM35,I1RXT2,I1RYY6,I1S5R2,Q4I2J8,A0A098DRQ4,I1REC4,I1S0N8,I1RE92,A0A1C3YJA8,A0A098DDH9,A0A0E0S9Q2,I1RKT9,I1RFU5	0.641416	0.761277	0.05
GO:0043934	sporulation	P	1	20	93	1870	0.0107527	0.0106952	over	I1RZL3	A0A1C3YJG6,A0A098D4I9,A0A098DRN3,A0A1C3YL99,I1RPA6,I1RPS2,I1RRM2,I1RSR3,I1RZL3,I1RT41,I1RWI3,I1RZ91,I1RQ70,I1S1Z9,I1REC4,I1RYY6,I1RZS5,I1RTD5,A0A1C3YIZ8,I1RPQ7	0.641416	0.851381	0.05
GO:2000112	regulation of cellular macromolecule biosynthetic process	P	7	142	93	1870	0.0752688	0.0759358	under	A0A1I9F777,A0A098D8R7,I1RCS6,I1S219,Q4HYB8,A0A1C3YMA1,I1RSK0	A0A098DPX7,I1RB73,I1RY69,A0A098DRN3,A0A1C3YK48,I1R9W6,I1RNC6,I1RST8,A0A1C3YM09,I1RRX4,Q4I2X5,Q4IEV4,V6QT89,A0A1C3YJA8,I1RBC5,I1RED5,I1RRJ6,Q4HTT1,A0A098DDK7,I1RBW1,I1RSI4,I1RYN4,I1S034,Q4IJP1,A0A1C3YJG6,A0A1C3YLB8,A0A1I9F777,I1RB11,I1RKD0,I1RLS1,I1RQP1,I1RRD2,I1RWF3,I1RWI3,I1RZ85,Q4HWE2,Q4IPI4,Q4IQX3,I1RAY2,I1RE00,A0A098D8R7,A0A098DDB6,A0A0E0RN05,A0A0E0RVW9,A0A0E0SEM1,A0A0E0SMY1,A0A1C3YIK5,A0A1C3…	0.569592	0.835536	0.0492958
GO:0019219	regulation of nucleobase-containing compound metabolic process	P	6	123	93	1870	0.0645161	0.0657754	under	A0A1I9F777,A0A098D8R7,I1RCS6,I1S219,Q4HYB8,I1RSK0	I1RRX4,A0A1C3YM09,A0A098DPX7,I1RB73,I1RY69,A0A098DRN3,A0A1C3YK48,I1R9W6,I1RNC6,I1RST8,Q4I2X5,Q4IEV4,V6QT89,A0A1C3YJA8,I1RBC5,I1RWQ2,I1RED5,I1RRJ6,Q4HTT1,A0A098DDK7,I1RBW1,I1RSI4,I1RYN4,I1S034,Q4IJP1,A0A1C3YJG6,A0A1C3YLB8,A0A1I9F777,I1RB11,I1RKD0,I1RLS1,I1RQP1,I1RRD2,I1RWF3,I1RWI3,I1RZ85,Q4HWE2,Q4IPI4,Q4IQX3,I1RAY2,I1RE00,A0A098D8R7,A0A098DDB6,A0A0E0RN05,A0A0E0RVW9,A0A0E0SEM1,A0A0E0SMY1,A0A1C3YIK5…	0.583328	0.835536	0.0487805
GO:0010556	regulation of macromolecule biosynthetic process	P	7	144	93	1870	0.0752688	0.0770053	under	A0A1I9F777,A0A098D8R7,I1RCS6,I1S219,Q4HYB8,A0A1C3YMA1,I1RSK0	A0A098DPX7,I1RB73,I1RY69,A0A098DRN3,A0A1C3YK48,I1R9W6,I1RNC6,I1RST8,A0A1C3YM09,I1RRX4,Q4I2X5,Q4IEV4,V6QT89,A0A1C3YJA8,I1RBC5,I1RED5,I1RRJ6,Q4HTT1,A0A098DDK7,I1RBW1,I1RSI4,I1RYN4,I1S034,Q4IJP1,A0A1C3YJG6,A0A1C3YLB8,A0A1I9F777,I1RB11,I1RKD0,I1RLS1,I1RQP1,I1RRD2,I1RWF3,I1RWI3,I1RZ85,Q4HWE2,Q4IPI4,Q4IQX3,I1RAY2,I1RE00,A0A098D8R7,A0A098DDB6,A0A0E0RN05,A0A0E0RVW9,A0A0E0SEM1,A0A0E0SMY1,A0A1C3YIK5,A0A1C3…	0.585067	0.835536	0.0486111
GO:0046914	transition metal ion binding	F	4	84	93	1870	0.0430108	0.0449198	under	A0A098D8R7,I1RZP2,I1S269,I1S8Z0	A0A098DHN6,A0A1C3YI88,I1RAQ4,I1RAQ5,I1RCV1,I1RFV9,I1RSI0,I1S6R1,A0A098DV37,A0A0E0RTH0,I1RF62,I1S1R2,I1RFJ1,I1RSE0,I1RIM7,A0A098D8R7,A0A098DDB6,A0A098DDX7,A0A098DGD2,A0A098DMM1,A0A0E0RPV7,A0A0E0RVW9,A0A0E0S0J1,A0A0E0SMT9,A0A0E0SMY1,A0A0E0SN30,A0A1C3YI34,A0A1C3YIG2,A0A1C3YIK5,A0A1C3YJ46,A0A1C3YJP6,A0A1C3YK28,A0A1C3YKM2,A0A1C3YKP8,A0A1C3YKR7,A0A1C3YM35,I1RAG5,I1RAP1,I1RAR2,I1RB11,I1RBE7,I1RBI1,I1RC8…	0.610992	0.753995	0.047619
GO:0044270	cellular nitrogen compound catabolic process	P	2	41	93	1870	0.0215054	0.0219251	under	I1RRG6,I1RTG7	I1R9X2,I1RN53,I1RRR4,Q4IF76,I1S7M8,I1RAQ5,I1RBC5,I1RWD7,A0A1C3YK18,I1S0N7,A0A1C3YKL4,I1RN48,I1RZ40,I1RZG9,I1RW41,I1RRG6,V6RNM4,I1RSE0,I1RBH9,I1RTG7,I1RDG0,I1RSL2,A0A0E0SID1,I1RJU4,I1RPS0,I1RB35,I1RCG8,I1RZ37,I1RND6,I1S7N3,Q4IMD1,A0A1C3YLK2,I1RDB1,I1REE0,I1RNF4,I1RQB4,A0A098DR47,I1RCU3,Q4HWE2,P0C431,I1S287	0.614473	0.851381	0.0487805
GO:0016887	ATPase activity	F	3	63	93	1870	0.0322581	0.0336898	under	I1RGA6,I1RQA5,I1RRH1	A0A098DK15,A0A1C3YI20,I1R9Y4,I1RA49,I1RAU9,I1RAW3,I1RC49,I1RFJ5,I1RRX5,I1RS90,I1RWC9,I1RYX5,I1S2B9,I1S7Y0,I1S911,I1RA10,A0A0E0SK74,I1RRX4,I1RRJ6,I1S788,A0A098DDK7,I1RCA7,I1S1X9,Q4IEK8,Q4IF76,Q4IPI1,A0A098DJP3,I1RAX5,I1RRL4,A0A1C3YK08,A0A0E0RPV7,A0A0E0SMT9,A0A098DZN5,Q4HY71,I1RFI3,A0A1C3YMC0,I1RCU4,I1RNJ0,I1REE0,I1RED8,I1RQP1,I1RSI4,Q4I948,Q4ICA8,I1RAH4,I1RFJ2,I1RBS5,I1RDB7,I1RGA6,I1RJZ7,I1RNF4,I1…	0.616234	0.753995	0.047619
GO:0006355	regulation of transcription, DNA-templated	P	5	106	93	1870	0.0537634	0.0566845	under	A0A098D8R7,I1RCS6,I1S219,Q4HYB8,A0A1I9F777	A0A098DPX7,I1RB73,I1RY69,A0A098DRN3,A0A1C3YK48,I1R9W6,I1RNC6,I1RST8,A0A1C3YM09,I1RRX4,Q4I2X5,Q4IEV4,V6QT89,A0A1C3YJA8,I1RBC5,I1RED5,I1RRJ6,Q4HTT1,A0A098DDK7,I1RBW1,I1RSI4,I1RYN4,I1S034,Q4IJP1,I1RAY2,I1RE00,A0A098D8R7,A0A098DDB6,A0A0E0RN05,A0A0E0RVW9,A0A0E0SEM1,A0A0E0SMY1,A0A1C3YIK5,A0A1C3YJZ2,A0A1C3YK28,I1RAP1,I1RAR2,I1RC15,I1RR61,I1RSL0,I1RT41,I1RXE5,I1S0C6,I1S788,Q4I948,Q4IBR4,Q4ICA8,Q4IMD1,V6R…	0.617243	0.851381	0.0471698
GO:0045892	negative regulation of transcription, DNA-templated	P	2	42	93	1870	0.0215054	0.0224599	under	I1S219,I1RCS6	A0A098DPX7,A0A098DRN3,A0A1C3YK48,I1R9W6,I1RNC6,I1RST8,I1RY69,A0A1C3YM09,I1RRX4,Q4I2X5,Q4IEV4,V6QT89,A0A1C3YJA8,I1RBC5,I1RED5,I1RRJ6,Q4HTT1,A0A098DDK7,I1RBW1,I1RSI4,I1RYN4,I1S034,Q4IJP1,I1S788,Q4IMD1,I1RB73,I1S020,I1RG11,I1S219,A0A098D8Z6,I1RXF8,I1RBY8,I1RSW5,I1RNI6,A0A1C3YL99,I1RKR6,I1RQ67,I1RN78,Q4I5I4,A0A0E0SN30,I1RCS6,I1S810	0.627796	0.851381	0.047619
GO:1903506	regulation of nucleic acid-templated transcription	P	5	108	93	1870	0.0537634	0.057754	under	A0A1I9F777,A0A098D8R7,I1RCS6,I1S219,Q4HYB8	A0A098DPX7,I1RB73,I1RY69,A0A098DRN3,A0A1C3YK48,I1R9W6,I1RNC6,I1RST8,A0A1C3YM09,I1RRX4,Q4I2X5,Q4IEV4,V6QT89,A0A1C3YJA8,I1RBC5,I1RED5,I1RRJ6,Q4HTT1,A0A098DDK7,I1RBW1,I1RSI4,I1RYN4,I1S034,Q4IJP1,A0A1C3YJG6,A0A1C3YLB8,A0A1I9F777,I1RB11,I1RKD0,I1RLS1,I1RQP1,I1RRD2,I1RWF3,I1RWI3,I1RZ85,Q4HWE2,Q4IPI4,Q4IQX3,I1RAY2,I1RE00,A0A098D8R7,A0A098DDB6,A0A0E0RN05,A0A0E0RVW9,A0A0E0SEM1,A0A0E0SMY1,A0A1C3YIK5,A0A1C3…	0.634209	0.851381	0.0462963
GO:2001141	regulation of RNA biosynthetic process	P	5	108	93	1870	0.0537634	0.057754	under	A0A1I9F777,A0A098D8R7,I1RCS6,I1S219,Q4HYB8	A0A098DPX7,I1RB73,I1RY69,A0A098DRN3,A0A1C3YK48,I1R9W6,I1RNC6,I1RST8,A0A1C3YM09,I1RRX4,Q4I2X5,Q4IEV4,V6QT89,A0A1C3YJA8,I1RBC5,I1RED5,I1RRJ6,Q4HTT1,A0A098DDK7,I1RBW1,I1RSI4,I1RYN4,I1S034,Q4IJP1,A0A1C3YJG6,A0A1C3YLB8,A0A1I9F777,I1RB11,I1RKD0,I1RLS1,I1RQP1,I1RRD2,I1RWF3,I1RWI3,I1RZ85,Q4HWE2,Q4IPI4,Q4IQX3,I1RAY2,I1RE00,A0A098D8R7,A0A098DDB6,A0A0E0RN05,A0A0E0RVW9,A0A0E0SEM1,A0A0E0SMY1,A0A1C3YIK5,A0A1C3…	0.634209	0.851381	0.0462963
GO:0007049	cell cycle	P	4	87	93	1870	0.0430108	0.0465241	under	I1RSK0,A0A1I9F9C1,I1RSL6,I1RZL3	I1S020,A0A1C3YL99,I1RSK0,I1RJS5,I1RYZ9,V6RGI1,A0A098DPX7,I1RB73,A0A098DRN3,I1RST4,I1RY69,I1RTG5,Q4ICM0,A0A098E162,I1R9N7,A0A1I9F9C1,I1RAS5,I1RMW3,I1RT81,I1RWI3,I1RBW1,A0A1C3YIZ8,A0A0E0S7B3,I1RT41,A0A1C3YIA8,I1R9X2,Q4IEV4,I1RSI4,A0A0E0RW49,A0A1B0P444,I1RRM2,I1RSL6,I1RAH9,I1RFN0,I1RRX4,A0A098DSY3,I1RZB4,I1RRR4,V6RDH3,I1RN65,I1S0P4,I1RQ70,A0A098D4I9,I1R9W6,I1S444,I1S4P6,I1S7N3,I1RPQ7,P0C431,A0A098DG…	0.639241	0.851381	0.045977
GO:0016874	ligase activity	F	2	43	93	1870	0.0215054	0.0229947	under	I1RR68,I1RW82	O74638,I1RRQ1,A0A098DKZ5,A0A098E162,I1RZ20,Q4HXF0,V6R223,I1RA13,I1RR68,I1RMJ7,A0A1C3YIV7,I1RZT0,I1RSF7,I1RYU5,I1S0N3,I1S4D0,V6RY56,I1RSY1,I1RCT9,I1RFM6,I1RYJ7,I1RYI7,I1S299,I1RZ63,A0A098DPA1,I1RJK0,I1RV18,I1S6H1,I1S7R4,I1SAJ0,I1RK75,I1S0X1,I1RAU6,I1REE2,I1RRR9,I1RW82,I1RWW7,I1RY13,I1S0N8,I1S7I6,V6QT89,V6RGI1,I1RJK7	0.640764	0.761277	0.0465116
GO:0016773	phosphotransferase activity, alcohol group as acceptor	F	2	43	93	1870	0.0215054	0.0229947	under	A0A098DSA6,I1RSK0	A0A0E0SE45,A0A098DSA6,A0A098DQB4,A0A1C3YI27,I1RT37,I1RS25,I1RCL0,Q4I1N3,I1RJQ5,V6RDP1,I1RSA3,I1RAH1,I1S0I3,I1RPE5,V6RRU8,A0A0E0SGT0,A0A0E0SKT2,A0A1C3YIZ8,A0A1C3YKS2,A0A1C3YML2,I1RA20,I1RAY2,I1RH87,I1RN54,I1RP88,I1RQ67,I1RSK0,I1RT36,I1RWQ2,I1S050,I1RSW5,I1RZ37,A0A098DG50,I1RQN9,A0A1C3YL54,I1RMC5,I1RK93,I1RND4,P0C431,V6R223,A0A098DE09,A0A0E0SAK0,I1RCU8	0.640764	0.761277	0.0465116
GO:1902679	negative regulation of RNA biosynthetic process	P	2	43	93	1870	0.0215054	0.0229947	under	I1RCS6,I1S219	A0A098DPX7,A0A098DRN3,A0A1C3YK48,I1R9W6,I1RNC6,I1RST8,I1RY69,A0A1C3YM09,I1RRX4,Q4I2X5,Q4IEV4,V6QT89,A0A1C3YJA8,I1RBC5,I1RED5,I1RRJ6,Q4HTT1,A0A098DDK7,I1RBW1,I1RSI4,I1RYN4,I1S034,Q4IJP1,I1S788,Q4IMD1,I1RB73,A0A0E0SN30,I1RCS6,I1S810,I1S020,I1RG11,I1S219,A0A098D8Z6,I1RXF8,I1RBY8,I1RSW5,I1RNI6,A0A1C3YL99,I1RKR6,I1RQ67,I1RN78,Q4IBR4,Q4I5I4	0.640764	0.851381	0.0465116
GO:0045935	positive regulation of nucleobase-containing compound metabolic process	P	2	43	93	1870	0.0215054	0.0229947	under	I1S219,Q4HYB8	I1RBC5,A0A098DQU9,I1RST8,I1S219,A0A1C3YM09,I1RB73,I1RY69,A0A1C3YK18,I1S247,A0A1C3YM49,I1R9W6,I1RC95,I1RCL5,I1RDB1,I1RTG3,I1S2G9,Q4I5I4,Q4IEV4,V6QWX8,V6RNM4,P0C431,I1RZQ6,A0A098D226,A0A098DPX7,A0A0E0SPD4,Q4HYB8,V6RVG3,I1R9V7,I1RBG9,V6RRU8,A0A098DRN3,A0A098DZN5,I1RC80,I1RKR6,I1S0F5,I1S0N8,A0A098E0D1,I1S0G0,I1RNC6,A0A1C3YIA8,I1RBW1,I1RNI6,I1RXF8	0.640764	0.851381	0.0465116
GO:1903507	negative regulation of nucleic acid-templated transcription	P	2	43	93	1870	0.0215054	0.0229947	under	I1RCS6,I1S219	A0A098DPX7,A0A098DRN3,A0A1C3YK48,I1R9W6,I1RNC6,I1RST8,I1RY69,A0A1C3YM09,I1RRX4,Q4I2X5,Q4IEV4,V6QT89,A0A1C3YJA8,I1RBC5,I1RED5,I1RRJ6,Q4HTT1,A0A098DDK7,I1RBW1,I1RSI4,I1RYN4,I1S034,Q4IJP1,I1S788,Q4IMD1,I1RB73,A0A0E0SN30,I1RCS6,I1S810,I1S020,I1RG11,I1S219,A0A098D8Z6,I1RXF8,I1RBY8,I1RSW5,I1RNI6,A0A1C3YL99,I1RKR6,I1RQ67,I1RN78,Q4I5I4,Q4IBR4	0.640764	0.851381	0.0465116
GO:0005654	nucleoplasm	C	2	43	93	1870	0.0215054	0.0229947	under	I1RZP2,Q4HYB8	A0A0E0SPD4,A0A1C3YIJ2,A0A1C3YJZ2,I1R9W6,I1RB36,I1RKR6,I1RQE9,I1RXE5,I1RSI4,A0A1C3YIR8,I1RG11,I1RZB5,V6QUE6,I1RBA8,A0A0E0RN05,I1RWF3,I1RC15,A0A1C3YL99,I1RLT8,I1RZP2,Q4IPA4,I1RA46,I1RR61,I1S0C6,I1RC07,I1RNC6,Q4I5I4,I1RB73,I1RY69,Q4IEV4,I1RSU7,Q4HYB8,I1RT41,Q4IPI4,I1S4L3,I1RAZ8,I1RE87,I1RML0,I1RPS0,I1RS47,I1RX70,I1S020,I1S0N7	0.640764	0.868267	0.0465116
GO:0065007	biological regulation	P	15	319	93	1870	0.16129	0.170588	under	I1RSK0,A0A1I9F9C1,I1RVA7,A0A1C3YIV0,I1RZJ7,I1S4Z7,A0A1I9F777,A0A098D8R7,I1RCS6,I1RQA5,I1RZL3,I1S219,Q4HYB8,A0A1C3YMA1,A0A098E446	I1RRX4,A0A1C3YM09,A0A1C3YL99,I1RSK0,A0A098DPX7,I1RB73,I1RY69,A0A098DRN3,A0A1C3YK48,I1R9W6,I1RNC6,I1RST8,A0A0E0SE45,I1RQL4,P0C431,I1RQN9,A0A098DG50,I1RJS2,I1RYN4,I1RZP1,Q4I2X5,Q4IEV4,V6QT89,I1R9X2,I1RN53,I1RRR4,Q4IF76,A0A0E0SGT0,A0A1C3YIZ8,I1S0S6,I1RAQ5,I1RBC5,I1RWD7,A0A1C3YK18,I1S0N7,A0A1C3YKL4,I1RN48,I1RZ40,I1RZG9,A0A1C3YJA8,I1S4P6,A0A0E0RW49,A0A1C3YKN3,I1RRJ6,I1S788,A0A1C3YIA8,I1RAH1,I1RRC8,A0A…	0.641076	0.851381	0.0470219
GO:0065003	macromolecular complex assembly	P	6	131	93	1870	0.0645161	0.0700535	under	I1RQE7,I1S219,Q4HYB8,A0A1I9F9C1,I1RQA5,I1RNY9	I1RCL3,I1RFL4,I1RNK2,I1RQE7,I1RRT8,I1RSR3,I1RZZ9,I1S0L4,Q4I830,I1RNQ5,I1RRL4,I1S2E9,V6RTJ8,I1RPQ7,I1RT81,V6RGI1,A0A0E0RV96,I1RCI3,I1RC84,I1RSW0,I1RCA7,Q4I948,Q4ICA8,I1S0D5,A0A098DEE0,A0A098DNE2,A0A0E0RVZ1,A0A1C3YJ43,I1RCJ7,I1RCM3,I1RFQ7,I1RFT6,I1RM82,I1RNN1,I1RP27,I1RPU3,I1RQ81,I1RRV1,I1RSK1,I1RWI5,I1RZ40,I1S0N4,I1RN61,A0A1C3YLS7,I1RRC8,A0A098DX13,I1RTG3,I1S219,Q4HYB8,A0A1I9F9C1,Q4INI2,I1S7W2,I1R…	0.646665	0.851513	0.0458015
GO:0015980	energy derivation by oxidation of organic compounds	P	2	44	93	1870	0.0215054	0.0235294	under	I1RFM4,I1RMK7	A0A1C3YL99,I1RPA6,I1RKB5,I1RRT3,I1RZ78,A0A098DPB1,A0A1C3YHG7,A0A1C3YKH0,I1RCU2,I1RF85,I1RFI4,I1RFM4,I1RKB2,I1RNM7,I1RNY6,I1RUQ3,I1RWM4,I1RYW9,I1S0V7,I1S2F5,I1S8F8,Q4HYR2,V6RRM0,I1RYW4,I1RE65,A0A0E0RPV7,A0A0E3SXN6,I1RAM9,I1RAV5,I1RMQ6,I1RYN2,I1S0Q7,I1S0R8,I1RZM9,A0A098DU14,I1RRI1,I1RSC5,I1RSX0,I1RX39,I1RZJ3,I1RMK7,A0A1C3YJD7,A0A098DGQ1,I1RMH2	0.65338	0.851513	0.0454545
GO:0006457	protein folding	P	2	44	93	1870	0.0215054	0.0235294	under	I1RQA5,I1RQ21	A0A1C3YK11,I1RBS5,I1RQA5,I1RZD3,Q4HXF6,A0A1C3YKD1,I1RA00,I1RAI0,A0A0E0SK74,I1R9U9,I1RRF8,Q4I2J8,I1RYL5,I1RZP1,A0A098D3G8,A0A098DQ41,A0A098E025,A0A1C3YIE7,A0A1I9F9W7,A0A1I9FNW1,I1RB59,I1RBC4,I1RC18,I1RCL5,I1REC7,I1RJT9,I1RMQ5,I1RPL2,I1RQ21,I1RQF2,I1RQG4,I1RQH1,I1RRM9,I1RRT6,I1RYB8,I1RYS6,I1S0R9,I1S247,I1S2G9,Q4I5R9,Q4IK03,Q4IN00,Q4INZ9,V6QUV7	0.65338	0.851513	0.0454545
GO:0009892	negative regulation of metabolic process	P	4	89	93	1870	0.0430108	0.0475936	under	I1RCS6,I1S219,I1RSK0,A0A098E446	A0A1C3YM09,A0A098DPX7,A0A098DRN3,A0A1C3YK48,I1R9W6,I1RNC6,I1RST8,I1RY69,I1RRX4,Q4I2X5,Q4IEV4,V6QT89,I1R9X2,I1RN53,I1RRR4,Q4IF76,I1RAQ5,I1RBC5,I1RWD7,A0A1C3YK18,I1S0N7,A0A1C3YKL4,I1RN48,I1RZ40,I1RZG9,A0A1C3YJA8,I1RED5,I1RRJ6,Q4HTT1,A0A098DDK7,I1RBW1,I1RSI4,I1RYN4,I1S034,Q4IJP1,V6RNM4,I1S788,Q4IMD1,I1RB73,A0A0E0SN30,I1RCS6,I1S810,A0A098DPR9,I1RZM1,I1RXF8,I1S020,I1RG11,I1S219,I1S4P6,I1RPS0,A0A098D8Z…	0.657336	0.851513	0.0449438
GO:0051173	positive regulation of nitrogen compound metabolic process	P	3	67	93	1870	0.0322581	0.0358289	under	I1S219,Q4HYB8,A0A1C3YMA1	A0A098DG50,A0A0E0SGT0,I1RBC5,I1RBS5,A0A1C3YI28,A0A098E4P3,I1RDZ5,I1RFZ8,A0A098DQU9,I1RST8,I1S219,A0A1C3YM09,I1RB73,I1RY69,I1RZM1,V6R223,A0A1C3YK18,I1RAI8,I1S247,I1RKG1,A0A1C3YM49,I1R9W6,I1RC95,I1RCL5,I1RDB1,I1RTG3,I1S2G9,Q4I5I4,Q4IEV4,V6QWX8,V6RNM4,A0A098DPX7,A0A1C3YL99,P0C431,A0A098D226,I1RZQ6,I1RT81,A0A0E0SPD4,Q4HYB8,V6RVG3,A0A1C3YMA1,D5L6Z3,I1RD22,I1RRV1,I1R9V7,I1RBG9,V6RRU8,A0A098DRN3,A0A098D…	0.65846	0.851513	0.0447761
GO:0010604	positive regulation of macromolecule metabolic process	P	3	67	93	1870	0.0322581	0.0358289	under	I1S219,Q4HYB8,A0A1C3YMA1	A0A098DG50,A0A0E0SGT0,I1RBC5,I1RBS5,A0A1C3YI28,A0A098E4P3,I1RDZ5,I1RFZ8,A0A098DQU9,I1RST8,I1S219,A0A1C3YM09,I1RB73,I1RY69,I1RZM1,V6R223,A0A1C3YK18,I1RAI8,I1S247,I1RKG1,A0A1C3YM49,I1R9W6,I1RC95,I1RCL5,I1RDB1,I1RTG3,I1S2G9,Q4I5I4,Q4IEV4,V6QWX8,V6RNM4,A0A098DPX7,A0A1C3YL99,P0C431,A0A098D226,I1RT81,A0A0E0SPD4,Q4HYB8,V6RVG3,A0A1C3YMA1,D5L6Z3,I1RD22,I1RRV1,I1R9V7,I1RBG9,V6RRU8,A0A098DRN3,A0A098DZN5,I1R…	0.65846	0.851513	0.0447761
GO:0070585	protein localization to mitochondrion	P	1	21	93	1870	0.0107527	0.0112299	under	I1RQA5	I1RBE6,I1RFS5,V6RM66,A0A1C3YIX0,A0A1I9F7W2,I1RBS5,I1RJT9,I1RNJ5,I1RT38,I1S8F0,Q4HZ95,Q4I099,Q4ICM9,Q4IJW4,Q4IPZ1,I1RVN1,A0A1C3YK11,I1RQA5,I1RZI8,Q4IK03,V6R1X4	0.659442	0.851513	0.047619
GO:0120038	plasma membrane bounded cell projection part	C	1	21	93	1870	0.0107527	0.0112299	under	A0A1I9F9C1	A0A1C3YL99,I1RLX5,I1RPQ7,A0A098DYT7,A0A1C3YIA8,A0A1C3YIZ8,A0A1C3YLS7,A0A1I9F9C1,I1RAI8,I1RBB0,I1RCJ9,I1RN65,I1RNF4,I1RSR3,I1RTG5,I1RWI3,I1RZ91,I1S034,Q4INI2,V6R476,I1S8E0	0.659442	0.868267	0.047619
GO:0016835	carbon-oxygen lyase activity	F	1	21	93	1870	0.0107527	0.0112299	under	I1RN67	I1RK93,I1RNW6,I1RYX6,I1RN67,A0A1C3YKH0,I1RUQ3,I1RKY6,I1RDE7,V6RDH3,I1REG8,I1RG66,V6RRM0,Q4HVQ9,I1RPW1,I1RCM5,I1S1W8,A0A0E0SNI6,I1RAG5,A0A1C3YIJ0,I1RX09,I1RX10	0.659442	0.771881	0.047619
GO:0044743	protein transmembrane import into intracellular organelle	P	1	21	93	1870	0.0107527	0.0112299	under	I1RQA5	I1RYD5,I1RC71,I1RRW0,A0A1C3YIX0,A0A1I9F7W2,I1RBS5,I1RJT9,I1RNJ5,I1RT38,I1S8F0,Q4HZ95,Q4I099,Q4ICM9,Q4IJW4,Q4IPZ1,I1RVN1,A0A1C3YK11,I1RQA5,I1RZI8,Q4IK03,V6R1X4	0.659442	0.851513	0.047619
GO:0009069	serine family amino acid metabolic process	P	1	21	93	1870	0.0107527	0.0112299	under	I1RZJ7	A0A098DVI8,V6RM02,I1RSZ9,V6RDH3,I1RQE8,V6RK96,I1RC48,I1RVR2,I1RZJ7,I1RMM8,I1RTG4,I1RW43,I1RY49,A0A1I9FNW1,I1S0I3,A0A098DXZ6,I1S241,I1RAG5,I1RC74,Q4I1N3,I1RE58	0.659442	0.851513	0.047619
GO:0044764	multi-organism cellular process	P	1	21	93	1870	0.0107527	0.0112299	under	I1RSL6	I1RJS2,I1RYN4,I1RZP1,A0A1C3YKL4,A0A1B0P444,I1RRF8,I1RYL5,I1REK3,I1RQE9,I1RSR3,I1RWI3,I1RRL4,A0A1C3YIZ8,I1RSL6,I1RSW5,I1RYX8,I1RML0,I1RUP2,I1RZM1,I1RP88,I1RN78	0.659442	0.851513	0.047619
GO:0006626	protein targeting to mitochondrion	P	1	21	93	1870	0.0107527	0.0112299	under	I1RQA5	I1RBE6,I1RFS5,V6RM66,A0A1C3YIX0,A0A1I9F7W2,I1RBS5,I1RJT9,I1RNJ5,I1RT38,I1S8F0,Q4HZ95,Q4I099,Q4ICM9,Q4IJW4,Q4IPZ1,I1RVN1,A0A1C3YK11,I1RQA5,I1RZI8,Q4IK03,V6R1X4	0.659442	0.851513	0.047619
GO:0003729	mRNA binding	F	1	21	93	1870	0.0107527	0.0112299	under	I1RFM4	A0A098DPR9,A0A098DR47,A0A1C3YJ43,A0A1C3YJ90,I1RA46,I1RAN2,I1RB59,I1RBB0,I1RBC5,I1RBW4,I1RD35,I1RFI4,I1RFM4,I1RFZ8,I1RN53,I1RRQ6,I1RW06,I1RYN4,I1RZ40,I1S0X1,I1SAM4	0.659442	0.771881	0.047619
GO:0000746	conjugation	P	1	21	93	1870	0.0107527	0.0112299	under	I1RSL6	I1RJS2,I1RYN4,I1RZP1,A0A1C3YKL4,A0A1B0P444,I1RRF8,I1RYL5,I1REK3,I1RQE9,I1RSR3,I1RWI3,I1RRL4,A0A1C3YIZ8,I1RSL6,I1RSW5,I1RYX8,I1RML0,I1RUP2,I1RZM1,I1RP88,I1RN78	0.659442	0.851513	0.047619
GO:0072655	establishment of protein localization to mitochondrion	P	1	21	93	1870	0.0107527	0.0112299	under	I1RQA5	I1RBE6,I1RFS5,V6RM66,A0A1C3YIX0,A0A1I9F7W2,I1RBS5,I1RJT9,I1RNJ5,I1RT38,I1S8F0,Q4HZ95,Q4I099,Q4ICM9,Q4IJW4,Q4IPZ1,I1RVN1,A0A1C3YK11,I1RQA5,I1RZI8,Q4IK03,V6R1X4	0.659442	0.851513	0.047619
GO:0000747	conjugation with cellular fusion	P	1	21	93	1870	0.0107527	0.0112299	under	I1RSL6	I1RJS2,I1RYN4,I1RZP1,A0A1C3YKL4,A0A1B0P444,I1RRF8,I1RYL5,I1RRL4,A0A1C3YIZ8,I1RSL6,I1RSW5,I1RYX8,I1RML0,I1RUP2,I1RZM1,I1RP88,I1RN78,I1REK3,I1RQE9,I1RSR3,I1RWI3	0.659442	0.851513	0.047619
GO:0044463	cell projection part	C	1	21	93	1870	0.0107527	0.0112299	under	A0A1I9F9C1	A0A1C3YL99,I1RLX5,I1RPQ7,A0A098DYT7,A0A1C3YIA8,A0A1C3YIZ8,A0A1C3YLS7,A0A1I9F9C1,I1RAI8,I1RBB0,I1RCJ9,I1RN65,I1RNF4,I1RSR3,I1RTG5,I1RWI3,I1RZ91,I1S034,Q4INI2,V6R476,I1S8E0	0.659442	0.868267	0.047619
GO:0007010	cytoskeleton organization	P	2	45	93	1870	0.0215054	0.0240642	under	I1RZL3,A0A1I9F9C1	I1RPQ7,I1RT81,V6RGI1,I1RTG5,Q4ICM0,I1RBB0,I1RCJ9,I1RLX5,I1S270,I1RRT6,A0A0E0S7B3,I1RZL3,A0A1I9F9C1,Q4INI2,I1S7W2,Q4I963,A0A098E4A1,I1RSP4,A0A098DFW4,A0A098E2D9,I1RE49,I1REK3,I1RZ37,I1RZ91,V6RB81,I1RNR0,I1RZY4,Q4IBX0,A0A1B0P444,I1RCP8,I1RYU6,I1S9S4,I1RB41,I1RQL6,I1RTG3,I1S1Z9,V6R476,I1RBS0,I1S0N8,I1RAS5,I1S8E0,I1RBG4,I1RNF4,I1RT41,A0A098DG50	0.665647	0.856199	0.0444444
GO:0002181	cytoplasmic translation	P	2	45	93	1870	0.0215054	0.0240642	under	I1RN67,I1RQE7	A0A098DEE0,A0A098DNE2,A0A0E0RVZ1,A0A1C3YJ43,I1RCJ7,I1RCM3,I1RFQ7,I1RFT6,I1RM82,I1RNN1,I1RP27,I1RPU3,I1RQ81,I1RRV1,I1RSK1,I1RWI5,I1RZ40,I1S0N4,I1RN61,Q4I7K4,A0A098DMF8,I1RWD7,P0C431,A0A098DP99,A0A098DPS3,A0A0E0SMM8,I1RCD8,I1RFL4,I1RJV4,I1RN18,I1RN67,I1RNC1,I1RPP3,I1RQE7,I1RRS8,I1RRT8,I1RT04,I1RWH4,I1RWQ8,I1RZZ9,I1S0L4,I1S2E9,Q4IJT5,V6RCG5,V6RMW6	0.665647	0.856199	0.0444444
GO:1905368	peptidase complex	C	2	45	93	1870	0.0215054	0.0240642	under	I1RNY9,I1RYH9	A0A0E0SPD4,A0A1C3YIJ2,A0A1C3YJZ2,I1R9W6,I1RB36,I1RKR6,I1RQE9,I1RXE5,I1RRS8,A0A098DXV2,I1RM06,I1RNY9,I1RRN5,I1S0M3,I1S1V2,A0A098DT74,A0A098E4P3,A0A1C3YI28,A0A1C3YIL0,I1R9Y9,I1RA43,I1RAN2,I1RB74,I1RDB1,I1RKK0,I1RMM9,I1RN08,I1RNP7,I1RQ26,I1RRY3,I1RTJ1,I1RUN8,I1RUQ5,I1RYH9,I1RZE4,I1S0M2,I1S1W4,A0A1C3YKQ2,I1RX70,A0A098D226,I1RC22,I1RC95,I1REE0,V6RVG3,V6RKY7	0.665647	0.868267	0.0444444
GO:0016462	pyrophosphatase activity	F	5	112	93	1870	0.0537634	0.059893	under	I1RRH1,I1RTG7,A0A1C3YI53,I1RGA6,I1RQA5	I1RTG5,I1RNJ7,A0A098DK15,A0A1C3YI20,I1R9Y4,I1RA49,I1RAU9,I1RAW3,I1RC49,I1RFJ5,I1RRX5,I1RS90,I1RWC9,I1RYX5,I1S2B9,I1S7Y0,I1S911,A0A098D0Y5,A0A098DVM4,A0A0E0S134,A0A1C3YK13,A0A1C3YK90,A0A1C3YLK2,B6E9S1,H5ZV36,I1RA72,I1RBC0,I1RC00,I1RCK2,I1RMF2,I1RPQ7,I1RQ70,I1RRC8,I1RRH1,I1RRV1,I1RSP4,I1RSQ4,I1RT81,I1RTF0,I1RTG9,I1RWD7,I1RWX5,I1RYW3,I1RZY4,I1S287,Q5I2J3,Q7Z9J7,V6R476,I1RA10,I1RAH4,I1RDG0,I1RFJ2,I1S…	0.666774	0.771881	0.0446429
GO:0016817	hydrolase activity, acting on acid anhydrides	F	5	112	93	1870	0.0537634	0.059893	under	I1RRH1,I1RTG7,A0A1C3YI53,I1RGA6,I1RQA5	I1RTG5,I1RNJ7,A0A098DK15,A0A1C3YI20,I1R9Y4,I1RA49,I1RAU9,I1RAW3,I1RC49,I1RFJ5,I1RRX5,I1RS90,I1RWC9,I1RYX5,I1S2B9,I1S7Y0,I1S911,A0A098D0Y5,A0A098DVM4,A0A0E0S134,A0A1C3YK13,A0A1C3YK90,A0A1C3YLK2,B6E9S1,H5ZV36,I1RA72,I1RBC0,I1RC00,I1RCK2,I1RMF2,I1RPQ7,I1RQ70,I1RRC8,I1RRH1,I1RRV1,I1RSP4,I1RSQ4,I1RT81,I1RTF0,I1RTG9,I1RWD7,I1RWX5,I1RYW3,I1RZY4,I1S287,Q5I2J3,Q7Z9J7,V6R476,I1RA10,I1RAH4,I1RDG0,I1RFJ2,I1S…	0.666774	0.771881	0.0446429
GO:0016818	hydrolase activity, acting on acid anhydrides, in phosphorus-containing anhydrides	F	5	112	93	1870	0.0537634	0.059893	under	I1RRH1,I1RTG7,A0A1C3YI53,I1RGA6,I1RQA5	I1RTG5,I1RNJ7,A0A098DK15,A0A1C3YI20,I1R9Y4,I1RA49,I1RAU9,I1RAW3,I1RC49,I1RFJ5,I1RRX5,I1RS90,I1RWC9,I1RYX5,I1S2B9,I1S7Y0,I1S911,A0A098D0Y5,A0A098DVM4,A0A0E0S134,A0A1C3YK13,A0A1C3YK90,A0A1C3YLK2,B6E9S1,H5ZV36,I1RA72,I1RBC0,I1RC00,I1RCK2,I1RMF2,I1RPQ7,I1RQ70,I1RRC8,I1RRH1,I1RRV1,I1RSP4,I1RSQ4,I1RT81,I1RTF0,I1RTG9,I1RWD7,I1RWX5,I1RYW3,I1RZY4,I1S287,Q5I2J3,Q7Z9J7,V6R476,I1RA10,I1RAH4,I1RDG0,I1RFJ2,I1S…	0.666774	0.771881	0.0446429
GO:0009056	catabolic process	P	8	177	93	1870	0.0860215	0.0946524	under	A0A098DVZ4,V6RLM7,I1RRG6,I1S202,I1RZJ7,I1RTG7,I1RRG1,A0A098DSA6	I1RPA6,I1RX50,I1S2B6,I1R9X2,I1RN53,I1RRR4,Q4IF76,A0A098E508,A0A0E0SMT9,I1RAU6,I1RYZ9,I1S0N8,V6RGI1,I1S7M8,I1RAQ5,I1RBC5,I1RWD7,A0A1C3YK18,I1S0N7,A0A1C3YKL4,I1RN48,I1RZ40,I1RZG9,A0A1C3YLP0,I1RMH2,I1RXT2,I1S0H2,I1RM07,A0A098DVI8,V6RM02,I1RZ78,A0A0E0RVC1,I1RND4,A0A098E4T8,A0A098DNZ7,I1RHG0,I1RJW0,I1RTQ5,I1RWI3,A0A098DVZ4,A0A1C3YN26,I1RAH1,I1RCM5,I1RGB2,I1RP86,V6RLM7,I1RW41,I1RRG6,V6RNM4,I1S202,Q4IA5…	0.66908	0.858954	0.0451977
GO:0051286	cell tip	C	1	22	93	1870	0.0107527	0.0117647	under	A0A1I9F9C1	A0A1C3YL99,I1S1Z9,I1S8E0,A0A1B0P444,I1REK3,I1RVZ7,I1S270,I1RMJ1,A0A098DXK5,A0A098E4A1,A0A1C3YIZ8,A0A1C3YJ50,A0A1I9F9C1,I1RA25,I1RAS5,I1RCP8,I1RQ67,I1RT41,I1RUP2,I1RZ37,I1RZS5,I1S9Z3	0.676572	0.868267	0.0454545
GO:0005758	mitochondrial intermembrane space	C	1	22	93	1870	0.0107527	0.0117647	under	I1RQA5	Q4IJW4,Q4IPZ1,A0A098DGQ1,A0A1C3YK94,A0A1C3YLT5,I1RC61,I1RKY6,I1RMH2,I1RML4,I1RPK0,I1RQA5,I1RTF0,I1RYN2,I1RZ21,I1RZI8,I1S128,I1S1W3,P0C431,Q4IA56,Q4IK03,Q4ING3,V6R9T8	0.676572	0.868267	0.0454545
GO:0031597	cytosolic proteasome complex	C	1	22	93	1870	0.0107527	0.0117647	under	I1RYH9	A0A098DT74,A0A098E4P3,A0A1C3YI28,A0A1C3YIL0,I1R9Y9,I1RA43,I1RAN2,I1RB74,I1RDB1,I1RKK0,I1RMM9,I1RN08,I1RNP7,I1RQ26,I1RRY3,I1RTJ1,I1RUN8,I1RUQ5,I1RYH9,I1RZE4,I1S0M2,I1S1W4	0.676572	0.868267	0.0454545
GO:0003006	developmental process involved in reproduction	P	1	22	93	1870	0.0107527	0.0117647	under	I1RZL3	A0A1C3YKL4,I1S4P6,A0A1C3YJA8,I1RAY2,I1RRJ6,A0A098D4I9,A0A098DRN3,A0A1C3YL99,I1RPA6,I1RPS2,I1RRM2,I1RSR3,I1RZL3,I1RT41,I1RWI3,I1RZ91,I1RQ70,I1S1Z9,I1REC4,I1RYY6,I1RZS5,A0A1C3YIZ8	0.676572	0.861532	0.0454545
GO:0007059	chromosome segregation	P	1	22	93	1870	0.0107527	0.0117647	under	I1RSL6	I1S020,A0A1B0P444,I1RBW1,I1RRM2,I1RSL6,I1RAH9,I1RFN0,I1RRX4,A0A1C3YL99,I1RN65,I1S0P4,I1RNF4,I1RPA6,I1RYN4,V6RGI1,I1RUP2,Q4IBX0,I1RWQ2,I1RMT5,A0A1C3YIA8,I1RNI6,I1RZ40	0.676572	0.861532	0.0454545
GO:0004672	protein kinase activity	F	1	22	93	1870	0.0107527	0.0117647	under	I1RSK0	A0A0E0SE45,A0A0E0SGT0,A0A0E0SKT2,A0A1C3YIZ8,A0A1C3YKS2,A0A1C3YML2,I1RA20,I1RAY2,I1RH87,I1RN54,I1RP88,I1RQ67,I1RSK0,I1RT36,I1RWQ2,I1S050,I1RSW5,I1RZ37,A0A098DG50,I1RQN9,P0C431,V6RRU8	0.676572	0.775582	0.0454545
GO:0009066	aspartate family amino acid metabolic process	P	1	22	93	1870	0.0107527	0.0117647	under	A0A098E446	I1RZT0,I1RW43,V6S110,I1RA94,I1RCL0,I1RCR6,A0A1C3YLI1,A0A1C3YM35,I1RNI6,I1RXH2,I1RY49,Q4I1N3,I1S0I3,I1S241,I1RAG5,I1RFV9,I1RW06,I1RA28,I1S2D5,Q4HVQ9,I1RE58,A0A098E446	0.676572	0.861532	0.0454545
GO:0034515	proteasome storage granule	C	1	22	93	1870	0.0107527	0.0117647	under	I1RYH9	A0A098DT74,A0A098E4P3,A0A1C3YI28,A0A1C3YIL0,I1R9Y9,I1RA43,I1RAN2,I1RB74,I1RDB1,I1RKK0,I1RMM9,I1RN08,I1RNP7,I1RQ26,I1RRY3,I1RTJ1,I1RUN8,I1RUQ5,I1RYH9,I1RZE4,I1S0M2,I1S1W4	0.676572	0.868267	0.0454545
GO:0016879	ligase activity, forming carbon-nitrogen bonds	F	1	22	93	1870	0.0107527	0.0117647	under	I1RR68	O74638,I1RZ20,Q4HXF0,I1RMJ7,A0A1C3YIV7,I1RZT0,I1RR68,I1RSF7,I1RYU5,I1S0N3,I1S4D0,V6RY56,I1RSY1,I1RFM6,I1RYJ7,I1RYI7,A0A098DPA1,I1RJK0,I1RV18,I1S6H1,I1S7R4,I1SAJ0	0.676572	0.775582	0.0454545
GO:0051253	negative regulation of RNA metabolic process	P	2	46	93	1870	0.0215054	0.0245989	under	I1RCS6,I1S219	A0A098DPX7,A0A098DRN3,A0A1C3YK48,I1R9W6,I1RNC6,I1RST8,I1RY69,A0A1C3YM09,I1RRX4,Q4I2X5,Q4IEV4,V6QT89,A0A1C3YJA8,I1RBC5,I1RED5,I1RRJ6,Q4HTT1,A0A098DDK7,I1RBW1,I1RSI4,I1RYN4,I1S034,Q4IJP1,I1S788,Q4IMD1,I1RB73,A0A0E0SN30,I1RCS6,I1S810,I1S020,I1RG11,I1S219,A0A098D8Z6,I1RXF8,I1RBY8,I1RSW5,I1S0L3,I1RNI6,A0A1C3YL99,I1RKR6,A0A098DR47,I1RQ67,I1RCG8,I1RN78,Q4IBR4,Q4I5I4	0.677566	0.861532	0.0434783
GO:0048869	cellular developmental process	P	2	46	93	1870	0.0215054	0.0245989	under	A0A1I9F9C1,I1RZL3	A0A1C3YKL4,I1S4P6,I1RE49,A0A1C3YL99,A0A1C3YJA8,A0A1C3YM09,I1RAY2,I1RCK2,I1RFI4,I1RT41,Q4IBU4,V6S110,A0A098DKZ5,A0A0E0SEM1,I1RB73,I1RC18,I1RHJ2,I1RKP1,I1RRS8,I1S0R9,V6QT89,I1RBC5,A0A0E0SK74,A0A098DGQ1,I1RRJ6,A0A1I9F9C1,I1RTG5,A0A1C3YJG6,A0A098D4I9,A0A098DRN3,I1RPA6,I1RPS2,I1RRM2,I1RSR3,I1RZL3,I1RWI3,I1RZ91,I1RQ70,I1S1Z9,I1REC4,I1RYY6,I1RZS5,I1RTD5,I1S034,A0A1C3YIZ8,I1RZ37	0.677566	0.861532	0.0434783
GO:0051252	regulation of RNA metabolic process	P	5	114	93	1870	0.0537634	0.0609626	under	A0A1I9F777,A0A098D8R7,I1RCS6,I1S219,Q4HYB8	A0A098DPX7,I1RB73,I1RY69,A0A098DRN3,A0A1C3YK48,I1R9W6,I1RNC6,I1RST8,A0A1C3YM09,I1RRX4,Q4I2X5,Q4IEV4,V6QT89,A0A1C3YJA8,I1RBC5,I1RED5,I1RRJ6,Q4HTT1,A0A098DDK7,I1RBW1,I1RSI4,I1RYN4,I1S034,Q4IJP1,A0A1C3YJG6,A0A1C3YLB8,A0A1I9F777,I1RB11,I1RKD0,I1RLS1,I1RQP1,I1RRD2,I1RWF3,I1RWI3,I1RZ85,Q4HWE2,Q4IPI4,Q4IQX3,I1RAY2,I1RE00,A0A098D8R7,A0A098DDB6,A0A0E0RN05,A0A0E0RVW9,A0A0E0SEM1,A0A0E0SMY1,A0A1C3YIK5,A0A1C3…	0.682351	0.865738	0.0438596
GO:0044085	cellular component biogenesis	P	10	222	93	1870	0.107527	0.118717	under	I1RQE7,I1RVA7,I1RN67,I1S2C0,I1S219,Q4HYB8,I1RZL3,A0A1I9F9C1,I1RQA5,I1RNY9	I1RQM6,I1RRH5,I1RW25,I1RWW5,I1RCL3,I1RFL4,I1RNK2,I1RQE7,I1RRT8,I1RSR3,I1RZZ9,I1S0L4,Q4I830,I1RNQ5,I1RRL4,I1S2E9,V6RTJ8,I1RKR5,I1RPA6,I1RX50,I1S2B6,I1RSI0,I1RVA7,A0A098DJJ2,I1RS47,I1S2A8,I1S4L3,Q4HZK7,I1RED8,I1RN67,A0A098DRN3,I1RST4,I1RPQ7,I1RT81,V6RGI1,I1RBB0,I1RCJ9,I1RLX5,I1S270,A0A0E0RV96,I1RCI3,I1RC84,I1RSW0,I1RCA7,I1RAU6,I1RRQ3,I1RRQ6,I1RZK6,I1S2C0,Q4IPI1,I1R9V7,I1RAZ8,I1RBG9,I1RNC1,I1S1X9,Q4…	0.683478	0.865738	0.045045
GO:0016301	kinase activity	F	3	70	93	1870	0.0322581	0.0374332	under	A0A098DSA6,I1RSK0,A0A098DDD2	A0A0E0SE45,A0A098DSA6,A0A098DQB4,A0A1C3YI27,I1RT37,I1RVX9,I1RS25,A0A098D4I9,I1S1W3,I1S4P6,I1RCL0,Q4I1N3,I1S886,I1RJQ5,V6RDP1,I1RSA3,I1RAH1,I1S0I3,I1RPE5,I1RPK0,A0A1C3YN26,I1RZD0,V6RRU8,A0A0E0SGT0,A0A0E0SKT2,A0A1C3YIZ8,A0A1C3YKS2,A0A1C3YML2,I1RA20,I1RAY2,I1RH87,I1RN54,I1RP88,I1RQ67,I1RSK0,I1RT36,I1RWQ2,I1S050,I1RSW5,I1RZ37,A0A098DG50,I1RQN9,I1RMC5,I1RK93,I1RXB0,I1RND4,A0A0E0RQ82,I1RAH2,P0C431,V6R2…	0.687912	0.784754	0.0428571
GO:0031325	positive regulation of cellular metabolic process	P	3	70	93	1870	0.0322581	0.0374332	under	I1S219,Q4HYB8,A0A1C3YMA1	A0A098DG50,A0A0E0SGT0,I1RBC5,I1RBS5,A0A1C3YI28,A0A098E4P3,I1RDZ5,A0A0E0SEM1,I1RFZ8,I1RB73,Q4IEV4,A0A098DQU9,I1RST8,I1S219,A0A1C3YM09,I1RY69,I1RZM1,V6R223,A0A1C3YK18,I1RAI8,I1S247,I1RKG1,A0A1C3YM49,I1R9W6,I1RC95,I1RCL5,I1RDB1,I1RTG3,I1S2G9,Q4I5I4,V6QWX8,V6RNM4,A0A0E0RV94,A0A098DPX7,A0A1C3YL99,P0C431,I1RYX8,I1S0N8,I1RZQ6,I1RT81,A0A098D226,A0A0E0SPD4,Q4HYB8,V6RVG3,A0A1C3YMA1,D5L6Z3,I1RD22,I1RRV1,I1R…	0.687912	0.86606	0.0428571
GO:0042274	ribosomal small subunit biogenesis	P	1	23	93	1870	0.0107527	0.0122995	under	I1S2C0	I1RNQ5,I1RRL4,I1S2E9,V6RTJ8,I1RAU6,I1RRQ3,I1RRQ6,I1RZK6,I1S2C0,Q4IPI1,I1R9V7,I1RAZ8,I1RBG9,I1RNC1,I1S1X9,Q4IEK8,V6R3X5,V6RMW6,V6RRU8,I1RQK0,I1RW71,I1RWQ2,V6QUW4	0.692848	0.86606	0.0434783
GO:0006839	mitochondrial transport	P	1	23	93	1870	0.0107527	0.0122995	under	I1RQA5	I1RBE6,I1RFS5,V6RM66,I1RSF6,A0A1C3YIX0,A0A1I9F7W2,I1RBS5,I1RJT9,I1RNJ5,I1RT38,I1S8F0,Q4HZ95,Q4I099,Q4ICM9,A0A098DK15,Q4IJW4,Q4IPZ1,I1RVN1,A0A1C3YK11,I1RQA5,I1RZI8,Q4IK03,V6R1X4	0.692848	0.86606	0.0434783
GO:0030154	cell differentiation	P	1	23	93	1870	0.0107527	0.0122995	under	I1RZL3	I1S4P6,A0A1C3YJA8,I1RAY2,I1RRJ6,A0A1C3YJG6,A0A098D4I9,A0A098DRN3,A0A1C3YL99,I1RPA6,I1RPS2,I1RRM2,I1RSR3,I1RZL3,I1RT41,I1RWI3,I1RZ91,I1RQ70,I1S1Z9,I1REC4,I1RYY6,I1RZS5,I1RTD5,A0A1C3YIZ8	0.692848	0.86606	0.0434783
GO:0042273	ribosomal large subunit biogenesis	P	1	23	93	1870	0.0107527	0.0122995	under	I1RQE7	I1RCL3,I1RFL4,I1RNK2,I1RQE7,I1RRT8,I1RSR3,I1RZZ9,I1S0L4,Q4I830,I1RAU6,A0A1C3YHP0,I1RAZ8,I1RPY1,I1RQA2,I1S1X9,Q4IEK8,A0A0E0S7B3,I1RQK0,I1RRQ6,I1RS47,I1RSI0,I1RTF4,I1RWX1	0.692848	0.86606	0.0434783
GO:0009108	coenzyme biosynthetic process	P	1	23	93	1870	0.0107527	0.0122995	under	I1RJY7	A0A0E0RQ82,A0A098DEP8,I1RJY7,I1RN88,I1S8C1,I1RA94,A0A1C3YKL8,I1RA51,I1RMU9,A0A098DPE3,I1RFH9,I1RA90,I1S0N3,V6QT89,I1RZ21,I1S0N8,I1RWW7,I1RA13,I1RSE0,I1RSL2,I1RM54,I1RP97,I1RZJ3	0.692848	0.86606	0.0434783
GO:0006644	phospholipid metabolic process	P	1	23	93	1870	0.0107527	0.0122995	under	I1REB5	I1RKZ8,I1RZZ6,I1REY8,A0A0E0SID1,I1RDZ5,I1RYJ8,V6RXE7,A0A0E0SE71,I1REB5,I1RZT6,A0A0E0S5J3,I1RPE5,I1RZD0,I1S130,V6RG04,I1RMU7,I1RAZ1,I1RRC4,I1RUQ0,I1RE86,I1RYS3,A0A098DXK5,A0A0E0S9Q2	0.692848	0.86606	0.0434783
GO:0022607	cellular component assembly	P	7	161	93	1870	0.0752688	0.0860963	under	I1RQE7,I1S219,Q4HYB8,I1RZL3,A0A1I9F9C1,I1RQA5,I1RNY9	I1RCL3,I1RFL4,I1RNK2,I1RQE7,I1RRT8,I1RSR3,I1RZZ9,I1S0L4,Q4I830,I1RNQ5,I1RRL4,I1S2E9,V6RTJ8,I1RPA6,I1RX50,I1S2B6,A0A098DRN3,I1RST4,I1RPQ7,I1RT81,V6RGI1,I1RBB0,I1RCJ9,I1RLX5,I1S270,A0A0E0RV96,I1RCI3,I1RC84,I1RSW0,I1RCA7,Q4I948,Q4ICA8,I1S0D5,A0A0E0S7B3,A0A098DEE0,A0A098DNE2,A0A0E0RVZ1,A0A1C3YJ43,I1RCJ7,I1RCM3,I1RFQ7,I1RFT6,I1RM82,I1RNN1,I1RP27,I1RPU3,I1RQ81,I1RRV1,I1RSK1,I1RWI5,I1RZ40,I1S0N4,I1RN61,…	0.704718	0.876882	0.0434783
GO:0051171	regulation of nitrogen compound metabolic process	P	8	183	93	1870	0.0860215	0.097861	under	A0A1I9F777,A0A098D8R7,I1RCS6,I1S219,Q4HYB8,A0A1C3YMA1,I1RSK0,A0A098E446	I1RRX4,A0A1C3YM09,A0A098DPX7,I1RB73,I1RY69,A0A098DRN3,A0A1C3YK48,I1R9W6,I1RNC6,I1RST8,A0A098DG50,Q4I2X5,Q4IEV4,V6QT89,A0A0E0SGT0,A0A1C3YJA8,I1RBC5,I1RWQ2,I1RED5,I1RRJ6,Q4HTT1,A0A098DDK7,I1RBW1,I1RSI4,I1RYN4,I1S034,Q4IJP1,A0A1C3YJG6,A0A1C3YLB8,A0A1I9F777,I1RB11,I1RKD0,I1RLS1,I1RQP1,I1RRD2,I1RWF3,I1RWI3,I1RZ85,Q4HWE2,Q4IPI4,Q4IQX3,I1RAY2,I1RE00,A0A098D8R7,A0A098DDB6,A0A0E0RN05,A0A0E0RVW9,A0A0E0SEM1…	0.70634	0.876882	0.0437158
GO:0009893	positive regulation of metabolic process	P	3	72	93	1870	0.0322581	0.0385027	under	I1S219,Q4HYB8,A0A1C3YMA1	A0A098DG50,A0A0E0SGT0,I1RBC5,I1RBS5,A0A1C3YI28,A0A098E4P3,I1RDZ5,A0A0E0SEM1,I1RFZ8,I1RB73,Q4IEV4,A0A098DQU9,I1RST8,I1S219,A0A1C3YM09,I1RY69,I1RZM1,V6R223,A0A1C3YK18,I1RAI8,I1S247,I1RKG1,A0A1C3YM49,I1R9W6,I1RC95,I1RCL5,I1RDB1,I1RTG3,I1S2G9,Q4I5I4,V6QWX8,V6RNM4,A0A0E0RV94,A0A098DPX7,A0A1C3YL99,P0C431,I1RYX8,I1S0N8,A0A098D226,I1RZQ6,I1RT81,A0A0E0SPD4,Q4HYB8,V6RVG3,A0A1C3YMA1,D5L6Z3,I1RD22,I1RRV1,I1R…	0.706487	0.876882	0.0416667
GO:0070011	peptidase activity, acting on L-amino acid peptides	F	3	72	93	1870	0.0322581	0.0385027	under	I1R9N9,A0A098D8R7,I1S202	A0A1C3YK08,I1R9N9,I1RH33,I1S138,I1S3S6,A0A1C3YKQ2,A0A098D8R7,A0A098D8Z6,A0A098DDX7,A0A098DQM6,A0A1C3YIG2,A0A1C3YKM2,A0A1C3YKT5,I1REJ0,I1RMQ1,I1RNN7,I1RR22,I1RS47,A0A1C3YHX2,I1RAS9,I1REV1,I1RM68,I1RUH3,I1RIX2,I1RKV6,I1RKX5,I1RP45,I1RRZ1,A0A1C3YK17,I1RU91,I1RVC7,I1S202,I1RFZ7,A0A1C3YLX2,A0A1C3YN64,I1RBS7,A0A1C3YJ90,A0A1C3YK00,A0A1C3YL44,I1RB74,I1RFZ3,I1RWJ6,I1RX70,A0A1C3YLT5,I1RBE6,I1RFS5,I1RRS8,I1…	0.706487	0.800258	0.0416667
GO:0120025	plasma membrane bounded cell projection	C	1	24	93	1870	0.0107527	0.0128342	under	A0A1I9F9C1	I1REK3,I1RJS2,I1RT81,A0A1C3YL99,I1RLX5,I1RPQ7,A0A098DYT7,A0A1C3YIA8,A0A1C3YIZ8,A0A1C3YLS7,A0A1I9F9C1,I1RAI8,I1RBB0,I1RCJ9,I1RN65,I1RNF4,I1RSR3,I1RTG5,I1RWI3,I1RZ91,I1S034,Q4INI2,V6R476,I1S8E0	0.708314	0.87968	0.0416667
GO:0071554	cell wall organization or biogenesis	P	1	24	93	1870	0.0107527	0.0128342	under	I1RSL6	I1RKR5,A0A1C3YIZ8,I1S0S6,I1RWI3,A0A098DRN3,I1RMM6,I1RT41,I1RZ91,A0A098DGQ1,I1RE15,I1RED5,I1RFK3,I1RPW2,I1RRK4,I1RSL6,I1RUQ0,I1RZM1,I1RC31,A0A098DPR9,I1RML0,I1RZ37,V6R476,I1RGY5,I1RPE4	0.708314	0.876882	0.0416667
GO:0031970	organelle envelope lumen	C	1	24	93	1870	0.0107527	0.0128342	under	I1RQA5	A0A0E0SEM1,I1RQL6,A0A098DGQ1,A0A1C3YK94,A0A1C3YLT5,I1RC61,I1RKY6,I1RMH2,I1RML4,I1RPK0,I1RQA5,I1RTF0,I1RYN2,I1RZ21,I1RZI8,I1S128,I1S1W3,P0C431,Q4IA56,Q4IK03,Q4ING3,V6R9T8,Q4IJW4,Q4IPZ1	0.708314	0.87968	0.0416667
GO:0051287	NAD binding	F	1	24	93	1870	0.0107527	0.0128342	under	A0A098DVZ4	A0A1C3YLX8,A0A1C3YM09,I1RRS6,A0A098DVZ4,A0A1C3YLC2,I1R9D1,I1RA52,I1RBE7,I1RCR6,I1RE62,I1RFF3,I1RJW0,I1RK44,I1RM26,I1RMT6,I1RNY6,I1RPZ5,I1RRF5,I1RTG4,I1RW43,I1RY21,I1RYW9,I1S0V7,I1S7E4	0.708314	0.800258	0.0416667
GO:0005937	mating projection	C	1	24	93	1870	0.0107527	0.0128342	under	A0A1I9F9C1	A0A1C3YL99,I1RLX5,I1RPQ7,A0A098DYT7,A0A1C3YIA8,A0A1C3YIZ8,A0A1C3YLS7,A0A1I9F9C1,I1RAI8,I1RBB0,I1RCJ9,I1RN65,I1RNF4,I1RSR3,I1RTG5,I1RWI3,I1RZ91,I1S034,Q4INI2,V6R476,I1S8E0,I1REK3,I1RJS2,I1RT81	0.708314	0.87968	0.0416667
GO:0042995	cell projection	C	1	24	93	1870	0.0107527	0.0128342	under	A0A1I9F9C1	I1REK3,I1RJS2,I1RT81,A0A1C3YL99,I1RLX5,I1RPQ7,A0A098DYT7,A0A1C3YIA8,A0A1C3YIZ8,A0A1C3YLS7,A0A1I9F9C1,I1RAI8,I1RBB0,I1RCJ9,I1RN65,I1RNF4,I1RSR3,I1RTG5,I1RWI3,I1RZ91,I1S034,Q4INI2,V6R476,I1S8E0	0.708314	0.87968	0.0416667
GO:0051345	positive regulation of hydrolase activity	P	1	24	93	1870	0.0107527	0.0128342	under	I1RVA7	A0A1C3YI28,A0A098E4P3,A0A1C3YK18,A0A1B0P444,A0A1C3YI83,I1RJT9,I1RQD6,I1RYS6,I1RZD3,A0A098DDH9,A0A098DQU9,A0A1C3YHM4,A0A1C3YKX2,I1REK3,I1RN61,I1RNR2,I1RVA7,I1RWA9,I1RYJ8,I1RYU6,I1RZ84,I1RZP1,I1S9S4,I1RBG4	0.708314	0.876882	0.0416667
GO:0006281	DNA repair	P	2	49	93	1870	0.0215054	0.0262032	under	I1RRH1,Q4HYB8	I1RBW1,A0A098E508,A0A0E0SMT9,A0A098DPT9,I1RFJ2,I1RRJ6,I1S4P6,A0A098DCF9,Q4IJP1,A0A098D4I9,I1RSI4,I1S788,I1S0D5,I1RWQ2,A0A098DDK7,A0A098E4K5,A0A098E162,I1RBI6,I1RC95,I1RDB1,I1RRN5,I1RA10,A0A098DES7,A0A098DUN7,A0A0E0SIF1,I1RE37,A0A098DKZ5,I1RGF1,I1RY69,I1RRQ1,Q4I5I4,I1RAH9,A0A098DTD1,A0A098E4P3,A0A0E0RUI9,A0A0E0RW49,I1RFV1,I1RPP5,I1RQP1,I1RRH1,I1RRM2,I1RT41,Q4HTT1,Q4HYB8,Q4I948,Q4ICA8,Q4IEV4,Q4IPI4…	0.711283	0.876882	0.0408163
GO:0006605	protein targeting	P	2	49	93	1870	0.0215054	0.0262032	under	I1RGD4,I1RQA5	I1RGD3,I1RGD4,I1RSL8,I1RX50,I1RYJ8,A0A0E0S134,I1RRC6,I1RZJ5,I1RBC4,I1RYL5,I1RQ23,A0A1C3YN27,I1RZP1,Q4I2J8,A0A098DVM4,A0A0E0S1S6,A0A1C3YHM4,I1RSP4,I1S5R2,I1S9Z3,I1RBE6,I1RFS5,V6RM66,I1RYD5,I1RC71,I1RRW0,A0A1C3YIX0,A0A1I9F7W2,I1RBS5,I1RJT9,I1RNJ5,I1RT38,I1S8F0,Q4HZ95,Q4I099,Q4ICM9,I1RCB2,I1RQ41,I1S235,Q4IJW4,Q4IPZ1,I1RVN1,A0A1C3YK11,I1RQA5,I1RZI8,Q4IK03,V6R1X4,A0A098DXV2,I1RR35	0.711283	0.876882	0.0408163
GO:0006351	transcription, DNA-templated	P	5	118	93	1870	0.0537634	0.0631016	under	A0A1I9F777,A0A098D8R7,Q4HYB8,I1RCS6,I1S219	A0A098DPX7,I1RB73,I1RY69,A0A098DRN3,A0A1C3YK48,I1R9W6,I1RNC6,I1RST8,A0A1C3YM09,I1RRX4,Q4I2X5,Q4IEV4,V6QT89,A0A1C3YJA8,I1RC15,I1RAR2,V6QWX8,I1RBC5,I1RZB5,V6QUE6,A0A0E0SN30,I1RG11,A0A098DMF8,Q4IMD1,A0A1C3YIR8,I1RLT8,I1RED5,I1RRJ6,Q4HTT1,A0A098DDK7,I1RBW1,I1RSI4,I1RYN4,I1S034,Q4IJP1,A0A098DX13,I1RBA8,A0A1C3YJG6,A0A1C3YLB8,A0A1I9F777,I1RB11,I1RKD0,I1RLS1,I1RQP1,I1RRD2,I1RWF3,I1RWI3,I1RZ85,Q4HWE2,Q4IP…	0.712055	0.876882	0.0423729
GO:0031323	regulation of cellular metabolic process	P	8	185	93	1870	0.0860215	0.0989305	under	A0A1I9F777,A0A098D8R7,I1RCS6,I1S219,Q4HYB8,A0A1C3YMA1,I1RSK0,A0A098E446	I1RRX4,A0A1C3YM09,A0A098DPX7,I1RB73,I1RY69,A0A098DRN3,A0A1C3YK48,I1R9W6,I1RNC6,I1RST8,A0A098DG50,Q4I2X5,Q4IEV4,V6QT89,A0A0E0SGT0,A0A1C3YJA8,I1RBC5,I1RWQ2,I1RED5,I1RRJ6,Q4HTT1,A0A098DDK7,I1RBW1,I1RSI4,I1RYN4,I1S034,Q4IJP1,A0A1C3YJG6,A0A1C3YLB8,A0A1I9F777,I1RB11,I1RKD0,I1RLS1,I1RQP1,I1RRD2,I1RWF3,I1RWI3,I1RZ85,Q4HWE2,Q4IPI4,Q4IQX3,I1RAY2,I1RE00,A0A098D8R7,A0A098DDB6,A0A0E0RN05,A0A0E0RVW9,A0A0E0SEM1…	0.718159	0.88168	0.0432432
GO:0032270	positive regulation of cellular protein metabolic process	P	1	25	93	1870	0.0107527	0.013369	under	A0A1C3YMA1	A0A098DG50,A0A0E0SGT0,I1RBS5,A0A1C3YI28,A0A098E4P3,I1RDZ5,I1RFZ8,I1RZM1,V6R223,I1RAI8,I1RKG1,A0A098DPX7,A0A1C3YL99,I1RT81,P0C431,A0A1C3YMA1,D5L6Z3,I1RD22,I1RRV1,I1RSV9,A0A1C3YIZ8,A0A0E0SEM1,I1REE0,I1RGB6,I1RNF4	0.723009	0.88168	0.04
GO:0006310	DNA recombination	P	1	25	93	1870	0.0107527	0.013369	under	I1S219	I1RRX4,A0A1C3YM09,I1S4P6,A0A098DPT9,I1RFJ2,I1RRJ6,A0A098DCF9,Q4IJP1,A0A098D4I9,I1RSI4,I1S788,I1S0D5,I1R9W6,I1RRM2,I1S444,I1S7N3,P0C431,I1RB73,I1S219,V6RGI1,I1RAH9,A0A098DKZ5,A0A098E162,A0A0E0RW49,A0A0E0SIF1	0.723009	0.88168	0.04
GO:0072657	protein localization to membrane	P	1	25	93	1870	0.0107527	0.013369	under	I1RGD4	I1RSL8,I1RX50,I1RYJ8,A0A0E0S134,I1RRC6,I1RZJ5,I1RBC4,I1RYL5,I1RQ23,A0A1C3YN27,I1RZP1,Q4I2J8,I1RCB2,I1RQ41,I1S235,I1RGD4,I1RUQ0,I1RYU6,I1S2B6,I1S9S4,Q4I963,Q4IJW4,Q4IPZ1,I1RVN1,I1S8F0	0.723009	0.88168	0.04
GO:0090150	establishment of protein localization to membrane	P	1	25	93	1870	0.0107527	0.013369	under	I1RGD4	I1RSL8,I1RX50,I1RYJ8,A0A0E0S134,I1RRC6,I1RZJ5,I1RBC4,I1RYL5,I1RQ23,A0A1C3YN27,I1RZP1,Q4I2J8,I1RCB2,I1RQ41,I1S235,I1RGD4,I1RUQ0,I1RYU6,I1S2B6,I1S9S4,Q4I963,Q4IJW4,Q4IPZ1,I1RVN1,I1S8F0	0.723009	0.88168	0.04
GO:0071702	organic substance transport	P	6	142	93	1870	0.0645161	0.0759358	under	I1RGD4,I1RVA7,I1RN67,I1RCU1,A0A1I9F777,I1RQA5	I1RGD3,I1RGD4,I1RSI0,I1RSR3,I1RVA7,A0A098DJJ2,I1RS47,I1S2A8,I1S4L3,Q4HZK7,I1RED8,I1RN67,I1RHZ3,A0A098DSY3,I1RJS5,I1RMY3,I1RNG5,I1RQL6,I1RSL8,I1RTG3,I1RYJ8,A0A098DDK7,A0A0E0SPD4,Q4HY71,I1RA70,I1RD22,I1RPP3,I1REX4,I1RX50,A0A0E0S134,I1RRC6,I1RZJ5,I1RBC4,I1RYL5,I1RQ23,A0A1C3YN27,I1RZP1,Q4I2J8,A0A098DVM4,A0A0E0S1S6,A0A1C3YHM4,I1RSP4,I1S5R2,I1S9Z3,I1RBE6,I1RFS5,V6RM66,I1RCU1,I1RSF6,I1RY25,A0A0E0SGM3,A0…	0.723905	0.88168	0.0422535
GO:0031981	nuclear lumen	C	5	120	93	1870	0.0537634	0.0641711	under	I1RVA7,Q4HYB8,I1RSL6,I1RZP2,I1S2C0	I1RCU3,I1RND6,I1RPS0,I1RYJ8,I1S7N3,I1S810,I1RAZ8,I1RE87,I1RML0,I1RS47,I1RX70,I1S020,I1S0N7,A0A0E0S7B3,A0A1C3YHP0,A0A1C3YL99,I1RBS6,I1RC29,I1RCL3,I1RK92,I1RM06,I1RQK0,I1RR73,I1RRH5,I1RRQ6,I1RRX4,I1RSS4,I1RTF4,I1RWF3,I1RZJ5,I1RZK6,I1RZW8,I1S4L3,Q4I830,Q4IEK8,Q4INZ9,Q4IPI1,A0A098DSY3,A0A098DT74,I1RB74,I1RBY8,I1RED5,I1REX4,I1RXF8,I1S0N4,V6RVG3,A0A098DPT9,A0A1C3YI39,I1RFN0,Q4I963,Q4IBX0,A0A098DR47,I1R…	0.726174	0.894646	0.0416667
GO:0097659	nucleic acid-templated transcription	P	5	121	93	1870	0.0537634	0.0647059	under	A0A1I9F777,A0A098D8R7,Q4HYB8,I1RCS6,I1S219	A0A098DPX7,I1RB73,I1RY69,A0A098DRN3,A0A1C3YK48,I1R9W6,I1RNC6,I1RST8,A0A1C3YM09,I1RRX4,Q4I2X5,Q4IEV4,V6QT89,A0A1C3YJA8,I1RC15,I1RAR2,A0A1C3YIR8,I1RG11,I1RZB5,I1RJZ5,V6QWX8,I1RBC5,V6QUE6,A0A0E0SN30,A0A098DMF8,Q4IMD1,I1RLT8,I1RED5,I1RRJ6,Q4HTT1,A0A098DDK7,I1RBW1,I1RSI4,I1RYN4,I1S034,Q4IJP1,A0A098DGD2,A0A098DS12,A0A098DX13,I1RBA8,A0A1C3YJG6,A0A1C3YLB8,A0A1I9F777,I1RB11,I1RKD0,I1RLS1,I1RQP1,I1RRD2,I1R…	0.733049	0.891065	0.0413223
GO:0080090	regulation of primary metabolic process	P	8	188	93	1870	0.0860215	0.100535	under	A0A1I9F777,A0A098D8R7,I1RCS6,I1S219,Q4HYB8,A0A1C3YMA1,I1RSK0,A0A098E446	I1RRX4,A0A1C3YM09,A0A098DPX7,I1RB73,I1RY69,A0A098DRN3,A0A1C3YK48,I1R9W6,I1RNC6,I1RST8,A0A098DG50,Q4I2X5,Q4IEV4,V6QT89,A0A0E0SGT0,A0A1C3YJA8,I1RBC5,A0A1C3YL99,I1RWQ2,I1RED5,I1RRJ6,Q4HTT1,A0A098DDK7,I1RBW1,I1RSI4,I1RYN4,I1S034,Q4IJP1,A0A1C3YJG6,A0A1C3YLB8,A0A1I9F777,I1RB11,I1RKD0,I1RLS1,I1RQP1,I1RRD2,I1RWF3,I1RWI3,I1RZ85,Q4HWE2,Q4IPI4,Q4IQX3,I1RAY2,I1RE00,A0A098D8R7,A0A098DDB6,A0A0E0RN05,A0A0E0RVW9…	0.735309	0.891065	0.0425532
GO:0065002	intracellular protein transmembrane transport	P	1	26	93	1870	0.0107527	0.0139037	under	I1RQA5	I1RBC4,I1RYL5,I1RYD5,I1RC71,I1RRW0,A0A1C3YIX0,A0A1I9F7W2,I1RBS5,I1RJT9,I1RNJ5,I1RT38,I1S8F0,Q4HZ95,Q4I099,Q4ICM9,I1RCB2,I1RQ41,I1S235,Q4IJW4,Q4IPZ1,I1RVN1,A0A1C3YK11,I1RQA5,I1RZI8,Q4IK03,V6R1X4	0.736971	0.891065	0.0384615
GO:0051247	positive regulation of protein metabolic process	P	1	26	93	1870	0.0107527	0.0139037	under	A0A1C3YMA1	A0A098DG50,A0A0E0SGT0,I1RBS5,A0A1C3YI28,A0A098E4P3,I1RDZ5,I1RFZ8,I1RZM1,V6R223,I1RAI8,I1RKG1,A0A098DPX7,A0A1C3YL99,A0A098D226,I1RT81,P0C431,A0A1C3YMA1,D5L6Z3,I1RD22,I1RRV1,I1RSV9,A0A1C3YIZ8,A0A0E0SEM1,I1REE0,I1RGB6,I1RNF4	0.736971	0.891065	0.0384615
GO:0032774	RNA biosynthetic process	P	5	122	93	1870	0.0537634	0.0652406	under	A0A1I9F777,A0A098D8R7,Q4HYB8,I1RCS6,I1S219	A0A098DPX7,I1RB73,I1RY69,A0A098DRN3,A0A1C3YK48,I1R9W6,I1RNC6,I1RST8,A0A1C3YM09,I1RRX4,Q4I2X5,Q4IEV4,V6QT89,A0A1C3YJA8,I1RC15,I1RAR2,A0A1C3YIR8,I1RG11,I1RZB5,I1RJZ5,V6QWX8,I1RBC5,V6QUE6,A0A0E0SN30,A0A098DMF8,Q4IMD1,I1RLT8,I1RED5,I1RRJ6,Q4HTT1,A0A098DDK7,I1RBW1,I1RSI4,I1RYN4,I1S034,Q4IJP1,A0A098DGD2,A0A098DS12,A0A098DX13,I1RBA8,A0A1C3YJG6,A0A1C3YLB8,A0A1I9F777,I1RB11,I1RKD0,I1RLS1,I1RQP1,I1RRD2,I1R…	0.739802	0.892865	0.0409836
GO:0071944	cell periphery	C	2	52	93	1870	0.0215054	0.0278075	under	I1RZL3,A0A1I9F9C1	A0A098DH36,A0A0E0SEM1,A0A1C3YK17,I1R9X0,I1RED5,I1RT15,I1RWQ2,I1RYX8,I1RZQ6,A0A1C3YL99,I1RBB0,I1REK3,A0A1B0P444,I1RVZ7,I1S270,I1RMJ1,I1RGY5,I1S3S6,I1S071,V6R476,I1RJS2,I1RSV0,I1RBB2,I1RTG9,A0A1C3YK51,I1RE15,I1S0N8,I1RZS5,I1RT41,I1RPQ7,I1RT81,A0A1C3YLS7,I1RZL3,I1S8E0,A0A1C3YI39,I1RST4,A0A098DFW4,A0A098DYT7,A0A098E4A1,A0A1I9F9C1,I1RAS5,I1RCJ9,I1RCP8,I1RE49,I1RSP4,I1S034,Q4I963,Q4INI2,A0A0E0S9Q2,I1RB…	0.742041	0.906939	0.0384615
GO:0033554	cellular response to stress	P	5	123	93	1870	0.0537634	0.0657754	under	I1RSK0,I1RRH1,Q4HYB8,I1RRG6,I1S202	I1RSK0,P0C431,A0A098DG50,I1RBW1,A0A098E508,A0A0E0SMT9,A0A098DPT9,I1RFJ2,I1RRJ6,I1S4P6,A0A098DCF9,Q4IJP1,A0A098D4I9,I1RSI4,I1S788,I1S0D5,A0A0E0SK74,A0A098DGQ1,I1RKP1,A0A098DTD1,A0A098E4P3,A0A0E0RUI9,A0A0E0RW49,I1RFV1,I1RPP5,I1RQP1,I1RRH1,I1RRM2,I1RT41,Q4HTT1,Q4HYB8,Q4I948,Q4ICA8,Q4IEV4,Q4IPI4,Q4IQX3,I1RWQ2,A0A098DDK7,A0A098E4K5,A0A098E162,I1RBI6,I1RC95,I1RDB1,I1RRN5,I1RA10,A0A098DES7,A0A098DUN7,A0…	0.746433	0.897856	0.0406504
GO:0019842	vitamin binding	F	1	27	93	1870	0.0107527	0.0144385	under	I1RMH9	I1RSF7,A0A098DR13,A0A1C3YJK5,A0A1C3YLN6,I1RC74,I1RCR3,I1RD80,I1RD81,I1RE58,I1RER8,I1RMH9,I1RNG7,I1RNH4,I1RQE8,I1RSX9,I1RUP5,I1RVZ3,I1RZA7,V6RK96,V6S110,I1RFH9,I1RBY9,I1RKB2,V6RPS5,I1SAJ7,I1RAQ4,I1RAQ5	0.750236	0.835571	0.037037
GO:0071806	protein transmembrane transport	P	1	27	93	1870	0.0107527	0.0144385	under	I1RQA5	I1RBC4,I1RYL5,I1RYD5,I1RC71,I1RRW0,A0A1C3YIX0,A0A1I9F7W2,I1RBS5,I1RJT9,I1RNJ5,I1RT38,I1S8F0,Q4HZ95,Q4I099,Q4ICM9,I1RCB2,I1RQ41,I1S235,Q4IJW4,Q4IPZ1,I1RVN1,A0A1C3YK11,I1RQA5,I1RZI8,Q4IK03,V6R1X4,I1RZS4	0.750236	0.897856	0.037037
GO:0050660	flavin adenine dinucleotide binding	F	1	27	93	1870	0.0107527	0.0144385	under	I1RZJ7	A0A098DJ29,I1RA51,I1RAG2,I1RFA1,I1RJ25,I1S2S8,I1S9T6,A0A098D7L9,A0A1C3YI88,A0A1C3YLH8,I1RBY9,I1RCV1,I1RE52,I1RF55,I1RF61,I1RII9,I1RLD7,I1RMJ3,I1RN16,I1RN84,I1RVW1,I1RY34,I1RZJ7,I1S1K3,I1S1K4,I1S5I4,I1S8F8	0.750236	0.835571	0.037037
GO:0045814	negative regulation of gene expression, epigenetic	P	1	27	93	1870	0.0107527	0.0144385	under	I1S219	A0A1C3YM09,I1RRX4,Q4I2X5,Q4IEV4,V6QT89,I1RBC5,I1RED5,I1RRJ6,Q4HTT1,A0A098DDK7,I1RBW1,I1RSI4,I1RYN4,I1S034,Q4IJP1,I1S788,Q4IMD1,I1S020,I1RG11,I1RST8,I1S219,I1RB73,I1RY69,I1RXF8,A0A1C3YL99,I1RKR6,A0A098DPX7	0.750236	0.897856	0.037037
GO:0006342	chromatin silencing	P	1	27	93	1870	0.0107527	0.0144385	under	I1S219	A0A1C3YM09,I1RRX4,Q4I2X5,Q4IEV4,V6QT89,I1RBC5,A0A098DDK7,I1RBW1,I1RSI4,I1RYN4,I1S034,Q4IJP1,I1S788,Q4IMD1,I1S020,I1RG11,I1RST8,I1S219,I1RB73,I1RY69,I1RXF8,A0A1C3YL99,I1RKR6,A0A098DPX7,I1RED5,I1RRJ6,Q4HTT1	0.750236	0.897856	0.037037
GO:0008238	exopeptidase activity	F	1	27	93	1870	0.0107527	0.0144385	under	A0A098D8R7	A0A098D8R7,A0A098D8Z6,A0A098DDX7,A0A098DQM6,A0A1C3YIG2,A0A1C3YKM2,A0A1C3YKT5,I1REJ0,I1RMQ1,I1RNN7,I1RR22,I1RS47,A0A1C3YHX2,I1RAS9,I1REV1,I1RM68,I1RUH3,I1RIX2,I1RKV6,I1RKX5,I1RP45,I1RRZ1,I1RBS7,A0A0E0SFP4,A0A1C3YIX7,I1RCS1,I1RQ01	0.750236	0.835571	0.037037
GO:0022402	cell cycle process	P	3	78	93	1870	0.0322581	0.0417112	under	A0A1I9F9C1,I1RSL6,I1RZL3	I1S020,I1RJS5,I1RYZ9,V6RGI1,A0A098DPX7,I1RB73,A0A098DRN3,I1RST4,I1RY69,I1RTG5,Q4ICM0,A0A1I9F9C1,I1RAS5,I1RMW3,I1RT81,I1RWI3,I1RBW1,A0A1C3YIZ8,A0A0E0S7B3,I1RT41,A0A1C3YIA8,I1RSI4,A0A0E0RW49,A0A1B0P444,I1RRM2,I1RSL6,I1RAH9,I1RFN0,I1RRX4,A0A098DSY3,I1RZB4,I1RRR4,V6RDH3,A0A1C3YL99,I1RN65,I1S0P4,I1RQ70,A0A098D4I9,I1R9W6,I1S444,I1S4P6,I1S7N3,I1RPQ7,P0C431,A0A098DG50,I1RC00,I1RKG1,I1RYU6,I1S9S4,I1RPA6,I…	0.757208	0.897856	0.0384615
GO:0015031	protein transport	P	5	125	93	1870	0.0537634	0.0668449	under	I1RGD4,I1RVA7,I1RN67,I1RQA5,A0A1I9F777	I1RGD3,I1RGD4,I1RSI0,I1RSR3,I1RVA7,A0A098DJJ2,I1RS47,I1S2A8,I1S4L3,Q4HZK7,I1RED8,I1RN67,A0A098DSY3,I1RJS5,I1RMY3,I1RNG5,I1RQL6,I1RSL8,I1RTG3,I1RYJ8,A0A098DDK7,A0A0E0SPD4,Q4HY71,I1RA70,I1RD22,I1RPP3,I1REX4,I1RX50,A0A0E0S134,I1RRC6,I1RZJ5,I1RBC4,I1RYL5,I1RQ23,A0A1C3YN27,I1RZP1,Q4I2J8,A0A098DVM4,A0A0E0S1S6,A0A1C3YHM4,I1RSP4,I1S5R2,I1S9Z3,I1RBE6,I1RFS5,V6RM66,A0A0E0SGM3,A0A1C3YJ41,A0A1C3YK51,I1RBB2,I…	0.759326	0.897856	0.04
GO:0090304	nucleic acid metabolic process	P	12	280	93	1870	0.129032	0.149733	under	I1RMI4,I1S2C0,I1RN67,Q4HYB8,I1RRH1,I1RRG6,A0A1I9F777,A0A098D8R7,I1RZP2,I1RCS6,I1S219,I1RSK0	I1RRX4,A0A1C3YM09,A0A098DKZ5,I1RMI4,I1RSY2,A0A098DPX7,I1RB73,I1RY69,A0A098DRN3,A0A1C3YK48,I1R9W6,I1RNC6,I1RST8,Q4I2X5,Q4IEV4,V6QT89,I1R9X2,I1RN53,I1RRR4,Q4IF76,A0A0E0RV96,I1RCI3,I1RC84,I1RSW0,I1RAQ5,I1RBC5,I1RWD7,A0A1C3YK18,I1S0N7,A0A1C3YKL4,I1RN48,I1RZ40,I1RZG9,I1RCA7,I1S1X9,A0A098DDK7,A0A0E0S1T0,A0A1C3YI62,I1REJ1,I1RK92,I1RN59,I1RN78,Q4I5I4,A0A1C3YJA8,I1RAU6,I1RRQ3,I1RRQ6,I1RZK6,I1S2C0,Q4IPI1,I…	0.760383	0.897856	0.0428571
GO:1901607	alpha-amino acid biosynthetic process	P	2	54	93	1870	0.0215054	0.028877	under	I1RZJ7,A0A098E446	A0A1C3YI49,I1RBE7,I1RPW1,V6RQW4,I1RNG4,I1S1W8,A0A098DEP8,A0A1C3YIV7,I1RCB4,I1RM26,I1RPW2,I1RVX9,I1RYU5,I1RZT0,V6S110,I1RSZ9,V6RDH3,A0A098DH82,I1RC39,I1RCV1,I1RW06,I1S4D0,V6RY56,I1RMM8,I1RTG4,I1RZJ7,I1RCR6,A0A1C3YLI1,A0A1C3YM35,I1RNI6,I1RW43,I1RXH2,I1RY49,Q4I1N3,I1S0I3,I1RBY9,I1S099,A0A098DUS9,I1RRF5,I1RYX6,A0A098DXZ6,I1S241,I1RAG5,I1RC74,I1RFV9,I1RA28,I1S2D5,Q4HVQ9,A0A1C3YN25,I1RQE0,I1RJA8,V6RGB5…	0.760976	0.897856	0.037037
GO:0070647	protein modification by small protein conjugation or removal	P	1	28	93	1870	0.0107527	0.0149733	under	I1RZP2	A0A098DES7,A0A098DUN7,I1S0N8,A0A098E508,A0A0E0SMT9,I1RAU6,I1RYZ9,V6RGI1,I1RRN5,I1RY13,I1RZ63,I1RZP2,I1RRW0,I1S7I6,A0A0E0SPD4,A0A1C3YJ90,A0A1C3YK00,A0A1C3YL44,I1RB74,I1RFZ3,I1RX70,A0A1C3YI39,I1RK75,I1S098,A0A098DSY3,I1RYJ8,A0A098DPX7,I1RNF4	0.76284	0.897856	0.0357143
GO:0022804	active transmembrane transporter activity	F	1	28	93	1870	0.0107527	0.0149733	under	I1RCU1	A0A098DK15,A0A1C3YI20,I1R9Y4,I1RA49,I1RAU9,I1RAW3,I1RC49,I1RFJ5,I1RRX5,I1RS90,I1RWC9,I1RYX5,I1S2B9,I1S7Y0,I1S911,A0A098DJP3,I1RAX5,I1RCU1,A0A0E0RPV7,V6RE46,I1RZ15,I1RFI3,A0A1C3YMC0,I1RCU4,I1RSK9,I1RDB2,I1RNJ0,I1RZS4	0.76284	0.845601	0.0357143
GO:0016054	organic acid catabolic process	P	1	28	93	1870	0.0107527	0.0149733	under	I1RZJ7	I1S0H2,A0A098DVI8,V6RM02,I1RD80,I1RC48,I1RVR2,I1RZJ7,I1RSE0,I1RMT6,I1RSA5,I1RCT9,I1RN19,I1RWC1,I1RY27,I1S7E4,I1S4S4,I1S4S5,V6S110,I1RSL2,A0A0E0SID1,I1RJT5,A0A1C3YHG7,I1R9M7,I1RX09,I1RX10,I1RPS4,I1S0X1,I1RPZ5	0.76284	0.897856	0.0357143
GO:0051188	cofactor biosynthetic process	P	1	28	93	1870	0.0107527	0.0149733	under	I1RJY7	A0A0E0RQ82,A0A098DEP8,I1RJY7,I1RN88,I1S8C1,I1RA94,A0A1C3YKL8,I1RA51,I1RMU9,I1RCN8,I1RSX9,I1RXB6,V6RVJ3,A0A098DPE3,I1RFH9,I1RA90,I1S0N3,V6QT89,I1RZ21,I1S0N8,I1RWW7,I1RA13,I1RSE0,I1RSL2,I1RM54,A0A1C3YJK5,I1RP97,I1RZJ3	0.76284	0.897856	0.0357143
GO:0040029	regulation of gene expression, epigenetic	P	1	28	93	1870	0.0107527	0.0149733	under	I1S219	A0A1C3YM09,I1RRX4,Q4I2X5,Q4IEV4,V6QT89,I1RBC5,I1RED5,I1RRJ6,Q4HTT1,A0A098DDK7,I1RBW1,I1RSI4,I1RYN4,I1S034,Q4IJP1,I1S788,Q4IMD1,I1RXF8,I1S020,I1RG11,I1RST8,I1S219,I1RB73,I1RY69,I1RWP4,A0A1C3YL99,I1RKR6,A0A098DPX7	0.76284	0.897856	0.0357143
GO:0046395	carboxylic acid catabolic process	P	1	28	93	1870	0.0107527	0.0149733	under	I1RZJ7	I1S0H2,A0A098DVI8,V6RM02,I1RD80,I1RC48,I1RVR2,I1RZJ7,I1RSE0,I1RMT6,I1RSA5,I1RCT9,I1RN19,I1RWC1,I1RY27,I1S7E4,I1S4S4,I1S4S5,V6S110,I1RSL2,A0A0E0SID1,I1RJT5,A0A1C3YHG7,I1R9M7,I1RX09,I1RX10,I1RPS4,I1S0X1,I1RPZ5	0.76284	0.897856	0.0357143
GO:0016458	gene silencing	P	1	28	93	1870	0.0107527	0.0149733	under	I1S219	A0A1C3YM09,I1RRX4,Q4I2X5,Q4IEV4,V6QT89,I1RBC5,I1RED5,I1RRJ6,Q4HTT1,A0A098DDK7,I1RBW1,I1RSI4,I1RYN4,I1S034,Q4IJP1,I1S788,Q4IMD1,I1RXF8,I1S020,I1RG11,I1RST8,I1S219,I1RB73,I1RY69,I1RWP4,A0A1C3YL99,I1RKR6,A0A098DPX7	0.76284	0.897856	0.0357143
GO:0045184	establishment of protein localization	P	5	126	93	1870	0.0537634	0.0673797	under	I1RGD4,I1RVA7,I1RN67,A0A1I9F777,I1RQA5	I1RGD3,I1RGD4,I1RSI0,I1RSR3,I1RVA7,A0A098DJJ2,I1RS47,I1S2A8,I1S4L3,Q4HZK7,I1RED8,I1RN67,A0A098DSY3,I1RJS5,I1RMY3,I1RNG5,I1RQL6,I1RSL8,I1RTG3,I1RYJ8,A0A098DDK7,A0A0E0SPD4,Q4HY71,I1RA70,I1RD22,I1RPP3,I1REX4,I1RX50,A0A0E0S134,I1RRC6,I1RZJ5,I1RBC4,I1RYL5,I1RQ23,A0A1C3YN27,I1RZP1,Q4I2J8,A0A098DVM4,A0A0E0S1S6,A0A1C3YHM4,I1RSP4,I1S5R2,I1S9Z3,I1RBE6,I1RFS5,V6RM66,A0A0E0SGM3,A0A1C3YJ41,A0A1C3YK51,I1RBB2,I…	0.765591	0.899426	0.0396825
GO:0003723	RNA binding	F	6	149	93	1870	0.0645161	0.0796791	under	I1RFM4,A0A1C3YMA1,I1S2C0,I1RZP2,I1RN67,I1RS18	I1RC05,I1RE87,I1RM35,I1RRV1,I1RNB8,I1RZG9,I1RCU3,I1RML0,I1RXF8,I1RAH4,I1RFJ2,A0A1C3YJ43,A0A1C3YJ90,I1RA46,I1RAN2,I1RB59,I1RBB0,I1RBC5,I1RBW4,I1RD35,I1RFI4,I1RFM4,I1RFZ8,I1RN53,I1RRQ6,I1RW06,I1RYN4,I1RZ40,I1S0X1,I1SAM4,A0A098DPR9,A0A098DEE0,A0A098DNE2,A0A0E0RVZ1,D5L6Z3,I1R9X2,I1RCJ7,I1RCM3,I1RFQ7,I1RM82,I1RN61,I1RNN1,I1RNR2,I1RP27,I1RPU3,I1RQ81,I1RQK8,I1RRQ5,I1RRU9,I1RSI0,I1RSK1,I1RWF3,I1RWI5,I1RX…	0.766678	0.845865	0.0402685
GO:0022613	ribonucleoprotein complex biogenesis	P	4	103	93	1870	0.0430108	0.0550802	under	I1RQE7,I1RVA7,I1RN67,I1S2C0	I1RQM6,I1RRH5,I1RW25,I1RWW5,I1RCL3,I1RFL4,I1RNK2,I1RQE7,I1RRT8,I1RSR3,I1RZZ9,I1S0L4,Q4I830,I1RNQ5,I1RRL4,I1S2E9,V6RTJ8,I1RSI0,I1RVA7,A0A098DJJ2,I1RS47,I1S2A8,I1S4L3,Q4HZK7,I1RED8,I1RN67,A0A0E0RV96,I1RCI3,I1RC84,I1RSW0,I1RCA7,I1RAU6,I1RRQ3,I1RRQ6,I1RZK6,I1S2C0,Q4IPI1,I1R9V7,I1RAZ8,I1RBG9,I1RNC1,I1S1X9,Q4IEK8,V6R3X5,V6RMW6,V6RRU8,A0A1C3YHP0,I1RPY1,I1RQA2,I1RND6,I1RPS0,I1S0R7,I1RML0,Q4I948,Q4ICA8,A0…	0.766879	0.899426	0.038835
GO:0007005	mitochondrion organization	P	2	55	93	1870	0.0215054	0.0294118	under	I1RCU1,I1RQA5	I1RBB0,I1RC18,I1RCK2,I1RTF0,I1RTG5,I1S0R9,A0A098DCF9,A0A098DPB1,I1RAV7,I1RBS5,I1RCU1,I1RFJ1,I1RSY2,I1RUQ3,I1RZD3,I1S099,I1RB74,A0A1C3YLP0,I1RMH2,I1RX50,I1RXT2,I1RBE6,I1RFS5,V6RM66,I1RQJ1,I1RDZ5,A0A1C3YIX0,A0A1I9F7W2,I1RJT9,I1RNJ5,I1RT38,I1S8F0,Q4HZ95,Q4I099,Q4ICM9,I1RYE5,I1RQF6,I1S0Q7,I1RAW3,I1RRH6,I1RRW5,I1S062,V6R1X4,Q4IJW4,Q4IPZ1,I1RVN1,A0A1C3YK11,I1RQA5,I1RZI8,Q4IK03,I1RN26,Q4IBU4,A0A1C3YK08,…	0.76999	0.900356	0.0363636
GO:0042886	amide transport	P	5	127	93	1870	0.0537634	0.0679144	under	I1RGD4,I1RVA7,I1RN67,A0A1I9F777,I1RQA5	I1RGD3,I1RGD4,I1RSI0,I1RSR3,I1RVA7,A0A098DJJ2,I1RS47,I1S2A8,I1S4L3,Q4HZK7,I1RED8,I1RN67,A0A098DSY3,I1RJS5,I1RMY3,I1RNG5,I1RQL6,I1RSL8,I1RTG3,I1RYJ8,A0A098DDK7,A0A0E0SPD4,Q4HY71,I1RA70,I1RD22,I1RPP3,I1REX4,I1RX50,A0A0E0S134,I1RRC6,I1RZJ5,I1RBC4,I1RYL5,I1RQ23,A0A1C3YN27,I1RZP1,Q4I2J8,A0A098DVM4,A0A0E0S1S6,A0A1C3YHM4,I1RSP4,I1S5R2,I1S9Z3,I1RBE6,I1RFS5,V6RM66,A0A0E0SGM3,A0A1C3YJ41,A0A1C3YK51,I1RBB2,I…	0.771734	0.900356	0.0393701
GO:0015833	peptide transport	P	5	127	93	1870	0.0537634	0.0679144	under	I1RGD4,I1RVA7,I1RN67,A0A1I9F777,I1RQA5	I1RGD3,I1RGD4,I1RSI0,I1RSR3,I1RVA7,A0A098DJJ2,I1RS47,I1S2A8,I1S4L3,Q4HZK7,I1RED8,I1RN67,A0A098DSY3,I1RJS5,I1RMY3,I1RNG5,I1RQL6,I1RSL8,I1RTG3,I1RYJ8,A0A098DDK7,A0A0E0SPD4,Q4HY71,I1RA70,I1RD22,I1RPP3,I1REX4,I1RX50,A0A0E0S134,I1RRC6,I1RZJ5,I1RBC4,I1RYL5,I1RQ23,A0A1C3YN27,I1RZP1,Q4I2J8,A0A098DVM4,A0A0E0S1S6,A0A1C3YHM4,I1RSP4,I1S5R2,I1S9Z3,I1RBE6,I1RFS5,V6RM66,A0A0E0SGM3,A0A1C3YJ41,A0A1C3YK51,I1RBB2,I…	0.771734	0.900356	0.0393701
GO:0051716	cellular response to stimulus	P	7	173	93	1870	0.0752688	0.0925134	under	I1RSK0,I1RVA7,I1RRH1,Q4HYB8,I1RRG6,I1S202,I1RRG1	I1RSK0,A0A0E0SE45,I1RQL4,P0C431,I1RQN9,A0A098DG50,I1RJS2,I1RYN4,I1RZP1,A0A0E0SGT0,A0A1C3YIZ8,I1S0S6,A0A1C3YKL4,A0A1C3YJA8,I1RBW1,A0A098E508,A0A0E0SMT9,A0A098DPT9,I1RFJ2,I1RRJ6,I1S4P6,A0A098DCF9,Q4IJP1,A0A098D4I9,I1RSI4,I1S788,I1S0D5,I1RRL4,A0A0E0SK74,A0A098DGQ1,I1RKP1,I1RNG6,I1RS52,I1RVA7,A0A098DQJ8,A0A098DSX2,I1RZ37,I1RZM1,I1S071,A0A098DTD1,A0A098E4P3,A0A0E0RUI9,A0A0E0RW49,I1RFV1,I1RPP5,I1RQP1,I…	0.774516	0.900789	0.0404624
GO:0051726	regulation of cell cycle	P	1	29	93	1870	0.0107527	0.015508	under	I1RSK0	A0A1C3YL99,I1RSK0,A0A1C3YIZ8,A0A1C3YIA8,A0A098DSY3,I1RZB4,I1RRR4,V6RDH3,I1RN65,I1S0P4,V6RGI1,P0C431,A0A098DG50,I1RC00,I1RKG1,I1RQ81,A0A098D4I9,I1S4P6,Q4IJP1,I1RNF4,I1RB73,I1RUP2,I1RML0,I1RZQ6,I1RQD6,I1S287,V6RKE4,I1R9X2,Q4IEV4	0.774814	0.900789	0.0344828
GO:0043231	intracellular membrane-bounded organelle	C	32	703	93	1870	0.344086	0.375936	under	A0A1C3YKM9,I1RRG6,V6RLM7,I1S4Z7,A0A098D8R7,A0A098DDY0,A0A098E0Z2,A0A1C3YI53,A0A1I9F777,I1RBF4,I1RGA6,I1RNY9,I1RPR1,I1RTG7,I1RZ11,I1RZ89,I1S219,Q4HTT2,Q4IER8,I1RGD4,I1RQA5,I1RJY7,I1RZJ7,I1RCU1,I1RQ48,I1RFM4,I1RVA7,Q4HYB8,I1RZP2,I1RYH9,I1S2C0,I1RSL6	A0A098D381,A0A098D4I9,A0A098D5A0,A0A098DET1,A0A098DPE3,A0A098DT48,A0A098DT74,A0A098DXZ6,A0A098E162,A0A0E0RP78,A0A1C3YJK5,A0A1C3YK34,A0A1C3YK39,A0A1C3YKF3,A0A1C3YKH0,A0A1C3YKH2,A0A1C3YKM9,A0A1C3YKS6,A0A1C3YLC3,A0A1C3YLI1,A0A1C3YLP0,A0A1C3YN26,I1RAH9,I1RB74,I1RBB9,I1RBI1,I1RBI6,I1RCB4,I1RCR6,I1RCT9,I1RCU2,I1RCV1,I1RD21,I1RE52,I1RED5,I1REK4,I1RGB2,I1RGB6,I1RJ46,I1RJT5,I1RKB7,I1RLT8,I1RMC0,I1RN77,I1R…	0.775346	0.940184	0.0455192
GO:0022414	reproductive process	P	2	56	93	1870	0.0215054	0.0299465	under	I1RSL6,I1RZL3	I1RJS2,I1RYN4,I1RZP1,A0A1C3YKL4,I1RBW1,I1S4P6,A0A1B0P444,I1RRF8,I1RYL5,I1REK3,I1RQE9,I1RSR3,I1RWI3,I1RRL4,A0A1C3YIZ8,I1RSL6,A0A1C3YJA8,A0A0E0RW49,I1RTG3,V6R476,I1RAI8,I1RTG5,I1RFN0,I1RRM2,A0A098D4I9,I1R9W6,I1S444,I1S7N3,I1RAY2,I1RRJ6,I1RSW5,I1RYX8,P0C431,A0A098DRN3,A0A1C3YL99,I1RPA6,I1RPS2,I1RZL3,I1RT41,I1RZ91,I1RML0,I1RUP2,I1RZM1,I1RP88,I1RQ70,I1S1Z9,I1REC4,I1RYY6,I1RZS5,I1RB73,I1RY69,I1RZQ6,I1R…	0.778711	0.902503	0.0357143
GO:0016740	transferase activity	F	10	241	93	1870	0.107527	0.128877	under	A0A098DSA6,I1RBF4,I1RMW8,I1RSK0,I1RJY7,A0A098DDY0,I1RMQ3,I1RMH9,A0A098DDD2,A0A098E0Z2	A0A1C3YKL8,V6RQW4,A0A0E0SE45,I1RNP3,I1RZB5,V6QUE6,I1RPS2,I1RGC4,I1RRC4,I1RKB5,A0A098D381,I1RCZ9,V6RKN5,A0A098DUS9,I1RK93,I1RNH4,I1RSX9,A0A1C3YM35,I1S241,A0A098DSA6,A0A098DQB4,A0A1C3YI27,I1RT37,A0A1C3YI49,A0A1C3YIR8,I1RG11,A0A098DS12,I1RA22,I1RPF5,I1RJZ5,I1RBF4,I1RAJ4,I1RBY9,I1RQE1,I1RY81,I1RVX9,I1RD81,V6QVH8,I1RS25,A0A098D4I9,I1S1W3,I1S4P6,I1RCL0,Q4I1N3,I1RPW2,A0A0E0SMR8,I1RC48,I1RZA7,V6S110,I1RZ…	0.780992	0.857631	0.0414938
GO:0008104	protein localization	P	6	152	93	1870	0.0645161	0.0812834	under	I1RGD4,I1RVA7,I1RN67,A0A1I9F777,A0A1I9F9C1,I1RQA5	I1RGD3,I1RGD4,I1RSI0,I1RSR3,I1RVA7,A0A098DJJ2,I1RS47,I1S2A8,I1S4L3,Q4HZK7,I1RED8,I1RN67,A0A0E0SK74,I1S7W2,A0A098DSY3,I1RJS5,I1RMY3,I1RNG5,I1RQL6,I1RSL8,I1RTG3,I1RYJ8,A0A098DDK7,A0A0E0SPD4,Q4HY71,I1RA70,I1RD22,I1RPP3,I1REX4,I1RX50,A0A0E0S134,I1RRC6,I1RZJ5,I1RBC4,I1RYL5,I1RQ23,A0A1C3YN27,I1RZP1,Q4I2J8,A0A098DVM4,A0A0E0S1S6,A0A1C3YHM4,I1RSP4,I1S5R2,I1S9Z3,I1RBE6,I1RFS5,V6RM66,A0A0E0SGM3,A0A1C3YJ41,A…	0.783476	0.902503	0.0394737
GO:0045944	positive regulation of transcription from RNA polymerase II promoter	P	1	30	93	1870	0.0107527	0.0160428	under	Q4HYB8	A0A1C3YM49,I1R9W6,I1RC95,I1RCL5,I1RDB1,I1RTG3,I1S2G9,Q4I5I4,Q4IEV4,V6QWX8,V6RNM4,P0C431,A0A098D226,A0A098DPX7,A0A0E0SPD4,Q4HYB8,V6RVG3,I1S0G0,I1RB73,I1RNC6,I1RY69,I1RNI6,I1RXF8,A0A098DRN3,A0A098DZN5,I1RC80,I1RKR6,I1RST8,I1S0F5,I1S0N8	0.786189	0.902503	0.0333333
GO:0009060	aerobic respiration	P	1	30	93	1870	0.0107527	0.0160428	under	I1RFM4	A0A098DPB1,A0A1C3YHG7,A0A1C3YKH0,I1RCU2,I1RF85,I1RFI4,I1RFM4,I1RKB2,I1RNM7,I1RNY6,I1RUQ3,I1RWM4,I1RYW9,I1S0V7,I1S2F5,I1S8F8,Q4HYR2,V6RRM0,I1RMH2,A0A098DU14,I1RAV5,I1RMQ6,I1RRI1,I1RSC5,I1RSX0,I1RX39,I1RYN2,I1RZJ3,I1S0Q7,I1S0R8	0.786189	0.902503	0.0333333
GO:0051336	regulation of hydrolase activity	P	1	30	93	1870	0.0107527	0.0160428	under	I1RVA7	A0A1C3YI28,A0A098E4P3,A0A1C3YIA8,I1S4P6,A0A1C3YK18,I1RRV3,A0A1B0P444,A0A1C3YI83,I1RJT9,I1RQD6,I1RYS6,I1RZD3,Q4HWE2,A0A098DDH9,A0A098DQU9,A0A1C3YHM4,A0A1C3YKX2,I1REK3,I1RN61,I1RNR2,I1RVA7,I1RWA9,I1RYJ8,I1RYU6,I1RZ84,I1RZP1,I1S9S4,A0A098E4K5,I1RAH4,I1RBG4	0.786189	0.902503	0.0333333
GO:0006397	mRNA processing	P	1	30	93	1870	0.0107527	0.0160428	under	I1RZP2	A0A0E0RV96,I1RCI3,I1RC84,I1RSW0,I1RCA7,I1S1X9,A0A098DDK7,A0A0E0S1T0,A0A1C3YI62,I1REJ1,I1RK92,I1RN59,I1RN78,Q4I5I4,A0A098E0D1,A0A1C3YML2,I1RA46,I1RCG8,I1RLT8,I1RZP2,Q4IPA4,V6R223,I1RCU3,V6QWX8,I1RNB8,I1S0L3,A0A0E0SMD5,I1RBZ8,I1RMH5,Q4HWE2	0.786189	0.902503	0.0333333
GO:0044272	sulfur compound biosynthetic process	P	1	30	93	1870	0.0107527	0.0160428	under	I1RJY7	I1RFK3,A0A0E0RQ82,A0A098DEP8,I1RJY7,I1RN88,I1S8C1,I1RSZ9,V6RDH3,I1RA94,I1RSY1,A0A1C3YLI1,A0A1C3YM35,I1RNI6,I1RW43,I1RXH2,I1RY49,Q4I1N3,A0A098DPE3,I1RDH6,I1RFJ1,I1RFH9,I1S5Z0,I1S241,I1RAG5,I1RC74,I1RA13,I1RFV9,I1RW06,I1RCL0,I1RE58	0.786189	0.902503	0.0333333
GO:0000003	reproduction	P	2	57	93	1870	0.0215054	0.0304813	under	I1RSL6,I1RZL3	I1RJS2,I1RYN4,I1RZP1,A0A1C3YKL4,I1RBW1,I1S4P6,A0A1B0P444,I1RRF8,I1RYL5,I1REK3,I1RQE9,I1RSR3,I1RWI3,I1RRL4,A0A1C3YIZ8,I1RSL6,A0A1C3YJA8,A0A0E0RW49,A0A1C3YL99,I1RTG3,V6R476,I1RAI8,I1RTG5,I1RFN0,I1RRM2,A0A098D4I9,I1R9W6,I1S444,I1S7N3,I1RAY2,I1RRJ6,I1RSW5,I1RYX8,P0C431,A0A098DRN3,I1RPA6,I1RPS2,I1RZL3,I1RT41,I1RZ91,I1RML0,I1RUP2,I1RZM1,I1RP88,I1RQ70,I1S1Z9,I1REC4,I1RYY6,I1RZS5,I1RB73,A0A1C3YJG6,I1RY69…	0.787146	0.902503	0.0350877
GO:0016788	hydrolase activity, acting on ester bonds	F	2	58	93	1870	0.0215054	0.031016	under	I1RRG6,I1RRG1	I1RRG6,I1RPS0,A0A1C3YK68,I1RPN4,I1RRV4,I1RSA5,I1RVI8,I1RAJ9,I1RN77,I1S5C4,A0A098DVG6,A0A1C3YN32,I1REK4,I1S5Z0,I1RUL9,V6R223,I1RAZ1,I1RYS3,A0A098DTD1,A0A098D6G8,A0A0E3SXN6,I1RW41,A0A098D4I9,A0A1C3YLX0,I1RML0,I1RXF8,I1RRR4,Q4HWE2,A0A0E0S5J3,I1RMU7,A0A0E0SIE1,A0A1C3YL99,I1RJK3,I1RML4,I1S0K9,I1RMH2,I1RJW8,A0A0E0SE71,A0A1C3YMD5,I1REY8,I1RJ45,A0A0E0RUI9,I1RD55,I1RFV1,I1RNR9,I1RRK4,A0A1I9FRY6,I1RM07,I1R…	0.7953	0.866274	0.0344828
GO:0003924	GTPase activity	F	1	31	93	1870	0.0107527	0.0165775	under	I1RRH1	A0A098D0Y5,A0A098DVM4,A0A0E0S134,A0A1C3YK13,A0A1C3YK90,A0A1C3YLK2,B6E9S1,H5ZV36,I1RA72,I1RBC0,I1RC00,I1RCK2,I1RMF2,I1RPQ7,I1RQ70,I1RRC8,I1RRH1,I1RRV1,I1RSP4,I1RSQ4,I1RT81,I1RTF0,I1RTG9,I1RWD7,I1RWX5,I1RYW3,I1RZY4,I1S287,Q5I2J3,Q7Z9J7,V6R476	0.796996	0.866274	0.0322581
GO:1903046	meiotic cell cycle process	P	1	31	93	1870	0.0107527	0.0165775	under	I1RZL3	I1RBW1,A0A0E0RW49,I1RFN0,I1RRM2,A0A098D4I9,I1R9W6,I1S444,I1S4P6,I1S7N3,P0C431,A0A098DRN3,A0A1C3YL99,I1RPA6,I1RPS2,I1RSR3,I1RZL3,I1RT41,I1RWI3,I1RZ91,A0A1B0P444,I1RQ70,I1S1Z9,I1REC4,I1RYY6,I1RZS5,I1RB73,I1RYN4,I1RWQ2,Q4IJP1,I1RMT5,A0A1C3YIZ8	0.796996	0.909095	0.0322581
GO:0070925	organelle assembly	P	1	31	93	1870	0.0107527	0.0165775	under	I1RQE7	I1RCL3,I1RFL4,I1RNK2,I1RQE7,I1RRT8,I1RSR3,I1RZZ9,I1S0L4,Q4I830,I1RNQ5,I1RRL4,I1S2E9,V6RTJ8,I1RPA6,I1RX50,I1S2B6,I1RPQ7,I1RT81,V6RGI1,A0A1C3YKL4,I1RZ37,I1RZ40,I1SAM4,I1RN48,I1RN53,A0A1C3YLP0,A0A098DVM4,I1RN61,I1RPP5,Q4I1B1,A0A1B0P444	0.796996	0.909095	0.0322581
GO:0000280	nuclear division	P	1	31	93	1870	0.0107527	0.0165775	under	I1RSL6	I1S020,I1RBW1,A0A1C3YIA8,A0A1B0P444,I1RRM2,I1RSL6,I1RAH9,I1RFN0,I1RRX4,A0A098DSY3,I1RZB4,A0A1C3YL99,I1RN65,I1S0P4,V6RGI1,A0A098D4I9,I1R9W6,I1S444,I1S4P6,I1S7N3,I1RPQ7,P0C431,I1RNF4,I1RB73,I1RYN4,I1RUP2,Q4IBX0,I1RWQ2,Q4IJP1,I1RMT5,I1RTF4	0.796996	0.909095	0.0322581
GO:0003824	catalytic activity	F	42	914	93	1870	0.451613	0.48877	under	I1S4Z7,I1RRG6,A0A1C3YIV0,I1RMK7,I1RQ48,I1RRH1,I1R9N9,A0A098DSA6,I1RN67,I1RBF4,I1RR68,I1S269,A0A098E446,I1RZJ7,I1RTG7,A0A098D8R7,I1S202,A0A1C3YJV7,I1RMW8,A0A098DVZ4,A0A1C3YI53,I1REB5,A0A098DDD2,I1RC11,I1RSK0,I1RJY7,I1RMI4,A0A098DDY0,V6RLM7,I1RCS6,I1REI6,I1RGA6,I1RQA5,I1RMQ3,I1RMH9,V6R3V4,I1RUP9,I1RPR1,I1RW82,I1RRG1,I1RFM4,A0A098E0Z2	I1RYB8,I1S4Z7,A0A1C3YKL8,I1RRG6,A0A0E3SXN6,A0A1C3YI88,A0A1C3YIV0,A0A1C3YK94,I1RE52,I1RMK7,I1RNM7,I1RQ48,I1RWF4,I1RXD9,I1RYU6,I1S9S4,I1RYA0,I1RYC8,V6RQW4,I1REY8,I1RTG5,A0A0E0SE45,I1RPS0,I1RNJ7,A0A098DK15,A0A1C3YI20,I1R9Y4,I1RA49,I1RAU9,I1RAW3,I1RC49,I1RFJ5,I1RRX5,I1RS90,I1RWC9,I1RYX5,I1S2B9,I1S7Y0,I1S911,A0A098D0Y5,A0A098DVM4,A0A0E0S134,A0A1C3YK13,A0A1C3YK90,A0A1C3YLK2,B6E9S1,H5ZV36,I1RA72,I1RBC0,…	0.799921	0.866274	0.0459519
GO:0010605	negative regulation of macromolecule metabolic process	P	3	84	93	1870	0.0322581	0.0449198	under	I1RCS6,I1S219,I1RSK0	A0A1C3YM09,A0A098DPX7,A0A098DRN3,A0A1C3YK48,I1R9W6,I1RNC6,I1RST8,I1RY69,I1RRX4,Q4I2X5,Q4IEV4,V6QT89,I1R9X2,I1RN53,I1RRR4,Q4IF76,I1RAQ5,I1RBC5,I1RWD7,A0A1C3YK18,I1S0N7,A0A1C3YKL4,I1RN48,I1RZ40,I1RZG9,A0A1C3YJA8,I1RED5,I1RRJ6,Q4HTT1,A0A098DDK7,I1RBW1,I1RSI4,I1RYN4,I1S034,Q4IJP1,V6RNM4,I1S788,Q4IMD1,I1RB73,A0A0E0SN30,I1RCS6,I1S810,A0A098DPR9,I1RZM1,I1RXF8,I1S020,I1RG11,I1S219,I1S4P6,I1RPS0,A0A098D8Z…	0.800733	0.911794	0.0357143
GO:0043227	membrane-bounded organelle	C	32	713	93	1870	0.344086	0.381283	under	A0A1C3YKM9,I1RRG6,V6RLM7,I1S4Z7,A0A098D8R7,A0A098DDY0,A0A098E0Z2,A0A1C3YI53,A0A1I9F777,I1RBF4,I1RGA6,I1RNY9,I1RPR1,I1RTG7,I1RZ11,I1RZ89,I1S219,Q4HTT2,Q4IER8,I1RGD4,I1RQA5,I1RJY7,I1RZJ7,I1RCU1,I1RQ48,I1RFM4,I1RVA7,Q4HYB8,I1RZP2,I1RYH9,I1S2C0,I1RSL6	A0A1I9FNW1,A0A098D381,A0A098D4I9,A0A098D5A0,A0A098DET1,A0A098DPE3,A0A098DT48,A0A098DT74,A0A098DXZ6,A0A098E162,A0A0E0RP78,A0A1C3YJK5,A0A1C3YK34,A0A1C3YK39,A0A1C3YKF3,A0A1C3YKH0,A0A1C3YKH2,A0A1C3YKM9,A0A1C3YKS6,A0A1C3YLC3,A0A1C3YLI1,A0A1C3YLP0,A0A1C3YN26,I1RAH9,I1RB74,I1RBB9,I1RBI1,I1RBI6,I1RCB4,I1RCR6,I1RCT9,I1RCU2,I1RCV1,I1RD21,I1RE52,I1RED5,I1REK4,I1RGB2,I1RGB6,I1RJ46,I1RJT5,I1RKB7,I1RLT8,I1RMC0…	0.806488	0.970306	0.0448808
GO:0006401	RNA catabolic process	P	1	32	93	1870	0.0107527	0.0171123	under	I1RRG6	I1R9X2,I1RN53,I1RRR4,Q4IF76,I1RAQ5,I1RBC5,I1RWD7,A0A1C3YK18,I1S0N7,A0A1C3YKL4,I1RN48,I1RZ40,I1RZG9,V6RNM4,I1RDG0,I1RPS0,I1RCG8,I1RZ37,I1RND6,I1S7N3,Q4IMD1,A0A1C3YLK2,I1RDB1,I1REE0,I1RNF4,I1RQB4,A0A098DR47,I1RCU3,Q4HWE2,P0C431,I1S287,I1RRG6	0.807262	0.917657	0.03125
GO:0071705	nitrogen compound transport	P	5	134	93	1870	0.0537634	0.0716578	under	I1RGD4,I1RVA7,I1RN67,A0A1I9F777,I1RQA5	I1RGD3,I1RGD4,I1RSI0,I1RSR3,I1RVA7,A0A098DJJ2,I1RS47,I1S2A8,I1S4L3,Q4HZK7,I1RED8,I1RN67,I1RHZ3,A0A098DSY3,I1RJS5,I1RMY3,I1RNG5,I1RQL6,I1RSL8,I1RTG3,I1RYJ8,A0A098DDK7,A0A0E0SPD4,Q4HY71,I1RA70,I1RD22,I1RPP3,I1REX4,I1RX50,A0A0E0S134,I1RRC6,I1RZJ5,I1RBC4,I1RYL5,I1RQ23,A0A1C3YN27,I1RZP1,Q4I2J8,A0A098DVM4,A0A0E0S1S6,A0A1C3YHM4,I1RSP4,I1S5R2,I1S9Z3,I1RBE6,I1RFS5,V6RM66,A0A0E0SGM3,A0A1C3YJ41,A0A1C3YK51,I…	0.811407	0.920795	0.0373134
GO:0048522	positive regulation of cellular process	P	3	86	93	1870	0.0322581	0.0459893	under	I1S219,Q4HYB8,A0A1C3YMA1	A0A098DG50,A0A0E0SGT0,I1RBC5,I1RRR4,V6RDH3,I1RSW5,I1RYX8,I1S0S6,I1RDZ5,I1RBS5,A0A1C3YI28,A0A098E4P3,A0A1C3YIA8,P0C431,A0A0E0SEM1,I1RFZ8,I1RB73,Q4IEV4,A0A098DQU9,A0A1B0P444,I1RTG3,I1RUP2,I1RZM1,I1RP88,I1RST8,I1S219,A0A1C3YM09,I1RY69,V6R223,A0A1C3YK18,I1RAI8,I1S247,I1RKG1,A0A1C3YM49,I1R9W6,I1RC95,I1RCL5,I1RDB1,I1S2G9,Q4I5I4,V6QWX8,V6RNM4,A0A0E0RV94,I1RAS5,I1RBB0,I1S270,I1S8E0,A0A098DPX7,A0A1C3YL99,…	0.813735	0.92162	0.0348837
GO:0019222	regulation of metabolic process	P	8	204	93	1870	0.0860215	0.109091	under	A0A1I9F777,A0A098D8R7,I1RCS6,I1S219,Q4HYB8,A0A1C3YMA1,I1RSK0,A0A098E446	I1RRX4,A0A1C3YM09,A0A098DPX7,I1RB73,I1RY69,A0A098DRN3,A0A1C3YK48,I1R9W6,I1RNC6,I1RST8,A0A098DG50,Q4I2X5,Q4IEV4,V6QT89,I1R9X2,I1RN53,I1RRR4,Q4IF76,A0A0E0SGT0,I1RAQ5,I1RBC5,I1RWD7,A0A1C3YK18,I1S0N7,A0A1C3YKL4,I1RN48,I1RZ40,I1RZG9,A0A1C3YJA8,A0A1C3YL99,I1RWQ2,I1RED5,I1RRJ6,Q4HTT1,A0A098DDK7,I1RBW1,I1RSI4,I1RYN4,I1S034,Q4IJP1,A0A1C3YJG6,A0A1C3YLB8,A0A1I9F777,I1RB11,I1RKD0,I1RLS1,I1RQP1,I1RRD2,I1RWF3,…	0.814906	0.92162	0.0392157
GO:0006417	regulation of translation	P	1	33	93	1870	0.0107527	0.0176471	under	A0A1C3YMA1	A0A098DNE2,A0A0E0RVZ1,I1RCJ7,I1RCM3,I1RFQ7,I1RM82,I1RNR2,I1RP27,I1RPU3,I1RSK1,I1S0N4,I1RYS0,I1RBS0,I1RBS5,I1RFZ8,A0A098DPR9,I1RBC5,I1RZM1,V6R223,A0A1C3YKN3,A0A1C3YKL4,A0A1C3YMA1,D5L6Z3,I1RD22,I1RRV1,I1RN61,I1RZ40,I1SAM4,I1RSV9,P0C431,I1RQ81,A0A0E0RV94,I1RN65	0.817014	0.922148	0.030303
GO:0030427	site of polarized growth	C	1	33	93	1870	0.0107527	0.0176471	under	A0A1I9F9C1	A0A098DYT7,A0A1C3YIA8,A0A1C3YLS7,I1RAI8,I1RLX5,I1RMJ1,I1RN65,I1RTG5,I1RWQ2,I1S0N8,Q4HY71,V6R476,V6RB81,A0A098DPR9,A0A1C3YL99,I1RBB2,I1S1Z9,I1S8E0,A0A1C3YIZ8,A0A1I9F9C1,I1RBB0,I1RCJ9,I1RNF4,I1RPQ7,I1RSR3,I1RWI3,I1RZ91,I1S034,Q4INI2,I1RT41,I1RT81,I1RST4,I1RZ37	0.817014	0.97535	0.030303
GO:0140110	transcription regulator activity	F	1	33	93	1870	0.0107527	0.0176471	under	A0A098D8R7	A0A098D8R7,A0A098DDB6,A0A0E0RVW9,A0A0E0SMY1,A0A1C3YIK5,A0A1C3YK28,I1RAP1,I1RSL0,I1S788,I1RC15,Q4I5I4,I1RNI6,A0A098DRN3,I1RR61,I1S0C6,I1RAR2,I1RNC6,I1RKR6,V6QWX8,A0A1C3YJA8,A0A1C3YK48,A0A0E0SN30,I1RB11,I1RQL4,I1RRD2,A0A1C3YIJ2,I1RSI4,I1RWP4,I1RB73,I1RY69,I1S0F5,I1S0G0,Q4IBR4	0.817014	0.880726	0.030303
GO:0006325	chromatin organization	P	2	61	93	1870	0.0215054	0.0326203	under	I1S219,Q4HYB8	A0A1C3YM09,I1RRX4,Q4I2X5,Q4IEV4,V6QT89,Q4INZ9,I1RBC5,I1RRJ6,I1S0N8,I1S788,A0A098DX13,I1RTG3,I1S219,Q4HYB8,A0A098E4P3,A0A1C3YJA8,I1RT41,Q4I948,Q4ICA8,Q4IMD1,Q4IBR4,A0A098DZN5,I1R9W6,I1RDB1,I1RKD0,I1RN78,I1RNI6,I1S086,Q4IPI4,I1RED5,Q4HTT1,A0A098DDK7,I1RBW1,I1RSI4,I1RYN4,I1S034,Q4IJP1,P0C431,A0A0E0SPD4,A0A1C3YJZ2,I1RB36,I1RQE9,I1RXE5,I1S0R2,I1S7I6,I1RY69,A0A1C3YL99,I1S020,I1RG11,A0A098DPX7,I1RST8,I1…	0.818147	0.922148	0.0327869
GO:0006886	intracellular protein transport	P	4	112	93	1870	0.0430108	0.059893	under	I1RGD4,I1RVA7,I1RN67,I1RQA5	I1RGD3,I1RGD4,I1RSI0,I1RSR3,I1RVA7,A0A098DJJ2,I1RS47,I1S2A8,I1S4L3,Q4HZK7,I1RED8,I1RN67,A0A098DSY3,I1RJS5,I1RMY3,I1RNG5,I1RQL6,I1RSL8,I1RTG3,I1RYJ8,A0A098DDK7,A0A0E0SPD4,Q4HY71,I1RA70,I1RD22,I1RPP3,I1REX4,I1RX50,A0A0E0S134,I1RRC6,I1RZJ5,I1RBC4,I1RYL5,I1RQ23,A0A1C3YN27,I1RZP1,Q4I2J8,A0A098DVM4,A0A0E0S1S6,A0A1C3YHM4,I1RSP4,I1S5R2,I1S9Z3,I1RBE6,I1RFS5,V6RM66,I1S0N8,I1RYD5,I1RC71,I1RRW0,A0A098E4K5,I1…	0.821795	0.923487	0.0357143
GO:0072594	establishment of protein localization to organelle	P	2	62	93	1870	0.0215054	0.0331551	under	I1RGD4,I1RQA5	I1RGD3,I1RGD4,A0A098DJJ2,A0A098DSY3,I1RJS5,I1RMY3,I1RNG5,I1RQL6,I1RSL8,I1RTG3,I1RYJ8,I1REX4,A0A0E0S134,I1RRC6,I1RZJ5,I1RBC4,I1RYL5,I1RQ23,A0A1C3YN27,I1RZP1,Q4I2J8,A0A098DVM4,A0A0E0S1S6,A0A1C3YHM4,I1RSP4,I1S5R2,I1S9Z3,I1RBE6,I1RFS5,V6RM66,I1RYD5,I1RC71,I1RRW0,A0A1C3YIX0,A0A1I9F7W2,I1RBS5,I1RJT9,I1RNJ5,I1RT38,I1S8F0,Q4HZ95,Q4I099,Q4ICM9,I1RCB2,I1RQ41,I1S235,P0C431,A0A1C3YML2,A0A098DJC8,I1S074,Q4IJW…	0.825246	0.923487	0.0322581
GO:0017038	protein import	P	1	34	93	1870	0.0107527	0.0181818	under	I1RQA5	A0A098DJJ2,A0A098DSY3,I1RJS5,I1RMY3,I1RNG5,I1RQL6,I1RSL8,I1RTG3,I1RYJ8,I1REX4,I1RYD5,I1RC71,I1RRW0,A0A1C3YIX0,A0A1I9F7W2,I1RBS5,I1RJT9,I1RNJ5,I1RT38,I1S8F0,Q4HZ95,Q4I099,Q4ICM9,P0C431,A0A1C3YML2,Q4IJW4,Q4IPZ1,I1RVN1,A0A1C3YK11,I1RQA5,I1RZI8,Q4IK03,V6R1X4,A0A098E4P3	0.826278	0.923487	0.0294118
GO:0034248	regulation of cellular amide metabolic process	P	1	34	93	1870	0.0107527	0.0181818	under	A0A1C3YMA1	A0A0E0RV94,I1RN65,A0A098DNE2,A0A0E0RVZ1,I1RCJ7,I1RCM3,I1RFQ7,I1RM82,I1RNR2,I1RP27,I1RPU3,I1RSK1,I1S0N4,I1RYS0,I1RBS0,I1RBS5,I1RFZ8,A0A098DPR9,I1RBC5,I1RZM1,V6R223,A0A1C3YKN3,A0A1C3YKL4,A0A1C3YMA1,D5L6Z3,I1RD22,I1RRV1,I1RN61,I1RZ40,I1SAM4,I1RNI6,I1RSV9,P0C431,I1RQ81	0.826278	0.923487	0.0294118
GO:0051321	meiotic cell cycle	P	1	34	93	1870	0.0107527	0.0181818	under	I1RZL3	I1RBW1,A0A0E0RW49,I1RFN0,I1RRM2,A0A098D4I9,I1R9W6,I1S444,I1S4P6,I1S7N3,P0C431,A0A098DRN3,A0A1C3YL99,I1RPA6,I1RPS2,I1RSR3,I1RZL3,I1RT41,I1RWI3,I1RZ91,A0A1B0P444,I1RQ70,I1S1Z9,I1REC4,I1RYY6,I1RZS5,I1RB73,I1RYN4,I1RY69,I1RML0,I1RZQ6,I1RWQ2,Q4IJP1,I1RMT5,A0A1C3YIZ8	0.826278	0.923487	0.0294118
GO:0051276	chromosome organization	P	3	89	93	1870	0.0322581	0.0475936	under	I1S219,Q4HYB8,I1RSL6	I1S020,A0A1C3YM09,I1RRX4,Q4I2X5,Q4IEV4,V6QT89,Q4INZ9,A0A098E508,A0A0E0SMT9,I1S4P6,A0A0E0RW49,A0A1C3YKN3,I1RRJ6,I1S788,A0A098DCF9,I1RPS0,I1S0P4,I1RBC5,I1S0N8,A0A098DX13,I1RTG3,I1S219,Q4HYB8,A0A098E4P3,A0A1C3YJA8,I1RT41,Q4I948,Q4ICA8,Q4IMD1,A0A098DPT9,I1RAH9,I1RSI4,A0A1C3YK48,I1RML0,Q4IBR4,A0A098DZN5,I1R9W6,I1RDB1,I1RKD0,I1RN78,I1RNI6,I1S086,Q4IPI4,I1RED5,Q4HTT1,A0A098DDK7,I1RBW1,I1RYN4,I1S034,Q4IJ…	0.831908	0.925359	0.0337079
GO:0010468	regulation of gene expression	P	6	162	93	1870	0.0645161	0.086631	under	A0A1I9F777,A0A098D8R7,I1RCS6,I1S219,Q4HYB8,A0A1C3YMA1	A0A098DPX7,I1RB73,I1RY69,A0A098DRN3,A0A1C3YK48,I1R9W6,I1RNC6,I1RST8,A0A1C3YM09,I1RRX4,Q4I2X5,Q4IEV4,V6QT89,I1R9X2,I1RN53,I1RRR4,Q4IF76,I1RAQ5,I1RBC5,I1RWD7,A0A1C3YK18,I1S0N7,A0A1C3YKL4,I1RN48,I1RZ40,I1RZG9,A0A1C3YJA8,I1RED5,I1RRJ6,Q4HTT1,A0A098DDK7,I1RBW1,I1RSI4,I1RYN4,I1S034,Q4IJP1,A0A1C3YJG6,A0A1C3YLB8,A0A1I9F777,I1RB11,I1RKD0,I1RLS1,I1RQP1,I1RRD2,I1RWF3,I1RWI3,I1RZ85,Q4HWE2,Q4IPI4,Q4IQX3,I1RAY…	0.833006	0.925359	0.037037
GO:0006468	protein phosphorylation	P	1	35	93	1870	0.0107527	0.0187166	under	I1RSK0	P0C431,I1RQN9,A0A098DG50,A0A0E0SGT0,A0A1C3YIZ8,I1S0S6,I1RP88,I1RN54,A0A0E0SE45,I1RZM1,I1RAI8,I1RMH2,I1RKG1,I1RAE0,I1RWQ2,A0A098DR47,A0A0E0RV94,I1RT81,I1RZ37,I1RD55,I1RZQ6,A0A0E0SEM1,A0A098DPX7,A0A0E0SKT2,A0A1C3YKS2,A0A1C3YML2,I1RA20,I1RAY2,I1RH87,I1RQ67,I1RSK0,I1RSW5,I1RT36,I1S050,V6RRU8	0.835078	0.925359	0.0285714
GO:0048285	organelle fission	P	1	35	93	1870	0.0107527	0.0187166	under	I1RSL6	I1S020,I1RB74,I1RTF4,I1RBW1,A0A1C3YIA8,A0A1B0P444,I1RRM2,I1RSL6,I1RAH9,I1RFN0,I1RRX4,A0A098DSY3,I1RZB4,A0A1C3YL99,I1RN65,I1S0P4,V6RGI1,A0A098D4I9,I1R9W6,I1S444,I1S4P6,I1S7N3,I1RPQ7,P0C431,I1RCK2,I1RSP4,Q4IBU4,I1RNF4,I1RB73,I1RYN4,I1RUP2,Q4IBX0,I1RWQ2,Q4IJP1,I1RMT5	0.835078	0.925359	0.0285714
GO:0050896	response to stimulus	P	7	186	93	1870	0.0752688	0.0994652	under	I1RSK0,I1RVA7,I1RRH1,Q4HYB8,I1RRG6,I1S202,I1RRG1	I1RSK0,A0A0E0SE45,I1RQL4,P0C431,I1RQN9,A0A098DG50,I1RJS2,I1RYN4,I1RZP1,A0A0E0SGT0,A0A1C3YIZ8,I1S0S6,A0A1C3YKL4,A0A1C3YJA8,I1RBW1,A0A098E508,A0A0E0SMT9,A0A098DPT9,I1RFJ2,I1RRJ6,I1S4P6,A0A098DCF9,Q4IJP1,A0A098D4I9,I1RSI4,I1S788,I1S0D5,I1RRL4,A0A0E0SK74,A0A098DGQ1,I1RKP1,I1RYL5,I1S235,I1RNG6,I1RS52,I1RVA7,A0A098DQJ8,A0A098DSX2,I1RZ37,I1RZM1,I1S071,A0A098DTD1,A0A098E4P3,A0A0E0RUI9,A0A0E0RW49,I1RFV1,I…	0.835897	0.925359	0.0376344
GO:0034613	cellular protein localization	P	5	139	93	1870	0.0537634	0.0743316	under	I1RGD4,I1RVA7,I1RN67,I1RQA5,A0A1I9F9C1	I1RGD3,I1RGD4,I1RSI0,I1RSR3,I1RVA7,A0A098DJJ2,I1RS47,I1S2A8,I1S4L3,Q4HZK7,I1RED8,I1RN67,I1S7W2,A0A098DSY3,I1RJS5,I1RMY3,I1RNG5,I1RQL6,I1RSL8,I1RTG3,I1RYJ8,A0A098DDK7,A0A0E0SPD4,Q4HY71,I1RA70,I1RD22,I1RPP3,I1REX4,I1RX50,A0A0E0S134,I1RRC6,I1RZJ5,I1RBC4,I1RYL5,I1RQ23,A0A1C3YN27,I1RZP1,Q4I2J8,A0A098DVM4,A0A0E0S1S6,A0A1C3YHM4,I1RSP4,I1S5R2,I1S9Z3,I1RBE6,I1RFS5,V6RM66,A0A0E0SGM3,A0A1C3YJ41,A0A1C3YK51,I…	0.836302	0.925359	0.0359712
GO:0008652	cellular amino acid biosynthetic process	P	2	64	93	1870	0.0215054	0.0342246	under	I1RZJ7,A0A098E446	I1RFK3,A0A1C3YI49,I1RBE7,I1RPW1,V6RQW4,I1RNG4,I1S1W8,A0A098DEP8,A0A1C3YIV7,I1RCB4,I1RM26,I1RPW2,I1RVX9,I1RYU5,I1RZT0,V6S110,I1RSZ9,V6RDH3,A0A098DH82,I1RC39,I1RCV1,I1RW06,I1S4D0,V6RY56,I1RMM8,I1RTG4,I1RZJ7,A0A098D381,I1RCZ9,I1RDE7,I1RK93,V6RKN5,I1REG8,I1RG66,I1RQE1,I1RYQ4,I1RCR6,A0A1C3YLI1,A0A1C3YM35,I1RNI6,I1RW43,I1RXH2,I1RY49,Q4I1N3,I1S0I3,I1RBY9,I1S099,A0A098DUS9,I1RRF5,I1RYX6,A0A098DXZ6,I1S241…	0.838712	0.926484	0.03125
GO:0005789	endoplasmic reticulum membrane	C	1	36	93	1870	0.0107527	0.0192513	under	I1RQ48	A0A098DXV2,I1R9N7,I1RNF4,I1RQB4,I1RST8,A0A0E0S134,I1RR35,I1RAZ1,I1RUP5,I1RQ41,I1RQ48,V6QUV7,I1R9U9,I1RCB2,A0A1C3YI28,A0A1C3YI83,A0A1C3YIL0,I1RA43,I1RAH0,I1RBC0,I1RD46,I1RDB2,I1RFI3,I1RMM6,I1RMU7,I1RNP7,I1RRY3,I1RTB1,I1RWF4,I1RYN4,I1RZE7,I1S051,I1S0Y1,I1S287,Q4IEA7,V6RPN0	0.843436	0.997787	0.0277778
GO:0006357	regulation of transcription from RNA polymerase II promoter	P	2	65	93	1870	0.0215054	0.0347594	under	Q4HYB8,A0A098D8R7	A0A098DPX7,A0A098DRN3,A0A1C3YK48,I1R9W6,I1RNC6,I1RST8,I1RY69,A0A1C3YJA8,A0A1C3YM49,I1RC95,I1RCL5,I1RDB1,I1RTG3,I1S2G9,Q4I5I4,Q4IEV4,V6QWX8,V6RNM4,A0A098D8Z6,P0C431,I1RBY8,I1RQL4,I1S810,A0A098D226,A0A0E0SPD4,Q4HYB8,V6RVG3,A0A098DZN5,I1RC80,I1RKR6,I1S0F5,I1S0N8,I1S0G0,I1RB73,I1RNI6,A0A1C3YL99,I1RQ67,I1RAE0,I1RN78,I1RXF8,A0A098D8R7,A0A098DDB6,A0A0E0RN05,A0A0E0RVW9,A0A0E0SEM1,A0A0E0SMY1,A0A1C3YIK5,A0…	0.845091	0.931443	0.0307692
GO:0033036	macromolecule localization	P	6	165	93	1870	0.0645161	0.0882353	under	I1RGD4,I1RVA7,I1RN67,A0A1I9F777,A0A1I9F9C1,I1RQA5	I1RGD3,I1RGD4,I1RSI0,I1RSR3,I1RVA7,A0A098DJJ2,I1RS47,I1S2A8,I1S4L3,Q4HZK7,I1RED8,I1RN67,A0A0E0SK74,I1S7W2,A0A098DSY3,I1RJS5,I1RMY3,I1RNG5,I1RQL6,I1RSL8,I1RTG3,I1RYJ8,I1RBC5,I1RCJ9,A0A098DDK7,A0A0E0SPD4,Q4HY71,I1RA70,I1RD22,I1RPP3,I1REX4,I1RX50,A0A0E0S134,I1RRC6,I1RZJ5,I1RBC4,I1RYL5,I1RQ23,A0A1C3YN27,I1RZP1,Q4I2J8,A0A098DVM4,A0A0E0S1S6,A0A1C3YHM4,I1RSP4,I1S5R2,I1S9Z3,I1RBE6,I1RFS5,V6RM66,I1RY25,A0…	0.846003	0.931443	0.0363636
GO:0048518	positive regulation of biological process	P	3	92	93	1870	0.0322581	0.0491979	under	I1S219,Q4HYB8,A0A1C3YMA1	A0A098DG50,A0A0E0SGT0,I1RBC5,I1RRR4,V6RDH3,I1RSW5,I1RYX8,I1S0S6,I1RDZ5,I1RBS5,A0A1C3YI28,A0A098E4P3,A0A1C3YIA8,P0C431,A0A0E0SEM1,I1RFZ8,I1RB73,Q4IEV4,A0A098DQU9,A0A1B0P444,I1RTG3,I1RUP2,I1RZM1,I1RP88,I1RST8,I1S219,A0A1C3YM09,I1RY69,V6R223,A0A1C3YK18,I1RAI8,I1S247,I1RKG1,A0A1C3YM49,I1R9W6,I1RC95,I1RCL5,I1RDB1,I1S2G9,Q4I5I4,V6QWX8,V6RNM4,A0A0E0RV94,I1RAS5,I1RBB0,I1S270,I1S8E0,A0A098DPX7,A0A1C3YL99,…	0.848561	0.932681	0.0326087
GO:0006950	response to stress	P	5	142	93	1870	0.0537634	0.0759358	under	I1RSK0,I1RRH1,Q4HYB8,I1RRG6,I1S202	I1RSK0,P0C431,A0A098DG50,I1RQL4,I1RBW1,A0A098E508,A0A0E0SMT9,A0A098DPT9,I1RFJ2,I1RRJ6,I1S4P6,A0A098DCF9,Q4IJP1,A0A098D4I9,I1RSI4,I1S788,I1S0D5,A0A0E0SK74,A0A098DGQ1,I1RKP1,I1RYL5,I1S235,A0A098DTD1,A0A098E4P3,A0A0E0RUI9,A0A0E0RW49,I1RFV1,I1RPP5,I1RQP1,I1RRH1,I1RRM2,I1RT41,Q4HTT1,Q4HYB8,Q4I948,Q4ICA8,Q4IEV4,Q4IPI4,Q4IQX3,I1RWQ2,A0A098DDK7,A0A098E4K5,A0A098E162,I1RBI6,I1RC95,I1RDB1,I1RRN5,I1RA10,A0A…	0.849932	0.932681	0.0352113
GO:0005783	endoplasmic reticulum	C	2	66	93	1870	0.0215054	0.0352941	under	I1RQ48,I1S4Z7	I1RNF4,I1RQB4,A0A0E0S134,I1RR35,A0A098DXV2,I1RV63,I1S235,Q4I5R9,A0A1C3YI28,A0A1C3YI83,A0A1C3YIL0,I1RA43,I1RAH0,I1RBC0,I1RD46,I1RDB2,I1RFI3,I1RMM6,I1RMU7,I1RNP7,I1RRY3,I1RTB1,I1RWF4,I1RYN4,I1RZE7,I1S051,I1S0Y1,I1S287,Q4IEA7,V6RPN0,I1R9N7,I1RAZ1,I1RQ41,I1RQ48,V6QUV7,I1RCB2,A0A0E0S9Q2,I1RTB8,I1RYL5,I1RUP5,I1RST8,I1RZP1,I1RQN8,I1RRC8,I1R9U9,A0A098DF44,A0A098DMU3,I1RAH2,I1RBH5,I1RCY1,I1REY8,I1RJT9,I1R…	0.851243	0.997787	0.030303
GO:0006508	proteolysis	P	4	118	93	1870	0.0430108	0.0631016	under	I1S202,A0A098D8R7,A0A1C3YJV7,I1R9N9	A0A098E508,A0A0E0SMT9,I1RAU6,I1RYZ9,I1S0N8,V6RGI1,A0A098DXV2,I1RRS8,I1RNF4,I1S202,Q4IA56,A0A098D226,A0A1C3YJ90,A0A1C3YK17,A0A1C3YL44,I1R9Y9,I1RC22,I1REE0,I1RGF1,I1RJS5,I1RTJ1,I1RUN8,I1RUQ5,I1RWJ6,I1RX70,V6QV09,V6RVG3,A0A1C3YK08,I1RZD3,I1RBE6,I1RFS5,V6RM66,A0A098E4P3,A0A1C3YKQ2,A0A098DT74,A0A1C3YI28,A0A1C3YIL0,I1RA43,I1RAN2,I1RKK0,I1RMM9,I1RN08,I1RNP7,I1RQ26,I1RRY3,I1S0M2,I1RDZ5,I1RZZ6,A0A0E0SPD4,…	0.852233	0.933665	0.0338983
GO:0034654	nucleobase-containing compound biosynthetic process	P	6	168	93	1870	0.0645161	0.0898396	under	I1RBF4,A0A1I9F777,A0A098D8R7,Q4HYB8,I1RCS6,I1S219	A0A098DPX7,I1RB73,I1RY69,A0A098DRN3,A0A1C3YK48,I1R9W6,I1RNC6,I1RST8,A0A1C3YM09,I1RRX4,Q4I2X5,Q4IEV4,V6QT89,A0A1C3YJA8,I1S4P6,I1RC15,I1RAR2,A0A1C3YIR8,I1RG11,I1RZB5,I1RJZ5,V6QWX8,I1RBC5,V6QUE6,A0A0E0SN30,A0A098DMF8,Q4IMD1,I1RLT8,I1RBF4,I1RS25,V6QVH8,I1S1W3,I1RBE4,Q4HXF0,I1RPK0,A0A0E0SMR8,A0A1C3YI05,I1RFM6,I1RVY2,I1RXB1,I1RXV9,I1RYI7,I1RYJ7,I1S886,I1RMG6,I1RXB0,I1RED5,I1RRJ6,Q4HTT1,A0A098DDK7,I1RBW…	0.858184	0.936359	0.0357143
GO:0010608	posttranscriptional regulation of gene expression	P	1	38	93	1870	0.0107527	0.0203209	under	A0A1C3YMA1	A0A0E0RV94,I1RN65,A0A098DNE2,A0A0E0RVZ1,I1RCJ7,I1RCM3,I1RFQ7,I1RM82,I1RNR2,I1RP27,I1RPU3,I1RSK1,I1S0N4,I1RYS0,I1RBS0,I1RBS5,I1RFZ8,A0A098DPR9,I1RBC5,I1RZM1,I1RXF8,V6R223,I1RWP4,I1RCG8,I1RN53,A0A1C3YKN3,A0A1C3YKL4,A0A1C3YMA1,D5L6Z3,I1RD22,I1RRV1,I1RN61,I1RZ40,I1SAM4,I1RSV9,A0A098DR47,P0C431,I1RQ81	0.858916	0.936359	0.0263158
GO:0048193	Golgi vesicle transport	P	1	38	93	1870	0.0107527	0.0203209	under	I1RGD4	I1RGD3,I1RGD4,I1RRC8,I1RE44,I1RGC1,I1RN70,I1RP87,I1RQN8,I1RUN9,I1RWQ2,I1RWZ9,I1RYU6,I1RZ84,I1S9S4,I1RAH5,I1RZP1,I1S287,V6RXW9,I1RRL4,A0A1C3YLS7,I1RMJ1,I1RQ70,I1RWI3,A0A098DVM4,A0A1C3YHM4,A0A0E0SGM3,I1S9Z3,V6RKE4,I1RXT2,I1RUQ0,I1S2B6,Q4I963,I1RQD6,A0A1C3YJ90,I1S218,A0A098DQU9,I1RQC4,I1S1Z9	0.858916	0.936359	0.0263158
GO:0098827	endoplasmic reticulum subcompartment	C	1	38	93	1870	0.0107527	0.0203209	under	I1RQ48	A0A1C3YI28,A0A1C3YI83,A0A1C3YIL0,I1RA43,I1RAH0,I1RBC0,I1RD46,I1RDB2,I1RFI3,I1RMM6,I1RMU7,I1RNP7,I1RRY3,I1RTB1,I1RWF4,I1RYN4,I1RZE7,I1S051,I1S0Y1,I1S287,Q4IEA7,V6RPN0,A0A0E0S9Q2,I1RTB8,A0A098DXV2,I1R9N7,I1RNF4,I1RQB4,I1RST8,A0A0E0S134,I1RR35,I1RAZ1,I1RUP5,I1RQ41,I1RQ48,V6QUV7,I1R9U9,I1RCB2	0.858916	0.997787	0.0263158
GO:0070727	cellular macromolecule localization	P	5	146	93	1870	0.0537634	0.0780749	under	I1RGD4,I1RVA7,I1RN67,A0A1I9F9C1,I1RQA5	I1RGD3,I1RGD4,I1RSI0,I1RSR3,I1RVA7,A0A098DJJ2,I1RS47,I1S2A8,I1S4L3,Q4HZK7,I1RED8,I1RN67,I1S7W2,A0A098DSY3,I1RJS5,I1RMY3,I1RNG5,I1RQL6,I1RSL8,I1RTG3,I1RYJ8,A0A098DDK7,A0A0E0SPD4,Q4HY71,I1RA70,I1RD22,I1RPP3,I1REX4,I1RX50,A0A0E0S134,I1RRC6,I1RZJ5,I1RBC4,I1RYL5,I1RQ23,A0A1C3YN27,I1RZP1,Q4I2J8,A0A098DVM4,A0A0E0S1S6,A0A1C3YHM4,I1RSP4,I1S5R2,I1S9Z3,I1RBE6,I1RFS5,V6RM66,A0A0E0SGM3,A0A1C3YJ41,A0A1C3YK51,I…	0.866658	0.943252	0.0342466
GO:0043085	positive regulation of catalytic activity	P	1	40	93	1870	0.0107527	0.0213904	under	I1RVA7	A0A098DG50,A0A0E0SGT0,A0A1C3YI28,A0A098E4P3,A0A1C3YK18,I1RAI8,A0A1B0P444,A0A1C3YI83,I1RJT9,I1RQD6,I1RYS6,I1RZD3,A0A098DDH9,A0A098DQU9,A0A1C3YHM4,A0A1C3YKX2,I1REK3,I1RN61,I1RNR2,I1RVA7,I1RWA9,I1RYJ8,I1RYU6,I1RZ84,I1RZP1,I1S9S4,A0A0E0RV94,I1RZQ6,I1RT81,P0C431,I1RM35,A0A1C3YIZ8,A0A0E0SEM1,I1RBW1,I1RBG4,A0A0E0SPD4,I1RGB6,I1RMH2,I1RML4,I1RYX8	0.87288	0.946221	0.025
GO:0006364	rRNA processing	P	1	40	93	1870	0.0107527	0.0213904	under	I1S2C0	I1RAU6,I1RRQ3,I1RRQ6,I1RZK6,I1S2C0,Q4IPI1,I1R9V7,I1RAZ8,I1RBG9,I1RNC1,I1S1X9,Q4IEK8,V6R3X5,V6RMW6,V6RRU8,A0A1C3YHP0,I1RNK2,I1RPY1,I1RQA2,I1RND6,I1RPS0,I1S0R7,I1RML0,I1S2E9,I1RE00,I1S0N8,Q4I5I4,A0A0E0RP78,A0A1C3YL99,I1RSS4,I1RTF4,I1RWH4,I1S0L3,I1S2E8,I1S810,Q4HWE2,Q4I830,Q4I948,Q4IF76,V6QUW4	0.87288	0.946221	0.025
GO:0060255	regulation of macromolecule metabolic process	P	7	196	93	1870	0.0752688	0.104813	under	A0A1I9F777,A0A098D8R7,I1RCS6,I1S219,Q4HYB8,A0A1C3YMA1,I1RSK0	I1RRX4,A0A1C3YM09,A0A098DPX7,I1RB73,I1RY69,A0A098DRN3,A0A1C3YK48,I1R9W6,I1RNC6,I1RST8,A0A098DG50,Q4I2X5,Q4IEV4,V6QT89,I1R9X2,I1RN53,I1RRR4,Q4IF76,A0A0E0SGT0,I1RAQ5,I1RBC5,I1RWD7,A0A1C3YK18,I1S0N7,A0A1C3YKL4,I1RN48,I1RZ40,I1RZG9,A0A1C3YJA8,I1RWQ2,I1RED5,I1RRJ6,Q4HTT1,A0A098DDK7,I1RBW1,I1RSI4,I1RYN4,I1S034,Q4IJP1,A0A1C3YJG6,A0A1C3YLB8,A0A1I9F777,I1RB11,I1RKD0,I1RLS1,I1RQP1,I1RRD2,I1RWF3,I1RWI3,I1RZ…	0.873653	0.946221	0.0357143
GO:0001883	purine nucleoside binding	F	1	41	93	1870	0.0107527	0.0219251	under	I1RGA6	A0A098D0Y5,A0A098DPS3,A0A098DVM4,A0A0E0S134,A0A1C3YHT4,A0A1C3YK13,A0A1C3YK90,A0A1C3YLK2,A0A1C3YLX2,B6E9S1,H5ZV36,I1RA72,I1RBC0,I1RBS4,I1RC00,I1RCK2,I1RGA6,I1RMF2,I1RMJ7,I1RMW3,I1RPQ7,I1RQ70,I1RR35,I1RRC8,I1RRV1,I1RSP4,I1RSQ4,I1RSR3,I1RT81,I1RTF0,I1RTG9,I1RWD7,I1RWX5,I1RYH0,I1RYW3,I1RZD9,I1RZY4,I1S287,Q5I2J3,Q7Z9J7,V6R476	0.87934	0.920333	0.0243902
GO:0032550	purine ribonucleoside binding	F	1	41	93	1870	0.0107527	0.0219251	under	I1RGA6	A0A098D0Y5,A0A098DPS3,A0A098DVM4,A0A0E0S134,A0A1C3YHT4,A0A1C3YK13,A0A1C3YK90,A0A1C3YLK2,A0A1C3YLX2,B6E9S1,H5ZV36,I1RA72,I1RBC0,I1RBS4,I1RC00,I1RCK2,I1RGA6,I1RMF2,I1RMJ7,I1RMW3,I1RPQ7,I1RQ70,I1RR35,I1RRC8,I1RRV1,I1RSP4,I1RSQ4,I1RSR3,I1RT81,I1RTF0,I1RTG9,I1RWD7,I1RWX5,I1RYH0,I1RYW3,I1RZD9,I1RZY4,I1S287,Q5I2J3,Q7Z9J7,V6R476	0.87934	0.920333	0.0243902
GO:0019001	guanyl nucleotide binding	F	1	41	93	1870	0.0107527	0.0219251	under	I1RGA6	A0A098D0Y5,A0A098DPS3,A0A098DVM4,A0A0E0S134,A0A1C3YHT4,A0A1C3YK13,A0A1C3YK90,A0A1C3YLK2,A0A1C3YLX2,B6E9S1,H5ZV36,I1RA72,I1RBC0,I1RBS4,I1RC00,I1RCK2,I1RGA6,I1RMF2,I1RMJ7,I1RMW3,I1RPQ7,I1RQ70,I1RR35,I1RRC8,I1RRV1,I1RSP4,I1RSQ4,I1RSR3,I1RT81,I1RTF0,I1RTG9,I1RWD7,I1RWX5,I1RYH0,I1RYW3,I1RZD9,I1RZY4,I1S287,Q5I2J3,Q7Z9J7,V6R476	0.87934	0.920333	0.0243902
GO:0032561	guanyl ribonucleotide binding	F	1	41	93	1870	0.0107527	0.0219251	under	I1RGA6	A0A098D0Y5,A0A098DPS3,A0A098DVM4,A0A0E0S134,A0A1C3YHT4,A0A1C3YK13,A0A1C3YK90,A0A1C3YLK2,A0A1C3YLX2,B6E9S1,H5ZV36,I1RA72,I1RBC0,I1RBS4,I1RC00,I1RCK2,I1RGA6,I1RMF2,I1RMJ7,I1RMW3,I1RPQ7,I1RQ70,I1RR35,I1RRC8,I1RRV1,I1RSP4,I1RSQ4,I1RSR3,I1RT81,I1RTF0,I1RTG9,I1RWD7,I1RWX5,I1RYH0,I1RYW3,I1RZD9,I1RZY4,I1S287,Q5I2J3,Q7Z9J7,V6R476	0.87934	0.920333	0.0243902
GO:0005525	GTP binding	F	1	41	93	1870	0.0107527	0.0219251	under	I1RGA6	A0A098D0Y5,A0A098DPS3,A0A098DVM4,A0A0E0S134,A0A1C3YHT4,A0A1C3YK13,A0A1C3YK90,A0A1C3YLK2,A0A1C3YLX2,B6E9S1,H5ZV36,I1RA72,I1RBC0,I1RBS4,I1RC00,I1RCK2,I1RGA6,I1RMF2,I1RMJ7,I1RMW3,I1RPQ7,I1RQ70,I1RR35,I1RRC8,I1RRV1,I1RSP4,I1RSQ4,I1RSR3,I1RT81,I1RTF0,I1RTG9,I1RWD7,I1RWX5,I1RYH0,I1RYW3,I1RZD9,I1RZY4,I1S287,Q5I2J3,Q7Z9J7,V6R476	0.87934	0.920333	0.0243902
GO:0044428	nuclear part	C	6	174	93	1870	0.0645161	0.0930481	under	I1RYH9,I1S2C0,I1RVA7,Q4HYB8,I1RSL6,I1RZP2	I1RCU3,I1RND6,I1RPS0,I1RYJ8,I1S7N3,I1S810,A0A098DDK7,A0A098E4K5,A0A0E0SK74,A0A1C3YN64,I1R9N7,I1RA43,I1RCG8,I1RDB1,I1RNB7,I1RRN5,I1RRY3,I1S1W4,I1S788,Q4HZK7,Q4IEK8,V6RXE7,A0A0E0SEM1,I1RQL6,A0A098DEH9,B7SMQ7,I1RBG4,I1RCP8,I1REX4,I1RS94,I1S0P4,I1S4L3,I1RAZ8,I1RE87,I1RML0,I1RS47,I1RX70,I1S020,I1S0N7,A0A0E0S1T0,I1RCA7,I1RN59,A0A0E0S7B3,A0A1C3YHP0,A0A1C3YL99,I1RBS6,I1RC29,I1RCL3,I1RK92,I1RM06,I1RQK0,I1…	0.880217	0.997787	0.0344828
GO:0016192	vesicle-mediated transport	P	2	72	93	1870	0.0215054	0.0385027	under	I1RGD4,I1RZL3	I1RGD3,I1RGD4,A0A1C3YLS7,I1RRC8,I1RNF4,I1RQ70,I1RQP7,I1RE44,I1RGC1,I1RN70,I1RP87,I1RQN8,I1RUN9,I1RWQ2,I1RWZ9,I1RYU6,I1RZ84,I1S9S4,I1RAH5,I1RZP1,I1S287,V6RXW9,I1RRL4,I1RMJ1,I1RWI3,A0A098DVM4,A0A1C3YHM4,A0A0E0SGM3,I1S9Z3,V6RKE4,A0A098DFW4,A0A098DYT7,A0A1C3YK51,I1RCP8,I1REK3,I1RSP4,I1RZ91,I1RZL3,I1S034,Q4I963,I1RMF2,I1RT41,A0A0E0S1S6,I1S0N8,I1RXT2,I1RQD6,I1S2B6,I1RC52,I1REC4,I1RG99,I1RQ18,I1RTG9,I1R…	0.883749	0.954047	0.0277778
GO:0010629	negative regulation of gene expression	P	2	72	93	1870	0.0215054	0.0385027	under	I1RCS6,I1S219	A0A098DPX7,A0A098DRN3,A0A1C3YK48,I1R9W6,I1RNC6,I1RST8,I1RY69,A0A1C3YM09,I1RRX4,Q4I2X5,Q4IEV4,V6QT89,I1R9X2,I1RN53,I1RRR4,Q4IF76,I1RAQ5,I1RBC5,I1RWD7,A0A1C3YK18,I1S0N7,A0A1C3YKL4,I1RN48,I1RZ40,I1RZG9,A0A1C3YJA8,I1RED5,I1RRJ6,Q4HTT1,A0A098DDK7,I1RBW1,I1RSI4,I1RYN4,I1S034,Q4IJP1,V6RNM4,I1S788,Q4IMD1,I1RB73,A0A0E0SN30,I1RCS6,I1S810,A0A098DPR9,I1RZM1,I1RXF8,I1S020,I1RG11,I1S219,I1RPS0,A0A098D8Z6,I1RWP…	0.883749	0.954047	0.0277778
GO:0005794	Golgi apparatus	C	1	42	93	1870	0.0107527	0.0224599	under	I1RGD4	A0A098DQU9,I1RGC1,I1RQC4,I1RUN9,I1RWZ9,I1RYX8,I1RZ84,I1RZZ6,I1S218,I1S287,I1RAZ1,I1RAH5,I1RN70,I1RP87,I1RED5,I1RRL4,I1RYU6,I1S9S4,V6RKE4,I1RE44,I1RQN8,I1RRC8,A0A1C3YK51,I1RE15,I1RWI3,A0A1C3YLT5,I1RAS9,I1RB94,I1RCY1,I1RGD4,I1RNJ0,I1RQK5,I1RQP7,I1RSW4,I1RYI7,I1RYL5,I1RZS5,I1S051,I1S0N8,I1S2B6,Q4I1B1,V6R476	0.885476	0.997787	0.0238095
GO:0008135	translation factor activity, RNA binding	F	1	42	93	1870	0.0107527	0.0224599	under	A0A1C3YMA1	A0A098DEE0,A0A098DNE2,A0A0E0RVZ1,A0A1C3YJ43,D5L6Z3,I1R9X2,I1RCJ7,I1RCM3,I1RFQ7,I1RM82,I1RN61,I1RNN1,I1RNR2,I1RP27,I1RPU3,I1RQ81,I1RQK8,I1RRQ5,I1RRU9,I1RRV1,I1RSI0,I1RSK1,I1RWF3,I1RWI5,I1RXE5,I1S0N4,Q4I7K4,A0A1C3YK13,A0A1C3YLK2,A0A1C3YMA1,H5ZV36,I1RBS0,I1RJZ7,I1RSQ4,I1RTA0,I1RW71,I1RWX5,I1RYW3,Q4I5I4,V6QWX8,I1RWD7,A0A098DMF8	0.885476	0.920333	0.0238095
GO:0032549	ribonucleoside binding	F	1	43	93	1870	0.0107527	0.0229947	under	I1RGA6	A0A098D0Y5,A0A098DPS3,A0A098DVM4,A0A0E0S134,A0A1C3YHT4,A0A1C3YK13,A0A1C3YK90,A0A1C3YLK2,A0A1C3YLX2,B6E9S1,H5ZV36,I1RA72,I1RBC0,I1RBS4,I1RC00,I1RCK2,I1RGA6,I1RMF2,I1RMJ7,I1RMW3,I1RPQ7,I1RQ70,I1RR35,I1RRC8,I1RRV1,I1RSP4,I1RSQ4,I1RSR3,I1RT81,I1RTF0,I1RTG9,I1RWD7,I1RWX5,I1RYH0,I1RYW3,I1RZD9,I1RZY4,I1S287,Q5I2J3,Q7Z9J7,V6R476,I1RG11,I1RNP3	0.891302	0.920333	0.0232558
GO:0001882	nucleoside binding	F	1	43	93	1870	0.0107527	0.0229947	under	I1RGA6	A0A098D0Y5,A0A098DPS3,A0A098DVM4,A0A0E0S134,A0A1C3YHT4,A0A1C3YK13,A0A1C3YK90,A0A1C3YLK2,A0A1C3YLX2,B6E9S1,H5ZV36,I1RA72,I1RBC0,I1RBS4,I1RC00,I1RCK2,I1RGA6,I1RMF2,I1RMJ7,I1RMW3,I1RPQ7,I1RQ70,I1RR35,I1RRC8,I1RRV1,I1RSP4,I1RSQ4,I1RSR3,I1RT81,I1RTF0,I1RTG9,I1RWD7,I1RWX5,I1RYH0,I1RYW3,I1RZD9,I1RZY4,I1S287,Q5I2J3,Q7Z9J7,V6R476,I1RG11,I1RNP3	0.891302	0.920333	0.0232558
GO:0034220	ion transmembrane transport	P	1	43	93	1870	0.0107527	0.0229947	under	I1RCU1	I1RHZ3,I1RSF6,A0A1C3YI20,I1R9Y4,I1RA49,I1RAA2,I1RAW3,I1RFJ5,I1RRX5,I1RYH7,I1S7Y0,I1S911,Q4I2J8,A0A098DK15,I1RAU9,I1RBA6,I1RC49,I1RCK9,I1RS90,I1RWC9,I1RYX5,I1S2B9,I1RCU1,I1RDB2,A0A0E0RPV7,V6RE46,I1RNJ0,I1RSK9,A0A1C3YLW8,I1RC59,A0A0E3SXN6,A0A1C3YKH2,A0A1C3YMC0,I1RAV5,I1RCU4,I1RKB7,I1RMQ6,I1RX39,I1RYN2,I1RZM9,I1S0Q7,I1S0R8,I1RFI3	0.891302	0.958518	0.0232558
GO:0044093	positive regulation of molecular function	P	1	43	93	1870	0.0107527	0.0229947	under	I1RVA7	A0A098DG50,A0A0E0SGT0,A0A1C3YI28,A0A098E4P3,A0A1C3YK18,I1RAI8,A0A1B0P444,A0A1C3YI83,I1RJT9,I1RQD6,I1RYS6,I1RZD3,A0A098DDH9,A0A098DQU9,A0A1C3YHM4,A0A1C3YKX2,I1REK3,I1RN61,I1RNR2,I1RVA7,I1RWA9,I1RYJ8,I1RYU6,I1RZ84,I1RZP1,I1S9S4,A0A0E0RV94,A0A0E0SPD4,I1RGB6,I1RMH2,I1RML4,I1RYX8,I1RZQ6,I1RT81,P0C431,A0A098DGQ1,I1RDB1,I1RM35,A0A1C3YIZ8,A0A0E0SEM1,I1RBW1,I1RBG4,I1RAR2	0.891302	0.958518	0.0232558
GO:0044248	cellular catabolic process	P	5	153	93	1870	0.0537634	0.0818182	under	I1RRG6,I1S202,I1RZJ7,I1RTG7,I1RRG1	I1RPA6,I1RX50,I1S2B6,I1R9X2,I1RN53,I1RRR4,Q4IF76,A0A098E508,A0A0E0SMT9,I1RAU6,I1RYZ9,I1S0N8,V6RGI1,I1S7M8,I1RAQ5,I1RBC5,I1RWD7,A0A1C3YK18,I1S0N7,A0A1C3YKL4,I1RN48,I1RZ40,I1RZG9,A0A1C3YLP0,I1RMH2,I1RXT2,I1S0H2,A0A098DVI8,V6RM02,I1RZ78,A0A0E0RVC1,I1RWI3,I1RW41,I1RRG6,V6RNM4,I1S202,Q4IA56,A0A098D226,A0A1C3YJ90,A0A1C3YK17,A0A1C3YL44,I1R9Y9,I1RC22,I1REE0,I1RGF1,I1RJS5,I1RTJ1,I1RUN8,I1RUQ5,I1RWJ6,I1RX7…	0.892215	0.958518	0.0326797
GO:0016787	hydrolase activity	F	12	318	93	1870	0.129032	0.170053	under	I1RRG6,I1RRH1,I1R9N9,I1RTG7,A0A098D8R7,I1S202,A0A1C3YJV7,A0A1C3YI53,I1RGA6,I1RQA5,I1RRG1,I1RUP9	I1RRG6,I1RTG5,I1RPS0,I1RNJ7,A0A098DK15,A0A1C3YI20,I1R9Y4,I1RA49,I1RAU9,I1RAW3,I1RC49,I1RFJ5,I1RRX5,I1RS90,I1RWC9,I1RYX5,I1S2B9,I1S7Y0,I1S911,A0A098D0Y5,A0A098DVM4,A0A0E0S134,A0A1C3YK13,A0A1C3YK90,A0A1C3YLK2,B6E9S1,H5ZV36,I1RA72,I1RBC0,I1RC00,I1RCK2,I1RMF2,I1RPQ7,I1RQ70,I1RRC8,I1RRH1,I1RRV1,I1RSP4,I1RSQ4,I1RT81,I1RTF0,I1RTG9,I1RWD7,I1RWX5,I1RYW3,I1RZY4,I1S287,Q5I2J3,Q7Z9J7,V6R476,A0A1C3YK68,I1RPN4…	0.892347	0.920333	0.0377358
GO:1902494	catalytic complex	C	4	129	93	1870	0.0430108	0.068984	under	I1RZJ7,I1RJY7,I1RNY9,I1RYH9	I1RCM5,I1RYU5,I1RYX6,I1RC05,V6RBN2,I1RQM6,I1RWW5,I1RBG4,V6RGI1,I1RKD0,I1RQP1,I1RT24,I1RT41,I1S086,Q4I948,Q4ICA8,Q4IMD1,Q4IPI4,I1RJS2,I1RSV0,A0A0E0SPD4,A0A1C3YIJ2,A0A1C3YJZ2,I1R9W6,I1RB36,I1RKR6,I1RQE9,I1RXE5,I1RRS8,A0A098DXV2,A0A1C3YJQ2,A0A098DVI8,I1RZJ7,V6RM02,I1RHJ2,A0A0E3SXN6,V6R476,I1RPS2,I1RBY9,I1RQE1,I1RPE4,I1R9N7,I1RC61,I1S2F5,I1RB73,I1RY69,I1RYZ9,A0A098E508,A0A0E0SMT9,I1RCU3,I1RND6,I1RPS0…	0.896805	0.997787	0.0310078
GO:0098772	molecular function regulator	F	1	44	93	1870	0.0107527	0.0235294	under	I1RVA7	I1S235,A0A1B0P444,A0A1C3YI83,I1RJT9,I1RQD6,I1RYS6,I1RZD3,I1RD55,I1RZQ6,I1RUP2,A0A1C3YHM4,I1RNR2,I1RZP1,I1RVA7,I1RYJ8,I1RWA9,I1RN61,I1RZM1,I1RQ32,V6RB81,A0A098DDH9,A0A1C3YKX2,I1RYU6,I1RZ84,I1S9S4,A0A0E0SPD4,I1RM35,A0A1C3YI28,A0A0E0RV94,I1RGB6,A0A098E4P3,I1RQE1,I1RTJ1,I1RX39,I1RZE4,I1RP88,A0A098DG50,I1RAI8,I1RBW1,I1RB59,I1RRV3,A0A0E0SEM1,I1RYX8,A0A098E4K5	0.896835	0.920333	0.0227273
GO:0015075	ion transmembrane transporter activity	F	1	44	93	1870	0.0107527	0.0235294	under	I1RCU1	A0A098DK15,A0A1C3YI20,I1R9Y4,I1RA49,I1RAU9,I1RAW3,I1RC49,I1RFJ5,I1RRX5,I1RS90,I1RWC9,I1RYX5,I1S2B9,I1S7Y0,I1S911,I1RB62,A0A1C3YKH2,I1RKB7,I1RX39,I1RZM9,I1RHZ3,A0A1C3YLW8,I1RSK9,I1RCU1,A0A0E0RPV7,V6RE46,A0A0E3SXN6,I1RAV5,I1RMQ6,I1RYN2,I1S0Q7,I1S0R8,I1RC59,I1RFI3,A0A1C3YMC0,I1RCU4,I1RAA2,I1RBA6,I1RCK9,I1RYH7,Q4I2J8,I1RNJ0,I1RSF6,I1RDB2	0.896835	0.920333	0.0227273
GO:1990234	transferase complex	C	1	44	93	1870	0.0107527	0.0235294	under	I1RZJ7	V6R476,I1RPS2,I1RBY9,I1RQE1,I1RPE4,I1R9N7,I1RC61,I1S2F5,A0A098DPB1,I1RKB2,I1RZJ7,I1RYZ9,A0A098E508,A0A0E0SMT9,V6RGI1,I1RNF4,I1RQB4,I1RAZ1,I1RUP5,I1RGB6,I1S0R2,A0A0E0SEM1,I1RAE0,A0A0E0SPD4,A0A1C3YIJ2,A0A1C3YJZ2,I1R9W6,I1RB36,I1RKR6,I1RQE9,I1RXE5,Q4IEV4,I1RSU7,I1RT41,Q4IPI4,A0A1C3YIR8,I1RG11,I1RZB5,V6QUE6,I1RNP3,I1RBA8,A0A0E0RN05,I1RWF3,I1RC15	0.896835	0.997787	0.0227273
GO:0006366	transcription from RNA polymerase II promoter	P	2	75	93	1870	0.0215054	0.040107	under	A0A098D8R7,Q4HYB8	A0A098DPX7,A0A098DRN3,A0A1C3YK48,I1R9W6,I1RNC6,I1RST8,I1RY69,A0A1C3YJA8,I1RC15,I1RAR2,V6QWX8,A0A1C3YIR8,I1RLT8,A0A098D8R7,A0A098DDB6,A0A0E0RN05,A0A0E0RVW9,A0A0E0SEM1,A0A0E0SMY1,A0A1C3YIK5,A0A1C3YJZ2,A0A1C3YK28,I1RAP1,I1RR61,I1RRX4,I1RSI4,I1RSL0,I1RT41,I1RXE5,I1S0C6,I1S788,Q4I948,Q4IBR4,Q4ICA8,Q4IMD1,V6RG06,I1RWF3,A0A098DDK7,A0A098DZN5,I1RB73,Q4HYB8,A0A1C3YL99,Q4HWE2,I1RCU3,I1RML0,A0A1C3YM49,I1RC9…	0.897443	0.96258	0.0266667
GO:0051641	cellular localization	P	6	180	93	1870	0.0645161	0.0962567	under	I1RGD4,I1RVA7,I1RN67,A0A1I9F9C1,I1RQA5,I1RZL3	I1RBB0,I1RC18,I1RCK2,I1RTF0,I1RTG5,I1S0R9,I1RGD3,I1RGD4,I1RSI0,I1RSR3,I1RVA7,A0A098DJJ2,I1RS47,I1S2A8,I1S4L3,Q4HZK7,I1RED8,I1RN67,Q4ICM0,A0A1B0P444,A0A1C3YLS7,I1RRC8,I1S7W2,A0A098DSY3,I1RJS5,I1RMY3,I1RNG5,I1RQL6,I1RSL8,I1RTG3,I1RYJ8,A0A098DDK7,A0A0E0SPD4,Q4HY71,I1RA70,I1RD22,I1RPP3,I1REX4,I1RX50,A0A0E0S134,I1RRC6,I1RZJ5,I1RBC4,I1RYL5,I1RQ23,A0A1C3YN27,I1RZP1,Q4I2J8,A0A098DVM4,A0A0E0S1S6,A0A1C3YHM…	0.899354	0.962904	0.0333333
GO:1901605	alpha-amino acid metabolic process	P	2	76	93	1870	0.0215054	0.0406417	under	I1RZJ7,A0A098E446	A0A1C3YI49,I1RBE7,I1RPW1,V6RQW4,I1RNG4,I1S1W8,A0A098DVI8,V6RM02,I1RD81,I1S2H3,A0A098DEP8,A0A1C3YIV7,I1RCB4,I1RM26,I1RPW2,I1RVX9,I1RYU5,I1RZT0,I1RW43,V6S110,I1RSZ9,V6RDH3,A0A098DH82,I1RC39,I1RCV1,I1RW06,I1RD80,I1RZ20,O74638,Q4HXF0,I1S4D0,V6RY56,I1RQE8,V6RK96,I1RC48,I1RVR2,I1RZJ7,I1RA94,I1RCL0,I1RMM8,I1RTG4,I1RSE0,I1RMT6,I1RSA5,I1RCR6,A0A1C3YLI1,A0A1C3YM35,I1RNI6,I1RXH2,I1RY49,Q4I1N3,I1S0I3,A0A1I9F…	0.901668	0.962904	0.0263158
GO:0006790	sulfur compound metabolic process	P	1	45	93	1870	0.0107527	0.0240642	under	I1RJY7	I1RFK3,I1RYS3,Q4I1N3,I1RVI8,A0A0E0RQ82,A0A098DEP8,I1RJY7,I1RN88,I1S8C1,I1REE2,I1S299,A0A098DMB7,I1RMJ3,I1RNJ0,I1RXR6,I1RSZ9,V6RDH3,I1RA94,I1RCL0,I1RWC1,I1RSY1,I1RFH9,A0A1C3YLI1,A0A1C3YM35,I1RNI6,I1RW43,I1RXH2,I1RY49,A0A098DPE3,I1RDH6,I1RFJ1,I1S5Z0,I1S241,I1RAG5,I1RPE5,I1RZD0,I1S130,I1RC74,I1RE58,I1RA13,I1RFV9,I1RW06,A0A0E0SID1,I1RPS4,A0A1C3YJK5	0.902089	0.962904	0.0222222
GO:0044432	endoplasmic reticulum part	C	1	45	93	1870	0.0107527	0.0240642	under	I1RQ48	A0A0E0S134,I1RR35,A0A098DXV2,I1RV63,I1S235,Q4I5R9,A0A1C3YI28,A0A1C3YI83,A0A1C3YIL0,I1RA43,I1RAH0,I1RBC0,I1RD46,I1RDB2,I1RFI3,I1RMM6,I1RMU7,I1RNP7,I1RRY3,I1RTB1,I1RWF4,I1RYN4,I1RZE7,I1S051,I1S0Y1,I1S287,Q4IEA7,V6RPN0,I1R9N7,I1RCB2,I1RNF4,I1RQB4,I1RYL5,I1RST8,I1RZP1,I1RQN8,I1RRC8,I1R9U9,I1RAZ1,I1RQ41,I1RQ48,V6QUV7,I1RUP5,A0A0E0S9Q2,I1RTB8	0.902089	0.997787	0.0222222
GO:0042175	nuclear outer membrane-endoplasmic reticulum membrane network	C	1	45	93	1870	0.0107527	0.0240642	under	I1RQ48	A0A1C3YI28,A0A1C3YI83,A0A1C3YIL0,I1RA43,I1RAH0,I1RBC0,I1RD46,I1RDB2,I1RFI3,I1RMM6,I1RMU7,I1RNP7,I1RRY3,I1RTB1,I1RWF4,I1RYN4,I1RZE7,I1S051,I1S0Y1,I1S287,Q4IEA7,V6RPN0,A0A098DXV2,I1R9N7,I1RNF4,I1RQB4,I1RST8,A0A0E0S134,I1RR35,I1RAZ1,I1RUP5,I1RQ41,I1RQ48,V6QUV7,I1R9U9,I1RCB2,A0A098DT74,I1RAN2,I1RKK0,I1RMM9,I1RN08,I1RQ26,I1RRF8,I1RZB4,I1S0M2	0.902089	0.997787	0.0222222
GO:0098798	mitochondrial protein complex	C	1	45	93	1870	0.0107527	0.0240642	under	I1RZJ7	I1RBE6,I1RFS5,I1RNY6,I1RYW9,I1RVN1,I1RT38,I1S8F0,Q4IK03,I1RNF4,I1R9Y4,I1RA49,I1S911,I1RAA2,I1RAW3,I1RFJ5,Q4I2J8,A0A1C3YIX0,A0A1I9F7W2,Q4ICM9,Q4HZ95,Q4I099,I1RRS8,A0A1C3YJQ2,I1RNM7,A0A0E0RPV7,I1RAM9,I1RAV5,I1RMQ6,I1RYN2,I1S0Q7,I1S0R8,I1RX39,I1RZM9,A0A098DK15,I1RRX5,I1S7Y0,Q4IPZ1,I1RRH6,I1RRW5,I1S062,V6R1X4,I1RYE5,A0A098DPB1,I1RKB2,I1RZJ7	0.902089	0.997787	0.0222222
GO:0017111	nucleoside-triphosphatase activity	F	3	105	93	1870	0.0322581	0.0561497	under	I1RRH1,I1RGA6,I1RQA5	I1RTG5,A0A098DK15,A0A1C3YI20,I1R9Y4,I1RA49,I1RAU9,I1RAW3,I1RC49,I1RFJ5,I1RRX5,I1RS90,I1RWC9,I1RYX5,I1S2B9,I1S7Y0,I1S911,A0A098D0Y5,A0A098DVM4,A0A0E0S134,A0A1C3YK13,A0A1C3YK90,A0A1C3YLK2,B6E9S1,H5ZV36,I1RA72,I1RBC0,I1RC00,I1RCK2,I1RMF2,I1RPQ7,I1RQ70,I1RRC8,I1RRH1,I1RRV1,I1RSP4,I1RSQ4,I1RT81,I1RTF0,I1RTG9,I1RWD7,I1RWX5,I1RYW3,I1RZY4,I1S287,Q5I2J3,Q7Z9J7,V6R476,I1RA10,I1RAH4,I1RDG0,I1RFJ2,I1S855,Q4H…	0.905336	0.925017	0.0285714
GO:0005730	nucleolus	C	1	46	93	1870	0.0107527	0.0245989	under	I1S2C0	A0A0E0RP78,I1RNP3,I1RZB5,V6QUE6,I1RAH4,I1RE00,I1S2C0,I1S2E8,I1RQM6,I1RWW5,I1RRQ3,I1R9V7,I1RBG9,V6RRU8,I1RAY2,I1RAZ8,A0A0E0S7B3,A0A1C3YHP0,A0A1C3YL99,I1RBS6,I1RC29,I1RCL3,I1RE87,I1RK92,I1RM06,I1RML0,I1RND6,I1RPS0,I1RQK0,I1RR73,I1RRH5,I1RRQ6,I1RRX4,I1RS47,I1RSS4,I1RTF4,I1RWF3,I1RZJ5,I1RZK6,I1RZW8,I1S0N7,I1S4L3,Q4I830,Q4IEK8,Q4INZ9,Q4IPI1	0.907079	0.997787	0.0217391
GO:0033365	protein localization to organelle	P	2	79	93	1870	0.0215054	0.042246	under	I1RGD4,I1RQA5	I1RGD3,I1RGD4,A0A098DJJ2,A0A098DSY3,I1RJS5,I1RMY3,I1RNG5,I1RQL6,I1RSL8,I1RTG3,I1RYJ8,I1REX4,A0A0E0S134,I1RRC6,I1RZJ5,I1RBC4,I1RYL5,I1RQ23,A0A1C3YN27,I1RZP1,Q4I2J8,A0A098DVM4,A0A0E0S1S6,A0A1C3YHM4,I1RSP4,I1S5R2,I1S9Z3,I1RBE6,I1RFS5,V6RM66,I1RYD5,I1RC71,I1RRW0,A0A1C3YIX0,A0A1I9F7W2,I1RBS5,I1RJT9,I1RNJ5,I1RT38,I1S8F0,Q4HZ95,Q4I099,Q4ICM9,I1RCB2,I1RQ41,I1S235,A0A1C3YLP0,I1RX50,I1RXT2,I1S287,A0A1C3YL9…	0.913399	0.970191	0.0253165
GO:0071840	cellular component organization or biogenesis	P	14	373	93	1870	0.150538	0.199465	under	I1RCU1,I1RQE7,I1RVA7,I1RN67,I1S2C0,I1S219,Q4HYB8,I1RZL3,A0A1I9F9C1,I1RRG6,I1RQA5,I1RSL6,I1RNY9,A0A1C3YMA1	I1RBB0,I1RC18,I1RCK2,I1RTF0,I1RTG5,I1S0R9,A0A098DCF9,A0A098DPB1,I1RAV7,I1RBS5,I1RCU1,I1RFJ1,I1RSY2,I1RUQ3,I1RZD3,I1S099,I1RQM6,I1RRH5,I1RW25,I1RWW5,A0A098DVM4,A0A1C3YHM4,I1RMF2,I1RT41,Q4I1B1,I1RCL3,I1RFL4,I1RNK2,I1RQE7,I1RRT8,I1RSR3,I1RZZ9,I1S0L4,Q4I830,I1RNQ5,I1RRL4,I1S2E9,V6RTJ8,I1RKR5,I1RPA6,I1RX50,I1S2B6,I1RSI0,I1RVA7,A0A098DJJ2,I1RS47,I1S2A8,I1S4L3,Q4HZK7,I1RED8,I1RN67,I1RE37,I1RMQ4,I1S020,A…	0.91434	0.970191	0.0375335
GO:1901137	carbohydrate derivative biosynthetic process	P	1	48	93	1870	0.0107527	0.0256684	under	I1RBF4	I1RKR5,I1S5Z0,G4XVC2,I1RST4,I1RBF4,I1RS25,I1S1W3,I1RBE4,Q4HXF0,I1RPK0,A0A0E0SMR8,A0A1C3YI05,I1RFM6,I1RVY2,I1RXB1,I1RXV9,I1RYI7,I1RYJ7,I1RMG6,I1RXB0,I1RPF5,I1RAH0,I1RMM6,A0A1C3YMC0,I1RCU4,I1RSJ2,I1RWW7,A0A1C3YI20,I1R9Y4,I1RA49,I1RAA2,I1RAW3,I1RFJ5,I1RRX5,I1RYH7,I1S7Y0,I1S911,Q4I2J8,I1R9N7,I1RC31,I1RAS3,I1RD46,A0A098DK15,I1RMJ7,V6QVH8,O74638,I1RZQ6,I1RC96	0.916315	0.970191	0.0208333
GO:0022618	ribonucleoprotein complex assembly	P	1	48	93	1870	0.0107527	0.0256684	under	I1RQE7	I1RCL3,I1RFL4,I1RNK2,I1RQE7,I1RRT8,I1RSR3,I1RZZ9,I1S0L4,Q4I830,I1RNQ5,I1RRL4,I1S2E9,V6RTJ8,A0A0E0RV96,I1RCI3,I1RC84,I1RSW0,I1RCA7,Q4I948,Q4ICA8,A0A098DEE0,A0A098DNE2,A0A0E0RVZ1,A0A1C3YJ43,I1RCJ7,I1RCM3,I1RFQ7,I1RFT6,I1RM82,I1RNN1,I1RP27,I1RPU3,I1RQ81,I1RRV1,I1RSK1,I1RWI5,I1RZ40,I1S0N4,I1RN61,A0A098E0D1,A0A1C3YML2,A0A1C3YKL4,I1RZ37,I1SAM4,I1RN48,I1RN53,I1RQA2,Q4IF76	0.916315	0.970191	0.0208333
GO:0044429	mitochondrial part	C	4	136	93	1870	0.0430108	0.0727273	under	I1RQA5,I1RJY7,I1RZJ7,I1RCU1	A0A098DCF9,A0A1C3YJD7,A0A098DGQ1,A0A1C3YK94,A0A1C3YLT5,I1RC61,I1RKY6,I1RMH2,I1RML4,I1RPK0,I1RQA5,I1RTF0,I1RYN2,I1RZ21,I1RZI8,I1S128,I1S1W3,P0C431,Q4IA56,Q4IK03,Q4ING3,V6R9T8,A0A1C3YHG7,A0A1C3YK08,A0A1C3YK11,I1R9M7,I1RBS5,I1RCE4,I1RD81,I1RFI4,I1RKP1,I1RPW2,I1RSC5,I1RSX9,I1RZD3,V6RG04,V6RRM0,I1RAG7,I1RD52,I1RJU3,I1RSZ7,I1RT40,A0A1C3YI67,I1RAW0,I1RGA4,I1RSF1,I1RVX0,I1S9Q4,A0A098DEP8,I1RJY7,I1RN88,I1…	0.918681	0.999985	0.0294118
GO:0006396	RNA processing	P	2	81	93	1870	0.0215054	0.0433155	under	I1S2C0,I1RZP2	A0A0E0RV96,I1RCI3,I1RC84,I1RSW0,I1RCA7,I1S1X9,A0A098DDK7,A0A0E0S1T0,A0A1C3YI62,I1REJ1,I1RK92,I1RN59,I1RN78,Q4I5I4,I1RAU6,I1RRQ3,I1RRQ6,I1RZK6,I1S2C0,Q4IPI1,I1R9V7,I1RAZ8,I1RBG9,I1RNC1,Q4IEK8,V6R3X5,V6RMW6,V6RRU8,A0A1C3YHP0,I1RNK2,I1RPY1,I1RQA2,I1RND6,I1RPS0,I1S0R7,I1RML0,I1RE00,A0A1C3YJK5,I1RWQ2,I1S2E9,I1RZB1,I1RD21,A0A0E0RP78,A0A1C3YL99,I1RSS4,I1RTF4,I1RWH4,I1S0L3,I1S2E8,I1S810,Q4HWE2,Q4I830,Q4I…	0.920485	0.970191	0.0246914
GO:0007165	signal transduction	P	1	49	93	1870	0.0107527	0.0262032	under	I1RVA7	A0A0E0SE45,I1RQL4,P0C431,I1RQN9,A0A098DG50,I1RJS2,I1RYN4,I1RZP1,A0A0E0SGT0,A0A1C3YIZ8,I1S0S6,A0A098DQJ8,A0A098DSX2,I1RZ37,I1RZM1,I1S071,V6R223,I1RSV0,I1RKG1,A0A098DVM4,A0A1C3YLX2,I1RBS4,I1RC00,I1REK3,I1RMF2,I1RQ32,I1RQ70,I1RTG9,I1RZD9,I1S287,V6R476,I1RE49,A0A098DYT7,A0A1C3YIA8,A0A1C3YKN3,I1RPN4,I1RMH2,A0A1C3YM49,I1RWA9,A0A098DDH9,A0A098DR47,I1RYX8,I1RZQ6,I1RAS3,I1RSW5,I1RP88,I1RNG6,I1RS52,I1RVA7	0.920587	0.970191	0.0204082
GO:0016072	rRNA metabolic process	P	1	49	93	1870	0.0107527	0.0262032	under	I1S2C0	I1RAU6,I1RRQ3,I1RRQ6,I1RZK6,I1S2C0,Q4IPI1,I1R9V7,I1RAZ8,I1RBG9,I1RNC1,I1S1X9,Q4IEK8,V6R3X5,V6RMW6,V6RRU8,A0A1C3YHP0,I1RNK2,I1RPY1,I1RQA2,I1RND6,I1RPS0,I1S0R7,I1RML0,I1S2E9,A0A0E0RP78,A0A1C3YL99,I1RSS4,I1RTF4,I1RWH4,I1S0L3,I1S2E8,I1S810,Q4HWE2,Q4I830,Q4I948,Q4IF76,V6QUW4,I1RDG0,I1RE00,I1RNP3,A0A1C3YLK2,I1RDB1,I1REE0,I1RNF4,I1RQB4,I1RRR4,I1S0N8,Q4I5I4,I1RRH5	0.920587	0.970191	0.0204082
GO:0023052	signaling	P	1	49	93	1870	0.0107527	0.0262032	under	I1RVA7	A0A0E0SE45,I1RQL4,P0C431,I1RQN9,A0A098DG50,I1RJS2,I1RYN4,I1RZP1,A0A0E0SGT0,A0A1C3YIZ8,I1S0S6,I1RNG6,I1RS52,I1RVA7,A0A098DQJ8,A0A098DSX2,I1RZ37,I1RZM1,I1S071,V6R223,I1RSV0,I1RKG1,A0A098DVM4,A0A1C3YLX2,I1RBS4,I1RC00,I1REK3,I1RMF2,I1RQ32,I1RQ70,I1RTG9,I1RZD9,I1S287,V6R476,I1RE49,A0A098DYT7,A0A1C3YIA8,A0A1C3YKN3,I1RPN4,I1RMH2,A0A1C3YM49,I1RWA9,A0A098DDH9,A0A098DR47,I1RYX8,I1RZQ6,I1RAS3,I1RSW5,I1RP88	0.920587	0.970191	0.0204082
GO:0031984	organelle subcompartment	C	1	50	93	1870	0.0107527	0.026738	under	I1RQ48	I1RZZ6,I1S287,I1RRL4,I1RYU6,I1S9S4,I1RAZ1,A0A0E0S9Q2,I1RBC0,I1RTB8,A0A098DQU9,I1RGC1,I1RQC4,I1RUN9,I1RWZ9,I1RYX8,I1RZ84,I1S218,A0A1C3YI28,A0A1C3YI83,A0A1C3YIL0,I1RA43,I1RAH0,I1RD46,I1RDB2,I1RFI3,I1RMM6,I1RMU7,I1RNP7,I1RRY3,I1RTB1,I1RWF4,I1RYN4,I1RZE7,I1S051,I1S0Y1,Q4IEA7,V6RPN0,A0A098DXV2,I1R9N7,I1RNF4,I1RQB4,I1RST8,A0A0E0S134,I1RR35,I1RUP5,I1RQ41,I1RQ48,V6QUV7,I1R9U9,I1RCB2	0.924642	0.999985	0.02
GO:0046907	intracellular transport	P	4	139	93	1870	0.0430108	0.0743316	under	I1RGD4,I1RVA7,I1RN67,I1RQA5	I1RGD3,I1RGD4,I1RSI0,I1RSR3,I1RVA7,A0A098DJJ2,I1RS47,I1S2A8,I1S4L3,Q4HZK7,I1RED8,I1RN67,A0A1B0P444,I1RRC8,A0A098DSY3,I1RJS5,I1RMY3,I1RNG5,I1RQL6,I1RSL8,I1RTG3,I1RYJ8,A0A098DDK7,A0A0E0SPD4,Q4HY71,I1RA70,I1RD22,I1RPP3,I1REX4,I1RX50,A0A0E0S134,I1RRC6,I1RZJ5,I1RBC4,I1RYL5,I1RQ23,A0A1C3YN27,I1RZP1,Q4I2J8,A0A098DVM4,A0A0E0S1S6,A0A1C3YHM4,I1RSP4,I1S5R2,I1S9Z3,I1RBE6,I1RFS5,V6RM66,I1RSF6,A0A0E0SGM3,A0A1C…	0.926734	0.97083	0.028777
GO:0006464	cellular protein modification process	P	3	112	93	1870	0.0322581	0.059893	under	I1RZP2,I1RSK0,I1RSL6	P0C431,I1RQN9,A0A098DG50,A0A0E0SGT0,A0A1C3YIZ8,I1S0S6,A0A098DES7,A0A098DUN7,I1S0N8,A0A098E508,A0A0E0SMT9,I1RAU6,I1RYZ9,V6RGI1,Q4INZ9,A0A098DPX7,A0A1C3YIE7,A0A1I9F9W7,A0A1I9FNW1,Q4HXF6,Q4I5R9,Q4IN00,I1RM07,I1RCS1,I1RRN5,I1RY13,I1RZ63,I1RZP2,A0A0E0SKT2,A0A1C3YKS2,A0A1C3YML2,I1RA20,I1RAY2,I1RH87,I1RQ67,I1RSK0,I1RSW5,I1RT36,I1S050,V6RRU8,A0A098DVG6,A0A0E0SIE1,A0A1C3YN32,I1RJK3,I1RMH2,I1RML4,I1S0K9,I1…	0.927291	0.97083	0.0267857
GO:0036211	protein modification process	P	3	112	93	1870	0.0322581	0.059893	under	I1RZP2,I1RSK0,I1RSL6	P0C431,I1RQN9,A0A098DG50,A0A0E0SGT0,A0A1C3YIZ8,I1S0S6,A0A098DES7,A0A098DUN7,I1S0N8,A0A098E508,A0A0E0SMT9,I1RAU6,I1RYZ9,V6RGI1,Q4INZ9,A0A098DPX7,A0A1C3YIE7,A0A1I9F9W7,A0A1I9FNW1,Q4HXF6,Q4I5R9,Q4IN00,I1RM07,I1RCS1,I1RRN5,I1RY13,I1RZ63,I1RZP2,I1RNK9,A0A0E0SKT2,A0A1C3YKS2,A0A1C3YML2,I1RA20,I1RAY2,I1RH87,I1RQ67,I1RSK0,I1RSW5,I1RT36,I1S050,V6RRU8,A0A098DVG6,A0A0E0SIE1,A0A1C3YN32,I1RJK3,I1RMH2,I1RML4,I1…	0.927291	0.97083	0.0267857
GO:0016070	RNA metabolic process	P	8	240	93	1870	0.0860215	0.128342	under	I1S2C0,A0A1I9F777,A0A098D8R7,Q4HYB8,I1RZP2,I1RRG6,I1RCS6,I1S219	A0A098DPX7,I1RB73,I1RY69,A0A098DRN3,A0A1C3YK48,I1R9W6,I1RNC6,I1RST8,A0A1C3YM09,I1RRX4,Q4I2X5,Q4IEV4,V6QT89,I1R9X2,I1RN53,I1RRR4,Q4IF76,A0A0E0RV96,I1RCI3,I1RC84,I1RSW0,I1RAQ5,I1RBC5,I1RWD7,A0A1C3YK18,I1S0N7,A0A1C3YKL4,I1RN48,I1RZ40,I1RZG9,I1RCA7,I1S1X9,A0A098DDK7,A0A0E0S1T0,A0A1C3YI62,I1REJ1,I1RK92,I1RN59,I1RN78,Q4I5I4,A0A1C3YJA8,I1RAU6,I1RRQ3,I1RRQ6,I1RZK6,I1S2C0,Q4IPI1,I1R9V7,I1RAZ8,I1RBG9,I1RNC…	0.927332	0.97083	0.0333333
GO:0071826	ribonucleoprotein complex subunit organization	P	1	51	93	1870	0.0107527	0.0272727	under	I1RQE7	I1RCL3,I1RFL4,I1RNK2,I1RQE7,I1RRT8,I1RSR3,I1RZZ9,I1S0L4,Q4I830,I1RNQ5,I1RRL4,I1S2E9,V6RTJ8,A0A0E0RV96,I1RCI3,I1RC84,I1RSW0,I1RCA7,I1S1X9,Q4I948,Q4ICA8,A0A098DEE0,A0A098DNE2,A0A0E0RVZ1,A0A1C3YJ43,I1RCJ7,I1RCM3,I1RFQ7,I1RFT6,I1RM82,I1RNN1,I1RP27,I1RPU3,I1RQ81,I1RRV1,I1RSK1,I1RWI5,I1RZ40,I1S0N4,I1RN61,A0A098E0D1,A0A1C3YML2,A0A1C3YLK2,I1RSI0,A0A1C3YKL4,I1RZ37,I1SAM4,I1RN48,I1RN53,I1RQA2,Q4IF76	0.928493	0.97083	0.0196078
GO:0022891	substrate-specific transmembrane transporter activity	F	1	51	93	1870	0.0107527	0.0272727	under	I1RCU1	A0A098DK15,A0A1C3YI20,I1R9Y4,I1RA49,I1RAU9,I1RAW3,I1RC49,I1RFJ5,I1RRX5,I1RS90,I1RWC9,I1RYX5,I1S2B9,I1S7Y0,I1S911,I1RN19,I1RAV7,I1RB62,A0A1C3YKH2,I1RKB7,I1RX39,I1RZM9,I1RHZ3,A0A1C3YLW8,I1RSK9,I1RCU1,A0A0E0RPV7,V6RE46,A0A0E3SXN6,I1RAV5,I1RMQ6,I1RYN2,I1S0Q7,I1S0R8,I1RC59,I1RFI3,A0A1C3YMC0,I1RCU4,I1RAA2,I1RBA6,I1RCK9,I1RYH7,Q4I2J8,I1RNJ0,I1RNJ5,I1RT38,I1RVN1,I1RSF6,I1RDB2,I1RZS4,V6R7A6	0.928493	0.944571	0.0196078
GO:0006996	organelle organization	P	8	242	93	1870	0.0860215	0.129412	under	I1RCU1,I1RQE7,I1S219,Q4HYB8,I1RZL3,A0A1I9F9C1,I1RSL6,I1RQA5	I1RBB0,I1RC18,I1RCK2,I1RTF0,I1RTG5,I1S0R9,A0A098DCF9,A0A098DPB1,I1RAV7,I1RBS5,I1RCU1,I1RFJ1,I1RSY2,I1RUQ3,I1RZD3,I1S099,A0A098DVM4,A0A1C3YHM4,I1RMF2,I1RT41,Q4I1B1,I1RCL3,I1RFL4,I1RNK2,I1RQE7,I1RRT8,I1RSR3,I1RZZ9,I1S0L4,Q4I830,I1RNQ5,I1RRL4,I1S2E9,V6RTJ8,I1RPA6,I1RX50,I1S2B6,I1RE37,I1RMQ4,I1S020,I1RPQ7,I1RT81,V6RGI1,Q4ICM0,I1RCJ9,I1RLX5,I1S270,A0A1C3YM09,I1RRX4,Q4I2X5,Q4IEV4,V6QT89,I1RRT6,I1RB74,I…	0.931347	0.972285	0.0330579
GO:0034470	ncRNA processing	P	1	53	93	1870	0.0107527	0.0283422	under	I1S2C0	I1RAU6,I1RRQ3,I1RRQ6,I1RZK6,I1S2C0,Q4IPI1,I1R9V7,I1RAZ8,I1RBG9,I1RNC1,I1S1X9,Q4IEK8,V6R3X5,V6RMW6,V6RRU8,A0A1C3YHP0,I1RNK2,I1RPY1,I1RQA2,I1RND6,I1RPS0,I1S0R7,I1RML0,I1RE00,A0A1C3YJK5,I1RWQ2,I1S2E9,I1RZB1,I1RD21,A0A0E0RP78,A0A1C3YL99,I1RSS4,I1RTF4,I1RWH4,I1S0L3,I1S2E8,I1S810,Q4HWE2,Q4I830,Q4I948,Q4IF76,V6QUW4,V6R223,A0A1C3YHT4,I1RT33,I1RZI9,I1RE87,I1RCE4,Q4I8X0,I1RCU3,I1RCG8,I1S0N8,Q4I5I4	0.93562	0.97436	0.0188679
GO:0019438	aromatic compound biosynthetic process	P	6	195	93	1870	0.0645161	0.104278	under	I1RBF4,A0A1I9F777,A0A098D8R7,Q4HYB8,I1RCS6,I1S219	A0A098DPX7,I1RB73,A0A1C3YI49,I1RBE7,I1RPW1,V6RQW4,I1RY69,A0A098DRN3,A0A1C3YK48,I1R9W6,I1RNC6,I1RST8,I1RNG4,I1S1W8,A0A1C3YM09,I1RRX4,Q4I2X5,Q4IEV4,V6QT89,A0A1C3YJA8,I1S4P6,I1RC15,I1RAR2,A0A1C3YIR8,I1RG11,I1RZB5,I1RJZ5,V6QWX8,I1RBC5,V6QUE6,A0A0E0SN30,A0A098DMF8,Q4IMD1,I1RLT8,I1RBF4,I1RS25,V6QVH8,I1S1W3,I1RBE4,Q4HXF0,I1RPK0,A0A0E0SMR8,A0A1C3YI05,I1RFM6,I1RVY2,I1RXB1,I1RXV9,I1RYI7,I1RYJ7,I1S886,I1RMG…	0.936265	0.97436	0.0307692
GO:0055085	transmembrane transport	P	2	87	93	1870	0.0215054	0.0465241	under	I1RCU1,I1RQA5	I1RHZ3,I1RBC4,I1RYL5,I1RSF6,A0A1C3YI20,I1R9Y4,I1RA49,I1RAA2,I1RAW3,I1RFJ5,I1RRX5,I1RYH7,I1S7Y0,I1S911,Q4I2J8,A0A098DK15,I1RAU9,I1RBA6,I1RC49,I1RCK9,I1RS90,I1RWC9,I1RYX5,I1S2B9,I1RYD5,I1RC71,I1RRW0,A0A1C3YIX0,A0A1I9F7W2,I1RBS5,I1RJT9,I1RNJ5,I1RT38,I1S8F0,Q4HZ95,Q4I099,Q4ICM9,I1RCB2,I1RQ41,I1S235,I1RFI3,I1RCU1,I1RDB2,I1RNJ0,Q4IJW4,Q4IPZ1,I1RVN1,A0A1C3YK11,I1RQA5,I1RZI8,Q4IK03,V6R1X4,A0A0E0RPV7,V6RE…	0.938637	0.975302	0.0229885
GO:0022857	transmembrane transporter activity	F	1	54	93	1870	0.0107527	0.028877	under	I1RCU1	A0A098DK15,A0A1C3YI20,I1R9Y4,I1RA49,I1RAU9,I1RAW3,I1RC49,I1RFJ5,I1RRX5,I1RS90,I1RWC9,I1RYX5,I1S2B9,I1S7Y0,I1S911,I1RN19,I1RAV7,I1RB62,A0A098DJP3,I1RAX5,A0A1C3YKH2,I1RKB7,I1RX39,I1RZM9,I1RHZ3,A0A1C3YLW8,I1RSK9,I1RCU1,A0A0E0RPV7,V6RE46,I1RZ15,A0A0E3SXN6,I1RAV5,I1RMQ6,I1RYN2,I1S0Q7,I1S0R8,I1RC59,I1RFI3,A0A1C3YMC0,I1RCU4,I1RAA2,I1RBA6,I1RCK9,I1RYH7,Q4I2J8,I1RNJ0,I1RNJ5,I1RT38,I1RVN1,I1RSF6,I1RDB2,I1R…	0.938915	0.951056	0.0185185
GO:0006811	ion transport	P	1	55	93	1870	0.0107527	0.0294118	under	I1RCU1	I1RHZ3,I1RFI3,I1RZ73,I1RB62,I1S268,I1RCU1,I1RSF6,I1S0S6,I1RTG9,I1RNJ0,V6RE46,I1RN19,I1RCT9,I1RUQ0,I1S1Z9,A0A1C3YI20,I1R9Y4,I1RA49,I1RAA2,I1RAW3,I1RFJ5,I1RRX5,I1RYH7,I1S7Y0,I1S911,Q4I2J8,A0A098DK15,I1RAU9,I1RBA6,I1RC49,I1RCK9,I1RS90,I1RWC9,I1RYX5,I1S2B9,I1RDB2,I1RRL4,I1R9W6,A0A0E0RPV7,I1RSK9,I1RYX8,A0A1C3YLW8,I1RC59,A0A0E3SXN6,A0A1C3YKH2,A0A1C3YMC0,I1RAV5,I1RCU4,I1RKB7,I1RMQ6,I1RX39,I1RYN2,I1RZM9,…	0.942043	0.977315	0.0181818
GO:0051649	establishment of localization in cell	P	4	147	93	1870	0.0430108	0.0786096	under	I1RGD4,I1RVA7,I1RN67,I1RQA5	I1RGD3,I1RGD4,I1RSI0,I1RSR3,I1RVA7,A0A098DJJ2,I1RS47,I1S2A8,I1S4L3,Q4HZK7,I1RED8,I1RN67,I1RTG5,Q4ICM0,A0A1B0P444,I1RRC8,A0A098DSY3,I1RJS5,I1RMY3,I1RNG5,I1RQL6,I1RSL8,I1RTG3,I1RYJ8,A0A098DDK7,A0A0E0SPD4,Q4HY71,I1RA70,I1RD22,I1RPP3,I1REX4,I1RX50,A0A0E0S134,I1RRC6,I1RZJ5,I1RBC4,I1RYL5,I1RQ23,A0A1C3YN27,I1RZP1,Q4I2J8,A0A098DVM4,A0A0E0S1S6,A0A1C3YHM4,I1RSP4,I1S5R2,I1S9Z3,I1RBE6,I1RFS5,V6RM66,I1RSF6,A0…	0.944857	0.977346	0.0272109
GO:0016071	mRNA metabolic process	P	1	56	93	1870	0.0107527	0.0299465	under	I1RZP2	I1R9X2,I1RN53,I1RRR4,Q4IF76,A0A0E0RV96,I1RCI3,I1RC84,I1RSW0,I1RAQ5,I1RBC5,I1RWD7,A0A1C3YK18,I1S0N7,A0A1C3YKL4,I1RN48,I1RZ40,I1RZG9,I1RCA7,I1S1X9,A0A098DDK7,A0A0E0S1T0,A0A1C3YI62,I1REJ1,I1RK92,I1RN59,I1RN78,Q4I5I4,A0A098E0D1,A0A1C3YML2,I1RA46,I1RCG8,I1RLT8,I1RZP2,Q4IPA4,I1RML0,V6QWX8,A0A0E0SMD5,I1RBZ8,I1RMH5,Q4HWE2,V6RNM4,V6R223,I1RCU3,I1RPS0,I1RNB8,I1S0L3,I1RZ37,I1RND6,I1S7N3,Q4IMD1,A0A098DR47,A0…	0.945013	0.977346	0.0178571
GO:0016043	cellular component organization	P	11	324	93	1870	0.11828	0.173262	under	I1RCU1,I1RQE7,I1S219,Q4HYB8,I1RZL3,A0A1I9F9C1,I1RRG6,I1RQA5,I1RSL6,I1RNY9,A0A1C3YMA1	I1RBB0,I1RC18,I1RCK2,I1RTF0,I1RTG5,I1S0R9,A0A098DCF9,A0A098DPB1,I1RAV7,I1RBS5,I1RCU1,I1RFJ1,I1RSY2,I1RUQ3,I1RZD3,I1S099,A0A098DVM4,A0A1C3YHM4,I1RMF2,I1RT41,Q4I1B1,I1RCL3,I1RFL4,I1RNK2,I1RQE7,I1RRT8,I1RSR3,I1RZZ9,I1S0L4,Q4I830,I1RNQ5,I1RRL4,I1S2E9,V6RTJ8,I1RPA6,I1RX50,I1S2B6,I1RE37,I1RMQ4,I1S020,A0A098DRN3,I1RST4,I1RPQ7,I1RT81,V6RGI1,Q4ICM0,I1RCJ9,I1RLX5,I1S270,A0A1C3YM09,I1RRX4,Q4I2X5,Q4IEV4,V6QT…	0.948352	0.97756	0.0339506
GO:0018130	heterocycle biosynthetic process	P	6	202	93	1870	0.0645161	0.108021	under	I1RBF4,A0A1I9F777,A0A098D8R7,Q4HYB8,I1RCS6,I1S219	A0A098DPX7,I1RB73,A0A1C3YI49,I1RBE7,I1RPW1,V6RQW4,I1RY69,A0A098DRN3,A0A1C3YK48,I1R9W6,I1RNC6,I1RST8,I1RNG4,I1S1W8,A0A1C3YM09,I1RRX4,Q4I2X5,Q4IEV4,V6QT89,A0A1C3YJA8,I1S4P6,I1RC15,I1RAR2,A0A1C3YIR8,I1RG11,I1RZB5,I1RJZ5,V6QWX8,I1RBC5,V6QUE6,A0A0E0SN30,A0A098DMF8,Q4IMD1,I1RLT8,I1RBF4,I1RS25,V6QVH8,I1S1W3,I1RBE4,Q4HXF0,I1RPK0,A0A0E0SMR8,A0A1C3YI05,I1RFM6,I1RVY2,I1RXB1,I1RXV9,I1RYI7,I1RYJ7,I1RIY0,I1RMG…	0.949018	0.97756	0.029703
GO:0005739	mitochondrion	C	7	229	93	1870	0.0752688	0.12246	under	I1RQA5,I1RJY7,I1RZJ7,I1RCU1,A0A1C3YKM9,I1RRG6,V6RLM7	A0A098DCF9,I1R9Y4,I1RA49,I1S911,I1RAA2,I1RAW3,I1RFJ5,Q4I2J8,I1RVN1,A0A1C3YIX0,A0A1I9F7W2,Q4ICM9,A0A1C3YJD7,A0A098DU14,A0A098DVM4,A0A1C3YJ05,I1R9X0,I1RBK1,I1RCK2,I1REY8,I1RMF2,I1RSP4,I1RZS4,Q4IBU4,V6RPN0,I1RT38,I1S8F0,Q4IK03,A0A0E0SCS1,A0A0E3SXN6,I1RC18,I1RE65,I1RMH2,I1RPP5,I1RYT8,I1RZ15,I1RZJ3,I1S0R9,I1S8F8,P0C431,Q4IJW4,Q4HZ95,Q4I099,I1RRS8,A0A1C3YJQ2,I1RNM7,A0A0E0RPV7,I1RAM9,I1RAV5,I1RMQ6,I1RYN…	0.951549	0.999985	0.0305677
GO:0044265	cellular macromolecule catabolic process	P	2	93	93	1870	0.0215054	0.0497326	under	I1RRG6,I1S202	I1R9X2,I1RN53,I1RRR4,Q4IF76,A0A098E508,A0A0E0SMT9,I1RAU6,I1RYZ9,I1S0N8,V6RGI1,I1RAQ5,I1RBC5,I1RWD7,A0A1C3YK18,I1S0N7,A0A1C3YKL4,I1RN48,I1RZ40,I1RZG9,I1RW41,I1RRG6,V6RNM4,I1S202,Q4IA56,A0A098D226,A0A1C3YJ90,A0A1C3YK17,A0A1C3YL44,I1R9Y9,I1RC22,I1REE0,I1RGF1,I1RJS5,I1RTJ1,I1RUN8,I1RUQ5,I1RWJ6,I1RX70,V6QV09,V6RVG3,A0A1C3YK08,I1RZD3,I1RR22,A0A098E4P3,A0A1C3YKQ2,A0A098DT74,A0A1C3YI28,A0A1C3YIL0,I1RA43,…	0.952848	0.97756	0.0215054
GO:0090407	organophosphate biosynthetic process	P	1	59	93	1870	0.0107527	0.0315508	under	I1REB5	I1RS25,I1S1W3,I1RBE4,Q4HXF0,I1RPK0,A0A0E0SMR8,A0A1C3YI05,I1RFM6,I1RVY2,I1RXB1,I1RXV9,I1RYI7,I1RYJ7,I1S886,I1RMG6,I1RXB0,I1RKZ8,I1RZZ6,I1REY8,A0A0E0SID1,I1RDZ5,I1RYJ8,V6RXE7,A0A1C3YMC0,I1RCU4,I1RMU9,I1REB5,I1RZT6,I1RFH9,V6QT89,I1RZ21,I1RPE5,I1RZD0,I1RWW7,A0A1C3YI20,I1R9Y4,I1RA49,I1RAA2,I1RAW3,I1RFJ5,I1RRX5,I1RYH7,I1S7Y0,I1S911,Q4I2J8,I1S130,V6RG04,I1RSE0,I1RSL2,I1RAZ1,A0A098DK15,I1RM54,I1RMJ7,V6QV…	0.953048	0.97756	0.0169492
GO:0140098	catalytic activity, acting on RNA	F	1	59	93	1870	0.0107527	0.0315508	under	I1RRG6	I1RPS0,I1RNP3,I1RZB5,V6QUE6,A0A1C3YK68,I1RPN4,I1RRV4,I1RAH4,I1RDG0,I1RFJ2,I1S855,Q4HY71,A0A1C3YIR8,I1RG11,A0A098DS12,I1RA22,I1RJZ5,V6R223,A0A098DDK7,I1RCA7,I1S1X9,Q4IEK8,Q4IF76,Q4IPI1,I1REK4,I1S5Z0,I1RRG6,A0A1C3YLX0,I1RML0,I1RXF8,I1RRR4,Q4HWE2,I1RM35,I1RTE4,I1RBI1,A0A1C3YKY0,I1RE94,I1RKY2,I1RX22,A0A098DY09,V6R1K4,V6R057,A0A1C3YKU8,A0A1C3YKS6,A0A098DGV1,I1RWE8,I1RC05,V6RBN2,I1RMQ4,I1RK15,V6R2A1,I1…	0.953048	0.961229	0.0169492
GO:0070887	cellular response to chemical stimulus	P	1	59	93	1870	0.0107527	0.0315508	under	I1RRG1	I1RJS2,I1RYN4,I1RZP1,A0A1C3YKL4,A0A1C3YJA8,I1RRL4,A0A1C3YIZ8,A0A0E0SK74,A0A098DGQ1,I1RKP1,V6R223,I1RZM1,A0A1C3YJ21,I1RBF3,I1RSF1,I1RXF8,A0A098DYT7,A0A098D8Z6,A0A098DB54,A0A098DT48,A0A1C3YK08,I1RBA4,I1RD35,I1RD80,I1RKG1,I1RKY6,I1RPS2,I1RQ99,I1RSI0,I1RT41,I1RZI8,Q4ICI6,Q4IJT5,Q4ING3,V6RKY8,P0C431,I1RBY8,I1RQL4,I1RSW5,I1RRG1,I1S0H2,I1RNI6,A0A1C3YKF3,I1RZB1,I1RMJ7,I1RYX8,A0A098DRN3,I1S074,I1RNF4,I1RQ…	0.953048	0.97756	0.0169492
GO:0050790	regulation of catalytic activity	P	1	61	93	1870	0.0107527	0.0326203	under	I1RVA7	A0A098DG50,A0A0E0SGT0,A0A1C3YI28,A0A098E4P3,A0A1C3YIA8,I1S4P6,A0A1C3YK18,I1RAI8,I1RRV3,A0A1B0P444,A0A1C3YI83,I1RJT9,I1RQD6,I1RYS6,I1RZD3,Q4HWE2,A0A098DDH9,A0A098DQU9,A0A1C3YHM4,A0A1C3YKX2,I1REK3,I1RN61,I1RNR2,I1RVA7,I1RWA9,I1RYJ8,I1RYU6,I1RZ84,I1RZP1,I1S9S4,A0A0E0RV94,A0A0E0SPD4,I1RGB6,I1RMH2,I1RML4,I1RYX8,I1RB59,I1RZQ6,I1RT81,P0C431,I1RM35,I1S247,A0A1C3YIZ8,I1RD55,I1RP88,A0A0E0SEM1,I1RBW1,A0A098…	0.957748	0.97756	0.0163934
GO:1901565	organonitrogen compound catabolic process	P	2	96	93	1870	0.0215054	0.0513369	under	I1S202,I1RZJ7	A0A098E508,A0A0E0SMT9,I1RAU6,I1RYZ9,I1S0N8,V6RGI1,I1S7M8,I1S0H2,I1RM07,A0A098DVI8,V6RM02,A0A098DNZ7,I1RHG0,I1RJW0,I1RTQ5,I1RWI3,I1S202,Q4IA56,A0A098D226,A0A1C3YJ90,A0A1C3YK17,A0A1C3YL44,I1R9Y9,I1RC22,I1REE0,I1RGF1,I1RJS5,I1RTJ1,I1RUN8,I1RUQ5,I1RWJ6,I1RX70,V6QV09,V6RVG3,A0A1C3YK08,I1RZD3,I1RD80,I1RC48,I1RVR2,I1RZJ7,I1RSE0,I1RMT6,I1RSA5,A0A0E0SE71,I1RR22,A0A098E4P3,I1RY27,I1S4S4,I1S4S5,A0A1C3YKQ2,A…	0.958729	0.97756	0.0208333
GO:0043412	macromolecule modification	P	3	127	93	1870	0.0322581	0.0679144	under	I1RZP2,I1RSK0,I1RSL6	P0C431,I1RQN9,A0A098DG50,A0A0E0SGT0,A0A1C3YIZ8,I1S0S6,A0A098DES7,A0A098DUN7,I1S0N8,A0A098E508,A0A0E0SMT9,I1RAU6,I1RYZ9,V6RGI1,Q4INZ9,A0A098DPX7,A0A1C3YIE7,A0A1I9F9W7,A0A1I9FNW1,Q4HXF6,Q4I5R9,Q4IN00,I1RR73,I1RSS4,I1RT33,I1RWW5,I1RM07,A0A1C3YJK5,I1RWQ2,I1RZB1,I1RD21,I1RCS1,I1RRN5,I1RY13,I1RZ63,I1RZP2,A0A1C3YHT4,I1RZI9,I1RNK9,A0A0E0SKT2,A0A1C3YKS2,A0A1C3YML2,I1RA20,I1RAY2,I1RH87,I1RQ67,I1RSK0,I1RSW5…	0.959612	0.97756	0.023622
GO:0051603	proteolysis involved in cellular protein catabolic process	P	1	62	93	1870	0.0107527	0.0331551	under	I1S202	A0A098E508,A0A0E0SMT9,I1RAU6,I1RYZ9,I1S0N8,V6RGI1,A0A098D226,A0A1C3YJ90,A0A1C3YK17,A0A1C3YL44,I1R9Y9,I1RC22,I1REE0,I1RGF1,I1RJS5,I1RTJ1,I1RUN8,I1RUQ5,I1RWJ6,I1RX70,V6QV09,V6RVG3,A0A1C3YK08,I1RZD3,A0A098E4P3,A0A1C3YKQ2,A0A098DT74,A0A1C3YI28,A0A1C3YIL0,I1RA43,I1RAN2,I1RKK0,I1RMM9,I1RN08,I1RNP7,I1RQ26,I1RRY3,I1S0M2,A0A098DQU9,A0A1C3YI83,I1RB41,I1RC29,I1RC95,I1RDB7,I1RPA6,I1RRF8,I1RRN5,I1RUQ0,I1RYL5,…	0.95992	0.97756	0.016129
GO:0032268	regulation of cellular protein metabolic process	P	1	62	93	1870	0.0107527	0.0331551	under	A0A1C3YMA1	A0A098DG50,A0A0E0SGT0,A0A0E0RV94,I1RN65,A0A098DNE2,A0A0E0RVZ1,I1RCJ7,I1RCM3,I1RFQ7,I1RM82,I1RNR2,I1RP27,I1RPU3,I1RSK1,I1S0N4,I1RYS0,I1RBS0,A0A098E4P3,I1RBS5,A0A1C3YI28,I1RDZ5,I1RFZ8,A0A098DPR9,I1RBC5,I1RZM1,A0A098DPX7,V6R223,I1RAI8,I1RMH2,I1RKG1,P0C431,A0A1C3YL99,I1RUP2,A0A098DR47,A0A1C3YKN3,I1RT81,I1RC18,I1S0R9,A0A1C3YKL4,A0A1C3YMA1,D5L6Z3,I1RD22,I1RRV1,I1RN61,I1RZ40,I1SAM4,I1RZ37,I1RXF8,A0A098D…	0.95992	0.97756	0.016129
GO:0044257	cellular protein catabolic process	P	1	64	93	1870	0.0107527	0.0342246	under	I1S202	A0A098E508,A0A0E0SMT9,I1RAU6,I1RYZ9,I1S0N8,V6RGI1,I1S202,Q4IA56,A0A098D226,A0A1C3YJ90,A0A1C3YK17,A0A1C3YL44,I1R9Y9,I1RC22,I1REE0,I1RGF1,I1RJS5,I1RTJ1,I1RUN8,I1RUQ5,I1RWJ6,I1RX70,V6QV09,V6RVG3,A0A1C3YK08,I1RZD3,I1RR22,A0A098E4P3,A0A1C3YKQ2,A0A098DT74,A0A1C3YI28,A0A1C3YIL0,I1RA43,I1RAN2,I1RKK0,I1RMM9,I1RN08,I1RNP7,I1RQ26,I1RRY3,I1S0M2,A0A098DQU9,A0A1C3YI83,I1RB41,I1RC29,I1RC95,I1RDB7,I1RPA6,I1RRF8,…	0.963938	0.978365	0.015625
GO:0006810	transport	P	7	239	93	1870	0.0752688	0.127807	under	I1RGD4,I1RVA7,I1RN67,I1RCU1,I1RZL3,A0A1I9F777,I1RQA5	I1RGD3,I1RGD4,I1RSI0,I1RSR3,I1RVA7,A0A098DJJ2,I1RS47,I1S2A8,I1S4L3,Q4HZK7,I1RED8,I1RN67,A0A1B0P444,A0A1C3YLS7,I1RHZ3,I1RRC8,A0A0E0RP23,A0A1C3YK17,I1RBB2,I1RQ32,I1RQK5,I1RTB8,I1RTG5,I1RW76,I1RZS5,A0A098DSY3,I1RJS5,I1RMY3,I1RNG5,I1RQL6,I1RSL8,I1RTG3,I1RYJ8,I1RNF4,I1RQ70,I1RQP7,A0A098DDK7,A0A0E0SPD4,Q4HY71,I1RA70,I1RD22,I1RPP3,I1REX4,I1RX50,A0A0E0S134,I1RRC6,I1RZJ5,I1RBC4,I1RYL5,I1RQ23,A0A1C3YN27,I1…	0.964714	0.978365	0.0292887
GO:0065009	regulation of molecular function	P	1	66	93	1870	0.0107527	0.0352941	under	I1RVA7	A0A098DG50,A0A0E0SGT0,A0A1C3YI28,A0A098E4P3,A0A1C3YIA8,I1S4P6,A0A1C3YK18,I1RAI8,I1RRV3,A0A1B0P444,A0A1C3YI83,I1RJT9,I1RQD6,I1RYS6,I1RZD3,Q4HWE2,A0A098DDH9,A0A098DQU9,A0A1C3YHM4,A0A1C3YKX2,I1REK3,I1RN61,I1RNR2,I1RVA7,I1RWA9,I1RYJ8,I1RYU6,I1RZ84,I1RZP1,I1S9S4,A0A0E0RV94,A0A0E0SPD4,I1RGB6,I1RMH2,I1RML4,I1RYX8,I1RB59,I1S247,I1RBY8,I1RDB1,I1RZQ6,I1RT81,P0C431,I1RNF4,I1RPA6,I1RQ32,I1RQE1,I1RTJ1,I1RX39,…	0.967558	0.978365	0.0151515
GO:0022892	substrate-specific transporter activity	F	1	67	93	1870	0.0107527	0.0358289	under	I1RCU1	A0A098DK15,A0A1C3YI20,I1R9Y4,I1RA49,I1RAU9,I1RAW3,I1RC49,I1RFJ5,I1RRX5,I1RS90,I1RWC9,I1RYX5,I1S2B9,I1S7Y0,I1S911,I1RN19,I1RAV7,I1RB62,I1RRL4,A0A1C3YKH2,I1RKB7,I1RX39,I1RZM9,I1RHZ3,A0A1C3YLW8,I1RSK9,I1RCU1,A0A0E0RPV7,V6RE46,A0A0E3SXN6,I1RAV5,I1RMQ6,I1RYN2,I1S0Q7,I1S0R8,I1RC59,I1S1Z9,I1RUQ0,I1RFI3,A0A1C3YMC0,I1RCU4,A0A098DSY3,I1RBB2,I1REX4,I1RG99,I1RQ41,I1RSL8,I1RYJ8,I1RYY6,I1S2A8,Q4IJW4,Q4IPZ1,V6R…	0.96923	0.973372	0.0149254
GO:0051246	regulation of protein metabolic process	P	1	67	93	1870	0.0107527	0.0358289	under	A0A1C3YMA1	A0A098DG50,A0A0E0SGT0,A0A0E0RV94,I1RN65,A0A098DNE2,A0A0E0RVZ1,I1RCJ7,I1RCM3,I1RFQ7,I1RM82,I1RNR2,I1RP27,I1RPU3,I1RSK1,I1S0N4,I1RYS0,I1RBS0,A0A098E4P3,I1RBS5,A0A1C3YI28,I1RDZ5,I1RFZ8,A0A098DPR9,I1RBC5,I1RZM1,A0A098DPX7,V6R223,I1RAI8,I1RMH2,I1RKG1,P0C431,A0A1C3YL99,I1RUP2,I1RTJ1,I1RZE4,I1RB41,I1RRN5,A0A098DR47,A0A1C3YKN3,A0A098D226,I1RT81,I1RC18,I1S0R9,A0A1C3YKL4,A0A1C3YMA1,D5L6Z3,I1RD22,I1RRV1,I1R…	0.96923	0.978365	0.0149254
GO:1901362	organic cyclic compound biosynthetic process	P	6	218	93	1870	0.0645161	0.116578	under	I1RBF4,A0A1I9F777,A0A098D8R7,Q4HYB8,I1RCS6,I1S219	A0A098DPX7,I1RB73,A0A1C3YI49,I1RBE7,I1RPW1,V6RQW4,I1RY69,A0A098DRN3,A0A1C3YK48,I1R9W6,I1RNC6,I1RST8,I1RNG4,I1S1W8,A0A1C3YM09,I1RRX4,Q4I2X5,Q4IEV4,V6QT89,A0A1C3YJA8,I1S4P6,I1RC15,I1RAR2,A0A1C3YIR8,I1RG11,I1RZB5,I1RJZ5,V6QWX8,I1RBC5,V6QUE6,A0A0E0SN30,A0A098DMF8,Q4IMD1,I1RLT8,I1RBF4,I1RS25,V6QVH8,I1S1W3,I1RBE4,Q4HXF0,I1RPK0,A0A0E0SMR8,A0A1C3YI05,I1RFM6,I1RVY2,I1RXB1,I1RXV9,I1RYI7,I1RYJ7,I1RIY0,I1RMG…	0.970074	0.978365	0.0275229
GO:0051234	establishment of localization	P	7	245	93	1870	0.0752688	0.131016	under	I1RGD4,I1RVA7,I1RN67,I1RCU1,I1RZL3,A0A1I9F777,I1RQA5	I1RGD3,I1RGD4,I1RSI0,I1RSR3,I1RVA7,A0A098DJJ2,I1RS47,I1S2A8,I1S4L3,Q4HZK7,I1RED8,I1RN67,I1RTG5,Q4ICM0,A0A1B0P444,A0A1C3YLS7,I1RHZ3,I1RRC8,A0A0E0RP23,A0A1C3YK17,I1RBB2,I1RQ32,I1RQK5,I1RTB8,I1RW76,I1RZS5,A0A098DSY3,I1RJS5,I1RMY3,I1RNG5,I1RQL6,I1RSL8,I1RTG3,I1RYJ8,I1RNF4,I1RQ70,I1RQP7,A0A098DDK7,A0A0E0SPD4,Q4HY71,I1RA70,I1RD22,I1RPP3,I1REX4,I1RX50,A0A0E0S134,I1RRC6,I1RZJ5,I1RBC4,I1RYL5,I1RQ23,A0A1C3…	0.970988	0.978365	0.0285714
GO:0043234	protein complex	C	8	271	93	1870	0.0860215	0.14492	under	I1RNY9,I1RMW8,I1RYH9,A0A1I9F9C1,Q4HYB8,I1RZP2,I1RSL6,I1RZJ7	A0A1C3YLS7,I1RMJ1,I1RAE0,A0A098DDK7,A0A098E4K5,Q4IBR4,I1RM06,I1RNY9,I1RRN5,I1S0M3,I1S1V2,I1RNI6,I1RZ40,I1S2A8,I1RZY4,A0A0E0S1T0,A0A098DEH9,B7SMQ7,I1RBG4,I1RCP8,I1REX4,I1RS94,I1RYJ8,I1S0P4,I1S4L3,I1RA10,A0A098DPT9,A0A0E0RW49,I1R9W6,I1RB36,I1RKR6,I1RMW8,I1RMW9,I1RX70,A0A098E4P3,A0A1C3YKQ2,I1RA46,A0A1C3YJ43,I1RRV1,I1RNR2,A0A098DNE2,I1RCM3,I1RNN1,I1RPU3,I1RSK1,I1RBS0,Q4I2J8,Q4ICM0,I1RAS5,I1RBB0,I1S27…	0.971437	0.999985	0.0295203
GO:0030163	protein catabolic process	P	1	69	93	1870	0.0107527	0.0368984	under	I1S202	A0A098E508,A0A0E0SMT9,I1RAU6,I1RYZ9,I1S0N8,V6RGI1,I1RM07,I1S202,Q4IA56,A0A098D226,A0A1C3YJ90,A0A1C3YK17,A0A1C3YL44,I1R9Y9,I1RC22,I1REE0,I1RGF1,I1RJS5,I1RTJ1,I1RUN8,I1RUQ5,I1RWJ6,I1RX70,V6QV09,V6RVG3,A0A1C3YK08,I1RZD3,I1RR22,A0A098E4P3,A0A1C3YKQ2,A0A098DT74,A0A1C3YI28,A0A1C3YIL0,I1RA43,I1RAN2,I1RKK0,I1RMM9,I1RN08,I1RNP7,I1RQ26,I1RRY3,I1S0M2,A0A098DQU9,A0A1C3YI83,I1RB41,I1RC29,I1RC95,I1RDB7,I1RPA6,…	0.972323	0.978365	0.0144928
GO:0009057	macromolecule catabolic process	P	2	105	93	1870	0.0215054	0.0561497	under	I1RRG6,I1S202	I1R9X2,I1RN53,I1RRR4,Q4IF76,A0A098E508,A0A0E0SMT9,I1RAU6,I1RYZ9,I1S0N8,V6RGI1,I1RAQ5,I1RBC5,I1RWD7,A0A1C3YK18,I1S0N7,A0A1C3YKL4,I1RN48,I1RZ40,I1RZG9,I1RM07,I1RZ78,A0A098DNZ7,I1RHG0,I1RJW0,I1RTQ5,I1RWI3,I1RW41,I1RRG6,V6RNM4,I1S202,Q4IA56,A0A098D226,A0A1C3YJ90,A0A1C3YK17,A0A1C3YL44,I1R9Y9,I1RC22,I1REE0,I1RGF1,I1RJS5,I1RTJ1,I1RUN8,I1RUQ5,I1RWJ6,I1RX70,V6QV09,V6RVG3,A0A1C3YK08,I1RZD3,I1RR22,A0A098E4P…	0.97248	0.978365	0.0190476
GO:0051179	localization	P	8	275	93	1870	0.0860215	0.147059	under	I1RGD4,I1RVA7,I1RN67,I1RCU1,I1RZL3,A0A1I9F777,A0A1I9F9C1,I1RQA5	I1RBB0,I1RC18,I1RCK2,I1RTF0,I1RTG5,I1S0R9,I1RGD3,I1RGD4,I1RSI0,I1RSR3,I1RVA7,A0A098DJJ2,I1RS47,I1S2A8,I1S4L3,Q4HZK7,I1RED8,I1RN67,Q4ICM0,A0A1B0P444,A0A0E0SK74,A0A1C3YLS7,I1RHZ3,I1RRC8,I1S7W2,A0A0E0RP23,A0A1C3YK17,I1RBB2,I1RQ32,I1RQK5,I1RTB8,I1RW76,I1RZS5,A0A098DSY3,I1RJS5,I1RMY3,I1RNG5,I1RQL6,I1RSL8,I1RTG3,I1RYJ8,I1RBC5,I1RCJ9,I1RNF4,I1RQ70,I1RQP7,A0A098DDK7,A0A0E0SPD4,Q4HY71,I1RA70,I1RD22,I1RPP3…	0.974879	0.979297	0.0290909
GO:0005215	transporter activity	F	1	73	93	1870	0.0107527	0.0390374	under	I1RCU1	A0A098DK15,A0A1C3YI20,I1R9Y4,I1RA49,I1RAU9,I1RAW3,I1RC49,I1RFJ5,I1RRX5,I1RS90,I1RWC9,I1RYX5,I1S2B9,I1S7Y0,I1S911,I1RN19,I1RAV7,I1RB62,A0A098DJP3,I1RAX5,I1RRL4,A0A1C3YKH2,I1RKB7,I1RX39,I1RZM9,I1RHZ3,A0A1C3YLW8,I1RSK9,I1RCU1,A0A0E0RPV7,V6RE46,I1RZ15,A0A098DJJ2,A0A0E3SXN6,I1RAV5,I1RMQ6,I1RYN2,I1S0Q7,I1S0R8,I1RC59,I1S1Z9,I1RUQ0,I1RFI3,A0A1C3YMC0,I1RCU4,A0A098DSY3,I1RBB2,I1REX4,I1RG99,I1RQ41,I1RSL8,I1…	0.977616	0.977616	0.0136986
GO:0042221	response to chemical	P	1	75	93	1870	0.0107527	0.040107	under	I1RRG1	I1RJS2,I1RYN4,I1RZP1,A0A1C3YKL4,I1RQL4,A0A1C3YJA8,I1RRL4,A0A1C3YIZ8,A0A0E0SK74,A0A098DGQ1,I1RKP1,I1RYL5,I1S235,V6R223,A0A1C3YML2,I1S0N8,V6RKY8,I1RZM1,P0C431,A0A1C3YJ21,I1RBF3,I1RSF1,A0A098DT48,I1RXF8,A0A098DQU9,A0A1C3YI83,I1RB41,I1RC29,I1RC95,I1RDB7,I1RPA6,I1RRF8,I1RRN5,I1RUQ0,V6QUV7,A0A098DYT7,I1RNF4,I1RQB4,A0A098D8Z6,A0A098DB54,A0A1C3YK08,I1RBA4,I1RD35,I1RD80,I1RKG1,I1RKY6,I1RPS2,I1RQ99,I1RSI0,…	0.979874	0.98283	0.0133333
GO:0031966	mitochondrial membrane	C	1	78	93	1870	0.0107527	0.0417112	under	I1RQA5	A0A098DU14,A0A098DVM4,A0A1C3YJ05,I1R9X0,I1RBK1,I1RCK2,I1REY8,I1RMF2,I1RSP4,I1RZS4,Q4IBU4,V6RPN0,A0A0E0SCS1,A0A0E3SXN6,I1RC18,I1RE65,I1RMH2,I1RPP5,I1RYT8,I1RZ15,I1RZJ3,I1S0R9,I1S8F8,P0C431,Q4IJW4,Q4IK03,I1RBB0,I1RAV5,I1RTF0,V6R1X4,A0A1C3YKL8,I1RA51,I1RSV9,I1RZD3,V6RG04,I1RRH6,I1RRW5,I1S062,I1RRS8,I1R9Y4,I1RA49,I1S911,I1RAA2,I1RAW3,I1RFJ5,Q4I2J8,I1RVN1,A0A1C3YIX0,A0A1I9F7W2,Q4ICM9,I1RT38,I1S8F0,Q4H…	0.982844	0.999985	0.0128205
GO:0006520	cellular amino acid metabolic process	P	2	119	93	1870	0.0215054	0.0636364	under	I1RZJ7,A0A098E446	I1RFK3,A0A1C3YI49,I1RBE7,I1RPW1,V6RQW4,I1RNG4,I1S1W8,I1S0H2,A0A098DVI8,V6RM02,I1RM35,A0A1C3YKY0,I1RX22,I1RE94,I1RKY2,A0A098DY09,V6R1K4,V6R057,A0A1C3YKU8,A0A1C3YKS6,A0A1C3YK68,I1RPN4,A0A098DGV1,I1RWE8,I1RC05,V6RBN2,I1RMQ4,I1RK15,I1RCD8,I1RTD3,I1RRV4,I1RD81,I1S2H3,A0A098DEP8,A0A1C3YIV7,I1RCB4,I1RM26,I1RPW2,I1RVX9,I1RYU5,I1RZT0,I1RW43,V6S110,I1RSZ9,V6RDH3,A0A098DH82,I1RC39,I1RCV1,I1RW06,I1RD80,I1RZ2…	0.98557	0.987054	0.0168067
GO:0012505	endomembrane system	C	3	152	93	1870	0.0322581	0.0812834	under	I1S4Z7,I1RGD4,I1RQ48	A0A098DF44,A0A098DMU3,I1RAH2,I1RBH5,I1RCY1,I1REY8,I1RJT9,I1RM07,I1RRC4,I1RRF8,I1RS40,I1RSV9,I1RSW4,I1RWG0,I1RZB4,I1S027,I1S444,I1S4Z7,I1S8F0,Q4HZK7,Q4IN00,A0A0E0SK74,A0A1C3YN64,I1R9N7,I1RA43,I1RCG8,I1RDB1,I1RNB7,I1RRN5,I1RRY3,I1S1W4,I1S788,Q4IEK8,V6RXE7,I1RC52,I1RE15,I1REC4,I1RG99,I1RGA1,I1RQP7,I1RUQ0,I1RYU6,I1RYY6,I1RZS5,I1S9S4,Q4IBS9,V6RKE4,A0A1C3YLT5,I1RAS9,I1RB94,I1RGD4,I1RNJ0,I1RQK5,I1RRC8,I…	0.985706	0.999985	0.0197368
GO:0034660	ncRNA metabolic process	P	1	89	93	1870	0.0107527	0.0475936	under	I1S2C0	I1RAU6,I1RRQ3,I1RRQ6,I1RZK6,I1S2C0,Q4IPI1,I1R9V7,I1RAZ8,I1RBG9,I1RNC1,I1S1X9,Q4IEK8,V6R3X5,V6RMW6,V6RRU8,A0A1C3YHP0,I1RNK2,I1RPY1,I1RQA2,I1RND6,I1RPS0,I1S0R7,I1RML0,I1RE00,A0A1C3YJK5,I1RWQ2,I1S2E9,I1RZB1,I1RD21,A0A0E0RP78,A0A1C3YL99,I1RSS4,I1RTF4,I1RWH4,I1S0L3,I1S2E8,I1S810,Q4HWE2,Q4I830,Q4I948,Q4IF76,V6QUW4,V6R223,A0A1C3YHT4,I1RT33,I1RZI9,I1RM35,A0A1C3YKY0,I1RX22,I1RE94,I1RKY2,A0A098DY09,V6R1K4,…	0.99047	0.99047	0.011236
GO:0005740	mitochondrial envelope	C	1	93	93	1870	0.0107527	0.0497326	under	I1RQA5	A0A098DGQ1,A0A1C3YK94,A0A1C3YLT5,I1RC61,I1RKY6,I1RMH2,I1RML4,I1RPK0,I1RQA5,I1RTF0,I1RYN2,I1RZ21,I1RZI8,I1S128,I1S1W3,P0C431,Q4IA56,Q4IK03,Q4ING3,V6R9T8,A0A098DU14,A0A098DVM4,A0A1C3YJ05,I1R9X0,I1RBK1,I1RCK2,I1REY8,I1RMF2,I1RSP4,I1RZS4,Q4IBU4,V6RPN0,A0A0E0SCS1,A0A0E3SXN6,I1RC18,I1RE65,I1RPP5,I1RYT8,I1RZ15,I1RZJ3,I1S0R9,I1S8F8,Q4IJW4,I1RBB0,I1RAV5,V6R1X4,A0A1C3YKL8,I1RA51,I1RSV9,I1RZD3,V6RG04,I1RRH6…	0.992312	0.999985	0.0107527
GO:0031975	envelope	C	1	127	93	1870	0.0107527	0.0679144	under	I1RQA5	A0A0E0SK74,A0A1C3YN64,I1R9N7,I1RA43,I1RCG8,I1RDB1,I1RNB7,I1RRN5,I1RRY3,I1S1W4,I1S788,Q4HZK7,Q4IEK8,V6RXE7,A0A1C3YJD7,A0A0E0SEM1,I1RQL6,A0A098DEH9,B7SMQ7,I1RBG4,I1RCP8,I1REX4,I1RS94,I1RYJ8,I1S0P4,I1S4L3,A0A098DSY3,I1RYL5,Q4HY71,A0A1C3YIL2,A0A098DGQ1,A0A1C3YK94,A0A1C3YLT5,I1RC61,I1RKY6,I1RMH2,I1RML4,I1RPK0,I1RQA5,I1RTF0,I1RYN2,I1RZ21,I1RZI8,I1S128,I1S1W3,P0C431,Q4IA56,Q4IK03,Q4ING3,V6R9T8,V6R223,A0…	0.998785	0.999985	0.00787402
GO:0031967	organelle envelope	C	1	127	93	1870	0.0107527	0.0679144	under	I1RQA5	A0A0E0SK74,A0A1C3YN64,I1R9N7,I1RA43,I1RCG8,I1RDB1,I1RNB7,I1RRN5,I1RRY3,I1S1W4,I1S788,Q4HZK7,Q4IEK8,V6RXE7,A0A1C3YJD7,A0A0E0SEM1,I1RQL6,A0A098DEH9,B7SMQ7,I1RBG4,I1RCP8,I1REX4,I1RS94,I1RYJ8,I1S0P4,I1S4L3,A0A098DSY3,I1RYL5,Q4HY71,A0A1C3YIL2,A0A098DGQ1,A0A1C3YK94,A0A1C3YLT5,I1RC61,I1RKY6,I1RMH2,I1RML4,I1RPK0,I1RQA5,I1RTF0,I1RYN2,I1RZ21,I1RZI8,I1S128,I1S1W3,P0C431,Q4IA56,Q4IK03,Q4ING3,V6R9T8,V6R223,A0…	0.998785	0.999985	0.00787402
GO:0016021	integral component of membrane	C	3	209	93	1870	0.0322581	0.111765	under	I1RQ48,I1RCU1,I1RW82	I1RAZ1,I1RQ41,I1RQ48,I1RR35,V6QUV7,I1RN19,I1RDZ5,I1RQF6,I1RQJ1,I1RSF6,I1RYE5,I1RHJ2,I1RJT9,I1RVN1,I1RZV5,I1RMT5,I1R9U9,I1RRS8,I1RRH6,I1RRW5,I1S062,V6R1X4,A0A0E0RPV7,I1RAM9,I1RAV5,I1RMQ6,I1RYN2,I1S0Q7,I1S0R8,A0A0E3SXN6,A0A098D562,A0A098D899,A0A098D8J9,A0A098DGD2,A0A098DJ29,A0A098DJP3,A0A098DLZ8,A0A098DSX2,A0A098DXV2,A0A098E3Y2,A0A0E0RP23,A0A0E0S3U6,A0A0E0S9Q2,A0A0E0S9Y6,A0A0E0SBD5,A0A0E0SE31,A0A0E…	0.998923	0.999985	0.0143541
GO:0031224	intrinsic component of membrane	C	3	211	93	1870	0.0322581	0.112834	under	I1RCU1,I1RW82,I1RQ48	A0A098D562,A0A098D899,A0A098D8J9,A0A098DGD2,A0A098DJ29,A0A098DJP3,A0A098DLZ8,A0A098DSX2,A0A098DXV2,A0A098E3Y2,A0A0E0RP23,A0A0E0S3U6,A0A0E0S9Q2,A0A0E0S9Y6,A0A0E0SBD5,A0A0E0SE31,A0A0E0SE45,A0A1C3YHX2,A0A1C3YHZ0,A0A1C3YI83,A0A1C3YIJ2,A0A1C3YIU6,A0A1C3YKM4,A0A1C3YKN3,A0A1C3YLI2,A0A1C3YLP0,A0A1C3YLW8,A0A1C3YMC0,A0A1C3YMD5,A0A1C3YN32,D5L6Z3,G4XVC2,I1R9L9,I1R9N7,I1R9N8,I1RA13,I1RA79,I1RAA2,I1RAD7,I1RAE0…	0.999021	0.999985	0.014218
GO:0031090	organelle membrane	C	1	136	93	1870	0.0107527	0.0727273	under	I1RQA5	A0A098DSY3,I1REX4,I1RYL5,I1S4L3,Q4HY71,I1RQA5,A0A1C3YLP0,A0A1C3YIL2,V6R223,A0A0E0SCS1,A0A0E3SXN6,I1RC18,I1RE65,I1RMH2,I1RPP5,I1RYT8,I1RZ15,I1RZJ3,I1S0R9,I1S8F8,P0C431,Q4IJW4,Q4IK03,A0A098DU14,A0A098DVM4,A0A1C3YJ05,I1R9X0,I1RBK1,I1RCK2,I1REY8,I1RMF2,I1RSP4,I1RZS4,Q4IBU4,V6RPN0,A0A098DQU9,I1RGC1,I1RQC4,I1RUN9,I1RWZ9,I1RYX8,I1RZ84,I1RZZ6,I1S218,I1S287,I1S0N8,A0A1C3YIA8,A0A1C3YLW8,A0A1C3YN32,I1RAU9,I…	0.999259	0.999985	0.00735294
GO:0044425	membrane part	C	3	290	93	1870	0.0322581	0.15508	under	I1RCU1,I1RW82,I1RQ48	I1RIY0,I1RQD6,I1RS07,I1RXT2,A0A1C3YI28,A0A1C3YI83,A0A1C3YIL0,I1RA43,I1RAH0,I1RBC0,I1RD46,I1RDB2,I1RFI3,I1RMM6,I1RMU7,I1RNP7,I1RRY3,I1RTB1,I1RWF4,I1RYN4,I1RZE7,I1S051,I1S0Y1,I1S287,Q4IEA7,V6RPN0,I1R9N7,A0A1C3YK94,I1RYT8,I1RTG9,I1RNF4,I1RQB4,A0A098D562,A0A098D899,A0A098D8J9,A0A098DGD2,A0A098DJ29,A0A098DJP3,A0A098DLZ8,A0A098DSX2,A0A098DXV2,A0A098E3Y2,A0A0E0RP23,A0A0E0S3U6,A0A0E0S9Q2,A0A0E0S9Y6,A0A0E…	0.999982	0.999985	0.0103448
GO:0016020	membrane	C	5	364	93	1870	0.0537634	0.194652	under	I1RQA5,I1RCU1,I1RW82,I1RQ48,I1RMK7	A0A098DH36,A0A0E0SEM1,A0A1C3YK17,I1R9X0,I1RED5,I1RT15,I1RWQ2,I1RYX8,I1RZQ6,I1REC4,I1RPQ7,I1RT41,I1RYY6,I1S1Z9,A0A1C3YI28,A0A1C3YI83,A0A1C3YIL0,I1RA43,I1RAH0,I1RBC0,I1RD46,I1RDB2,I1RFI3,I1RMM6,I1RMU7,I1RNP7,I1RRY3,I1RTB1,I1RWF4,I1RYN4,I1RZE7,I1S051,I1S0Y1,I1S287,Q4IEA7,V6RPN0,I1RIC3,I1RTS2,A0A098DT74,I1RAN2,I1RKK0,I1RMM9,I1RN08,I1RQ26,I1RRF8,I1RZB4,I1S0M2,A0A098DSY3,I1REX4,I1RYL5,I1S4L3,Q4HY71,I1R…	0.999985	0.999985	0.0137363
