# Supplementary material for: Comparative acetylome analysis reveals the potential roles of lysine acetylation for DON biosynthesis in Fusarium graminearum
Source: BMC Genomics. 2019 Nov 12;20:841. doi: 10.1186/s12864-019-6227-7 (PMC6852988; doi:10.1186/s12864-019-6227-7)
Supplement: Supplementary file 6 — Additional file 6: Table S6. KEGG pathway enrichment analysis. [file 12864_2019_6227_MOESM6_ESM.xlsx]

## Sheet: Sheet1
Table S6 KEGG pathway enrichment analysis
Map_ID	Map_Name	Test	TestAll	Ref	RefAll	Test_per	Ref_per	Test_Seq	Ref_Seq	Over_Under	P value	FDR	richFactor
map03010	Ribosome	16	93	89	1870	0.172043	0.0475936	I1RE77 A0A1C3YKM9 I1RS24 A0A1C3YHX8 I1RD29 I1REK8 I1RN67 I1RQE7 I1RS18 I1RSQ7 I1RVQ0 I1RZL7 I1RFU8 I1RLU6 I1RPP4 V6QW22	I1RGA4 V6RIV9 I1RZZ9 I1RUG3 I1RJV4 I1RAW0 I1RW99 I1RWK3 I1RJU3 I1REK8 I1RTD5 I1RRT8 I1RVQ0 I1RA70 V6RTJ8 I1RKJ4 I1S0L4 I1RSQ3 I1RJV3 I1S0L3 I1RRM5 I1RS18 I1RPP4 I1RFU8 I1RT04 I1RWN6 V6RMW6 I1RD22 I1RT03 I1RCG4 I1RNQ5 A0A098DXE2 V6R3X5 V6QW22 I1RB92 I1RJW6 I1RSX0 I1RN67 I1RNC1 I1RE01 I1RQE7 I1RVX0 I1RPP3 I1RTH6 I1RBC9 I1RRY9 I1RN18 I1RFL4 I1S2E9 I1RZK5 V6RCG5 I1RT40 A0A0E0RU84 I1RZW8 I1S0X6 I1RLU6…	over	3.51605e-06	0.00030238	0.179775
map00010	Glycolysis / Gluconeogenesis	7	93	27	1870	0.0752688	0.0144385	A0A098DVZ4 I1RJY7 I1RZJ7 I1S269 A0A098DDD2 A0A098DSA6 V6RLM7	I1RN88 V6RV57 V6RLM7 I1S0H2 I1RP86 V6RAM6 I1RAH1 A0A098E4T8 V6RPS5 V6REA4 I1RJY7 I1S269 I1RCZ8 I1RA13 A0A098DVZ4 I1RZJ7 I1RCM5 I1RA62 I1RGB2 A0A098DEP8 A0A098DE09 A0A098DDD2 A0A1C3YN26 A0A1C3YKB7 A0A1C3YL54 A0A1C3YIP2 A0A098DSA6	over	0.000235532	0.0101279	0.259259
map00020	Citrate cycle (TCA cycle)	6	93	26	1870	0.0645161	0.0139037	I1RJY7 I1RZJ7 A0A098DDD2 A0A098E0Z2 I1RFM4 I1RPR1	I1RN88 I1REE2 I1RUQ3 I1RFI4 I1RCU2 I1RNM7 I1RYW9 I1S299 I1RKB2 A0A098E0Z2 I1RJY7 I1S0V7 I1RNY6 I1S8F8 V6RRM0 I1S2F5 I1RPR1 I1RF85 I1RZJ7 I1RFM4 I1RSF7 I1SAE2 A0A098DEP8 A0A098DPB1 A0A098DDD2 A0A1C3YHG7	over	0.00132117	0.0367424	0.230769
map03320	PPAR signaling pathway	3	93	6	1870	0.0322581	0.00320856	I1RQ48 I1RW82 I1RZ89	I1RCT9 I1RW82 I1RQ48 V6RDP1 I1RK55 I1RZ89	over	0.00213619	0.0367424	0.5
map00061	Fatty acid biosynthesis	3	93	6	1870	0.0322581	0.00320856	I1RMW8 I1RR68 I1RW82	I1RMW8 I1RCT9 I1RR68 I1RMW9 I1RW82 A0A1C3YMT4	over	0.00213619	0.0367424	0.5
map00620	Pyruvate metabolism	5	93	23	1870	0.0537634	0.0122995	I1RJY7 I1RZJ7 A0A098DDD2 I1RFM4 I1RR68	I1RN88 V6RH92 I1RFI4 I1RJG4 I1RR68 I1RMA2 I1RY81 I1RJY7 I1RVI8 I1RWM4 V6RRM0 A0A098DUS9 A0A0E0RQ82 I1RA13 I1RZJ7 I1RFM4 I1RSF7 A0A098DEP8 I1S894 A0A098DDD2 A0A1C3YKB7 A0A1C3YL54 A0A1C3YLC2	over	0.00450363	0.064552	0.217391
map00710	Carbon fixation in photosynthetic organisms	4	93	18	1870	0.0430108	0.00962567	A0A098DVZ4 A0A098DDD2 I1RFM4 V6RLM7	V6RV57 V6RLM7 I1RFI4 I1RZY8 I1RQI4 I1RR44 I1RH82 I1RAQ4 I1RVZ3 I1RZA7 A0A098DVZ4 I1RGB2 I1RFM4 V6S110 I1RFK1 A0A098DDD2 A0A1C3YN26 A0A1C3YLC2	over	0.0102512	0.125943	0.222222
map04212	Longevity regulating pathway - worm	3	93	11	1870	0.0322581	0.00588235	I1RQ21 I1RQ48 I1RQA5	P0C431 B7SMQ7 I1RSF1 I1RPF5 I1RNJ5 I1RKP1 I1RQA5 I1RQ21 I1RR45 I1RQ48 A0A1C3YJ21	over	0.0146892	0.157909	0.272727
map04152	AMPK signaling pathway	3	93	13	1870	0.0322581	0.00695187	I1RQ48 A0A098DSA6 I1RR68	V6RV57 I1RTG9 I1RR68 A0A098DQB4 I1RRT3 I1RYW3 I1RN65 I1RQ48 I1RQ70 A0A0E0SEM1 A0A1C3YIA8 I1RT37 A0A098DSA6	over	0.0236864	0.226336	0.230769
map00030	Pentose phosphate pathway	3	93	16	1870	0.0322581	0.00855615	I1RC11 A0A098DSA6 A0A098DDY0	V6RV57 I1RP86 I1RZY8 I1RQI4 I1RR44 I1RCG5 I1RAQ4 I1RMC5 A0A098DDY0 I1RSB7 I1RC11 I1RA62 I1RGB2 I1RFK1 A0A098DJQ7 A0A098DSA6	over	0.0416417	0.356417	0.1875
map03018	RNA degradation	3	93	17	1870	0.0322581	0.00909091	I1RQ21 I1RQA5 A0A098DSA6	Q4HWE2 I1RND6 I1RDG0 I1RZ40 I1RPS0 V6RNM4 V6RG06 I1RZG9 I1S7N3 I1RQA5 I1RQ21 I1RN48 A0A098DE95 I1RCM5 I1RRR4 A0A1C3YKL4 A0A098DSA6	over	0.0487898	0.356417	0.176471
map00254	Aflatoxin biosynthesis	1	93	1	1870	0.0107527	0.000534759	I1RR68	I1RR68	over	0.0497326	0.356417	1
map05322	Systemic lupus erythematosus	2	93	8	1870	0.0215054	0.00427807	Q4HTT2 Q4IER8	Q4HTT2 Q4IMD1 Q4HTT1 Q4IER8 I1S7M3 I1RE87 A0A098DX13 A0A1C3YI62	over	0.0563362	0.372685	0.25
map00071	Fatty acid degradation	2	93	9	1870	0.0215054	0.00481283	I1S269 I1RW82	I1S0H2 I1RCT9 I1RMA2 I1RY81 I1RW82 I1S269 I1S8D3 I1RK55 A0A1C3YKB7	over	0.0701347	0.392868	0.222222
map00350	Tyrosine metabolism	2	93	10	1870	0.0215054	0.00534759	I1S269 V6R3V4	I1S0H2 V6RAM6 I1S4S5 I1S269 I1RZA7 I1S1R2 V6R3V4 A0A0E0RTH0 V6S110 A0A1C3YIP2	over	0.084899	0.392868	0.2
map00830	Retinol metabolism	1	93	2	1870	0.0107527	0.00106952	I1S269	I1S0H2 I1S269	over	0.0970172	0.392868	0.5
map00130	Ubiquinone and other terpenoid-quinone biosynthesis	1	93	2	1870	0.0107527	0.00106952	I1RCS6	I1RA51 I1RCS6	over	0.0970172	0.392868	0.5
map04115	p53 signaling pathway	1	93	2	1870	0.0107527	0.00106952	I1RSK0	I1RSK0 A0A1C3YK94	over	0.0970172	0.392868	0.5
map04940	Type I diabetes mellitus	1	93	2	1870	0.0107527	0.00106952	I1RQA5	I1RQA5 I1RD80	over	0.0970172	0.392868	0.5
map00626	Naphthalene degradation	1	93	2	1870	0.0107527	0.00106952	I1S269	I1S0H2 I1S269	over	0.0970172	0.392868	0.5
map05134	Legionellosis	2	93	11	1870	0.0215054	0.00588235	A0A1C3YHS3 I1RQA5	I1RBC4 I1RTA0 I1S287 I1RNF4 I1RWX5 I1RBS4 I1RQA5 I1RRC8 A0A1C3YK94 A0A1C3YLK2 A0A1C3YHS3	over	0.100501	0.392868	0.181818
map05034	Alcoholism	2	93	11	1870	0.0215054	0.00588235	Q4HTT2 Q4IER8	Q4HTT2 Q4IMD1 Q4HTT1 Q4IER8 I1RB73 I1RJS2 I1RQN9 I1RZD9 A0A098DX13 A0A1C3YL99 A0A098D6L4	over	0.100501	0.392868	0.181818
map00480	Glutathione metabolism	2	93	12	1870	0.0215054	0.00641711	I1RC11 I1RMI4	I1RMJ3 I1RSY1 I1RCG5 I1S0V7 I1RMI4 I1RC11 A0A1C3YJ36 I1RXR6 A0A098DMB7 A0A1C3YKF3 A0A1C3YIX7 A0A1C3YIG7	over	0.116823	0.418617	0.166667
map00720	Carbon fixation pathways in prokaryotes	2	93	12	1870	0.0215054	0.00641711	A0A098E0Z2 I1RPR1	I1RUQ3 A0A098E0Z2 I1RMA2 I1RY81 I1S0V7 V6RRM0 A0A0E0RQ82 I1RA13 I1RPR1 I1RSF7 I1SAE2 A0A1C3YLI1	over	0.116823	0.418617	0.166667
map05152	Tuberculosis	2	93	13	1870	0.0215054	0.00695187	I1RQ21 I1RQA5	P0C431 I1RC49 I1RMF2 V6R476 I1RQN9 A0A0E0SIE1 I1S2B9 I1RQA5 I1RQ21 A0A098DVM4 I1RBA6 A0A1C3YK94 A0A098D6L4	over	0.133757	0.43606	0.153846
map04920	Adipocytokine signaling pathway	1	93	3	1870	0.0107527	0.00160428	I1RW82	I1RCT9 I1RW82 A0A0E0SEM1	over	0.141973	0.43606	0.333333
map00625	Chloroalkane and chloroalkene degradation	1	93	3	1870	0.0107527	0.00160428	I1S269	I1S0H2 I1S269 A0A1C3YKB7	over	0.141973	0.43606	0.333333
map01040	Biosynthesis of unsaturated fatty acids	1	93	3	1870	0.0107527	0.00160428	I1RQ48	I1RQ48 I1RK55 A0A1C3YMT4	over	0.141973	0.43606	0.333333
map00640	Propanoate metabolism	2	93	14	1870	0.0215054	0.00748663	I1RZJ7 I1RR68	I1RNH4 I1REE2 I1RDV8 I1RAG3 I1S299 I1RR68 I1RSA5 I1RMA2 I1RX10 I1RY81 A0A0E0RQ82 I1RA13 I1RZJ7 I1S8D3	over	0.151204	0.448397	0.142857
map04138	Autophagy - yeast	2	93	15	1870	0.0215054	0.00802139	I1R9N9 I1S202	B7SMQ7 I1RQP7 I1R9N9 I1RMF2 I1RQ81 I1S202 I1S2B6 I1RUP5 I1RQD6 I1RZD9 I1RS52 I1S270 I1RSW5 I1RX50 A0A1C3YLP0	over	0.169071	0.473695	0.133333
map04216	Ferroptosis	1	93	4	1870	0.0107527	0.00213904	I1RW82	I1RCT9 I1RSY1 I1RW82 A0A1C3YJ05	over	0.184713	0.473695	0.25
map00680	Methane metabolism	2	93	16	1870	0.0215054	0.00855615	A0A098DSA6 I1RRG1	V6RV57 I1RTG4 I1S0H2 I1RQE8 I1RMM8 A0A098E4T8 V6RK96 I1RRG1 I1RSA3 I1RPZ5 A0A0E0RQ82 I1RA13 I1RCM5 I1RGB2 A0A098DXZ6 A0A098DSA6	over	0.187275	0.473695	0.125
map04110	Cell cycle	2	93	16	1870	0.0215054	0.00855615	I1RSL6 I1RSK0	I1RB73 I1RAH4 I1RSI4 I1RYZ9 I1RFJ2 I1RE37 I1RBW1 I1RSK0 V6RGI1 I1RAH9 I1RCD4 I1RSL6 V6REE9 I1RT36 I1RRM2 A0A098E1M9	over	0.187275	0.473695	0.125
map00051	Fructose and mannose metabolism	2	93	16	1870	0.0215054	0.00855615	A0A098DSA6 V6RLM7	V6RV57 V6RLM7 I1RKR5 I1RHQ0 I1RLM0 V6RW66 I1RAH1 A0A098DQB4 I1RSA3 A0A0E0SQ99 I1RSJ2 I1RGB2 A0A1C3YI27 A0A098DE09 I1RT37 A0A098DSA6	over	0.187275	0.473695	0.125
map04111	Cell cycle - yeast	2	93	17	1870	0.0215054	0.00909091	I1RSL6 I1RSK0	I1RFN0 I1RAH4 I1RSI4 I1RYZ9 I1RFJ2 I1RE37 I1RSK0 V6RGI1 I1RAH9 I1RD55 I1RSL6 I1RN65 I1RRM2 A0A1C3YJA8 A0A098E1M9 A0A1C3YIA8 I1RH87	over	0.205739	0.496918	0.117647
map05145	Toxoplasmosis	1	93	5	1870	0.0107527	0.0026738	A0A1C3YHS3	P0C431 I1RBC4 I1RQN9 A0A1C3YK94 A0A1C3YHS3	over	0.225347	0.496918	0.2
map00983	Drug metabolism - other enzymes	1	93	5	1870	0.0107527	0.0026738	I1RTG7	Q4HXF0 I1RBE4 I1RMG6 I1RTG7 A0A1C3YI88	over	0.225347	0.496918	0.2
map00980	Metabolism of xenobiotics by cytochrome P450	1	93	5	1870	0.0107527	0.0026738	I1S269	I1S0H2 V6RAM6 I1S269 A0A1C3YIP2 A0A1C3YIG7	over	0.225347	0.496918	0.2
map04612	Antigen processing and presentation	1	93	5	1870	0.0107527	0.0026738	A0A1C3YHS3	I1RBC4 A0A098D873 V6QUV7 I1REC7 A0A1C3YHS3	over	0.225347	0.496918	0.2
map00982	Drug metabolism - cytochrome P450	1	93	6	1870	0.0107527	0.00320856	I1S269	I1S0H2 V6RAM6 I1RF61 I1S269 A0A1C3YIP2 A0A1C3YIG7	over	0.263976	0.550213	0.166667
map05202	Transcriptional misregulation in cancers	1	93	6	1870	0.0107527	0.00320856	Q4IER8	Q4IJP1 Q4IF76 Q4IER8 I1RB73 I1RY69 I1RCD1	over	0.263976	0.550213	0.166667
map05162	Measles	1	93	7	1870	0.0107527	0.00374332	A0A1C3YHS3	I1RBC4 I1RNN1 I1RQ81 I1RAY2 I1RT36 I1RZM1 A0A1C3YHS3	over	0.300698	0.550213	0.142857
map04915	Estrogen signaling pathway	1	93	7	1870	0.0107527	0.00374332	A0A1C3YHS3	I1RBC4 I1RQN9 I1RZD9 I1REC7 I1RSW5 A0A1C3YHS3 A0A098D6L4	over	0.300698	0.550213	0.142857
map00562	Inositol phosphate metabolism	1	93	7	1870	0.0107527	0.00374332	V6RLM7	V6RLM7 I1RDV8 I1RAG3 I1RZT6 I1RNR9 I1RAZ1 I1RE86	over	0.300698	0.550213	0.142857
map00300	Lysine biosynthesis	1	93	7	1870	0.0107527	0.00374332	A0A098E446	Q4HVQ9 I1RW43 I1S2D5 I1RCR6 I1RY49 I1RA28 A0A098E446	over	0.300698	0.550213	0.142857
map02024	Quorum sensing	1	93	7	1870	0.0107527	0.00374332	I1RW82	I1RCZ9 V6RKN5 A0A098D381 I1RCT9 I1RD80 I1RW82 A0A1C3YKY4	over	0.300698	0.550213	0.142857
map00760	Nicotinate and nicotinamide metabolism	1	93	7	1870	0.0107527	0.00374332	V6R3V4	I1RTU1 I1S4S5 I1RNJ7 I1RDB7 V6QT89 V6R3V4 A0A1C3YM09	over	0.300698	0.550213	0.142857
map04010	MAPK signaling pathway	1	93	8	1870	0.0107527	0.00427807	A0A1C3YHS3	P0C431 I1RBC4 I1RQN9 A0A0E0SIE1 I1RZD9 I1RZ37 I1RSW5 A0A1C3YHS3	over	0.335607	0.59171	0.125
map03040	Spliceosome	2	93	24	1870	0.0215054	0.0128342	A0A1C3YHS3 I1RZ11	Q4IF76 I1RVT9 I1RCI3 I1RSW0 I1RBC4 I1RCA7 I1RNB8 I1S1X9 I1S7M3 I1RSA4 I1RN59 A0A098DDK7 I1RCH7 A0A0E0S1T0 I1RAE1 A0A0E0RUQ7 I1RZ11 I1RC84 A0A1I9F9W7 A0A1C3YI62 A0A1C3YHK3 A0A098DU17 A0A098E4K5 A0A1C3YHS3	over	0.337137	0.59171	0.0833333
map04214	Apoptosis - fly	1	93	9	1870	0.0107527	0.00481283	A0A1I9F777	I1RPF5 I1RCK2 I1RQN9 I1RZD9 I1RSP4 I1RN61 A0A098DJ03 A0A1I9F777 A0A1C3YK94	over	0.368791	0.609923	0.111111
map04210	Apoptosis	1	93	9	1870	0.0107527	0.00481283	I1RRG6	Q5I2J3 I1RPF5 I1RQ81 I1RA72 I1RQN9 I1RT41 I1RZD9 I1RRG6 A0A1C3YK94	over	0.368791	0.609923	0.111111
map05230	Central carbon metabolism in cancer	1	93	9	1870	0.0107527	0.00481283	A0A098DSA6	I1RN88 I1RQN9 I1RAH1 I1RZD9 I1RCG5 A0A098DEP8 A0A098DE09 A0A1C3YL54 A0A098DSA6	over	0.368791	0.609923	0.111111
map00052	Galactose metabolism	1	93	10	1870	0.0107527	0.00534759	A0A098DSA6	I1S2N3 V6RAN2 I1RJQ5 I1RNU7 E6PBP1 I1RAH1 I1RAJ4 I1RA62 A0A098DE09 A0A098DSA6	over	0.400334	0.637569	0.1
map04922	Glucagon signaling pathway	1	93	10	1870	0.0107527	0.00534759	I1RR68	I1RN88 A0A0E0SIE1 I1RR68 I1RRT3 I1RSW5 A0A0E0SEM1 A0A098DR13 A0A098DEP8 A0A1C3YL54 A0A098D6L4	over	0.400334	0.637569	0.1
map00630	Glyoxylate and dicarboxylate metabolism	2	93	29	1870	0.0215054	0.015508	I1RZJ7 I1RFM4	Q4HYR2 I1RUQ3 I1RC48 I1RFI4 I1S7E4 I1RH30 A0A098DVI8 I1RVR2 I1RCU2 I1S0X1 I1RQE8 I1S4D0 V6RK96 I1RMA2 I1RXH3 I1RY81 I1RWM4 I1RR45 I1RXB1 V6RM02 I1RPZ5 I1R9M7 V6RY56 I1RF85 I1RZJ7 I1RFM4 I1SAE2 A0A098DXZ6 A0A1C3YHG7	over	0.427571	0.638057	0.0689655
map04144	Endocytosis	2	93	29	1870	0.0215054	0.015508	A0A1C3YHS3 A0A1I9F9C1	Q4INI2 I1RG99 I1REC4 I1RBC4 I1RMF2 I1RXT2 I1RAS5 I1S034 V6R476 I1RBB0 I1RBB2 A0A098DXB1 I1S9S4 A0A0E0S1S6 I1S0N8 I1S074 I1RBS4 A0A098DYT7 I1RC52 I1RZ84 I1RQ70 I1RNR0 A0A098DVM4 A0A1C3YKX2 A0A1C3YK51 I1RMA3 A0A098DJC8 A0A1I9F9C1 A0A1C3YHS3	over	0.427571	0.638057	0.0689655
map04066	HIF-1 signaling pathway	1	93	11	1870	0.0107527	0.00588235	A0A098DVZ4	I1RN88 I1RQN9 I1RAH1 I1R9X2 I1RZ37 A0A098DVZ4 I1RCM5 I1RAU7 A0A098DEP8 A0A098DE09 I1RRQ5	over	0.430317	0.638057	0.0909091
map04113	Meiosis - yeast	1	93	11	1870	0.0107527	0.00588235	I1RSL6	I1RAH4 I1RSI4 I1RFJ2 I1RE37 I1RSL6 I1RN65 I1RSW5 I1RRM2 A0A1C3YJG6 I1RH87 A0A1C3YL99	over	0.430317	0.638057	0.0909091
map00230	Purine metabolism	2	93	32	1870	0.0215054	0.0171123	I1RMI4 I1RTG7	Q4HXF0 Q4I1N3 I1RVY2 I1RBE4 I1RZB5 I1RG11 I1RB35 I1RXV9 I1RTU1 V6QVH8 I1RFM6 I1S9F1 I1RYJ7 I1S1W3 V6QUE6 I1RPK0 I1RJU4 I1S7M8 A0A0E0SMR8 I1RTG7 I1RCL0 I1S3F3 I1RYI7 I1RMI4 I1RA62 I1RS25 I1RNP3 A0A1C3YIR8 I1RMJ7 A0A1C3YI88 A0A1C3YI05 A0A1C3YL54	over	0.478746	0.685047	0.0625
map00564	Glycerophospholipid metabolism	1	93	13	1870	0.0107527	0.00695187	I1REB5	I1RCJ2 I1RKZ8 I1RHJ2 I1REY8 A0A0E0S5J3 A0A098DXB1 I1REB5 I1RMU7 I1RRC4 V6RXE7 I1RZZ6 I1RDZ5 A0A0E0SAK0	over	0.485905	0.685047	0.0769231
map00650	Butanoate metabolism	1	93	13	1870	0.0107527	0.00695187	V6R3V4	I1RNH4 I1S4S5 I1RY35 I1RMA2 I1RQJ7 I1RY81 I1RAV0 I1RD80 I1RBY9 I1RQE1 I1RRS6 I1S8D3 V6R3V4	over	0.485905	0.685047	0.0769231
map04213	Longevity regulating pathway - multiple species	1	93	14	1870	0.0107527	0.00748663	A0A1C3YHS3	I1RSF1 I1RB73 I1RBC4 I1RBS5 A0A098DGQ1 A0A0E0SK74 I1RZD9 I1RKP1 I1RR45 I1RSW5 A0A0E0SEM1 A0A1C3YJ21 A0A1C3YM09 A0A1C3YHS3	over	0.511651	0.687532	0.0714286
map04218	Cellular senescence	1	93	14	1870	0.0107527	0.00748663	I1RSK0	Q4I7L0 P0C431 Q4HXF6 I1RPP5 I1S4P6 I1RTG9 I1RSK0 I1RQN9 A0A0E0SIE1 I1RZD9 A0A098D4I9 A0A1C3YL99 A0A098D6L4 A0A1C3YJ05	over	0.511651	0.687532	0.0714286
map00310	Lysine degradation	1	93	14	1870	0.0107527	0.00748663	V6R3V4	Q4IJP1 I1S2D5 I1S4S5 I1RKB2 I1RMA2 I1RVY1 I1RY81 I1RA28 I1S2F5 I1S8D3 V6R3V4 A0A1C3YK02 A0A098DPB1 A0A1C3YKB7	over	0.511651	0.687532	0.0714286
map05166	HTLV-I infection	1	93	15	1870	0.0107527	0.00802139	I1RSK0	Q4IEV4 I1RPP5 I1RBW1 I1R9W6 I1RSK0 A0A0E0SIE1 I1RJS5 V6QUV7 I1RZD9 I1RT36 I1S2A8 I1RSW5 I1RC00 A0A098E1M9 A0A1C3YJ05	over	0.536121	0.706935	0.0666667
map05169	Epstein-Barr virus infection	2	93	36	1870	0.0215054	0.0192513	A0A1C3YHS3 I1RYH9	P0C431 I1RB74 V6RVG3 I1RZE4 I1RB73 I1RZB5 I1RBC4 I1RUQ5 I1RG11 I1RAY2 A0A0E0RP92 I1R9Y9 I1S0N8 I1RCD4 V6QUE6 I1RWF3 I1RAR2 V6REE9 I1RUN8 I1RWP4 I1RT36 I1S2A8 I1RSW5 V6RKY7 I1RDB1 I1RC95 I1RC00 I1RC22 I1RYH9 I1S1W4 A0A1C3YL44 I1REE0 A0A1C3YIR8 I1RTJ1 A0A098D226 A0A1C3YHS3	over	0.542532	0.706935	0.0555556
map05164	Influenza A	1	93	16	1870	0.0107527	0.00855615	A0A1C3YHS3	P0C431 Q4IPA4 I1RBC4 I1RQ81 I1RQN9 I1S0P4 A0A098DDK7 I1RT41 I1S0N7 I1RZ37 I1RT36 I1S2A8 I1S4L3 A0A1C3YK94 A0A098DEH9 A0A1C3YHS3	over	0.559378	0.71439	0.0625
map04141	Protein processing in endoplasmic reticulum	2	93	38	1870	0.0215054	0.0203209	A0A1C3YHS3 I1S4Z7	Q4IEA7 I1RJT9 I1S235 I1RYB8 I1RV63 I1RAH0 I1RRT6 I1RRC6 I1RBC4 I1RQC4 I1RYZ9 I1RYL5 I1RQ81 I1RFP5 I1RQ41 I1RMM6 I1RPA6 I1RNF4 V6RGI1 I1RB41 V6QUV7 I1RRN5 I1RAM2 I1RQB4 I1REC7 I1RQN8 I1RGF1 I1RRC8 I1S4Z7 I1RTG0 I1R9N7 I1RSW4 I1RE44 A0A098DQU9 I1S218 A0A098DMU3 A0A1C3YI83 A0A1C3YHS3	over	0.57237	0.71439	0.0526316
map00280	Valine, leucine and isoleucine degradation	1	93	17	1870	0.0107527	0.00909091	I1RZJ7	I1RNH4 I1RMT6 I1RDV8 I1RAG3 I1RYQ4 I1RSA5 I1RY35 I1RMA2 I1RQJ7 I1RY81 I1RAV0 I1RNV4 V6RCJ5 I1RZJ7 I1S8D3 I1RK55 A0A1C3YKB7	over	0.58148	0.71439	0.0588235
map03015	mRNA surveillance pathway	1	93	17	1870	0.0107527	0.00909091	I1RZP2	Q4IPA4 I1RNB8 I1RLT8 I1RA46 A0A098DDK7 I1S0N7 I1RZP2 I1RWD7 I1RN65 A0A098DE95 I1RBZ8 A0A1C3YIA8 I1S4L3 A0A1C3YLK2 A0A098E4K5 A0A098DMF8 A0A1C3YL99	over	0.58148	0.71439	0.0588235
map03008	Ribosome biogenesis in eukaryotes	1	93	19	1870	0.0107527	0.0101604	I1S2C0	Q4HWE2 I1S0R7 I1RSS4 I1RRQ3 I1RSR3 I1RBG9 I1S2C0 I1RE00 I1R9V7 I1RML0 I1RAY2 I1RZK6 I1S2E8 I1RQM6 I1S2A8 I1RC00 I1RRR4 V6RRU8 I1S4L3	over	0.622447	0.743478	0.0526316
map04910	Insulin signaling pathway	1	93	19	1870	0.0107527	0.0101604	I1RR68	V6RV57 I1RZQ6 I1RTG9 I1RDK3 I1RQN9 I1RR68 I1RAH1 I1RRT3 I1RZD9 I1R9X2 I1RT36 I1RSW5 A0A0E0SEM1 I1RAU7 A0A098DR13 A0A098DE09 A0A1C3YL99 A0A098D6L4 I1RRQ5	over	0.622447	0.743478	0.0526316
map04146	Peroxisome	1	93	20	1870	0.0107527	0.0106952	I1RW82	I1RSF1 I1RC71 A0A098DGQ1 I1RCT9 I1RVY1 I1RKP1 I1S0V7 I1RAV0 I1RPE5 I1RNJ7 I1RW82 I1RR45 V6QVV9 I1RA32 I1RK55 A0A1C3YJ21 A0A1C3YI88 A0A098DXZ6 A0A1C3YJ41 A0A098D5A0	over	0.641416	0.74543	0.05
map05203	Viral carcinogenesis	1	93	20	1870	0.0107527	0.0106952	Q4HTT2	Q4I7K4 Q4HTT2 I1RB73 V6R476 I1R9W6 I1RQN9 I1RJS5 I1S2B9 I1RCD4 I1RZD9 I1RWF3 I1RAR2 V6REE9 I1RWP4 A0A0E0RN05 I1RSW5 A0A098DX13 A0A1C3YL44 I1REE0 A0A1C3YL54	over	0.641416	0.74543	0.05
map00520	Amino sugar and nucleotide sugar metabolism	1	93	21	1870	0.0107527	0.0112299	I1RBF4	G4XVC2 V6RAN2 I1RBF4 I1RX90 I1RK44 I1RP86 I1RKR5 I1RJQ5 I1RC31 I1RS40 I1RNU7 I1RHG0 I1RAH1 I1RAJ4 I1RJW0 I1RBK1 A0A0E0SQ99 I1RSJ2 I1RA62 I1RC96 A0A098DE09	under	0.659442	0.74706	0.047619
map04723	Retrograde endocannabinoid signaling	1	93	22	1870	0.0107527	0.0117647	I1RMK7	P0C431 I1RE12 I1RE65 I1RJS2 I1RQN9 I1RE39 I1RYT8 I1RMK7 I1S8S9 I1RZ37 I1RY92 I1S0K2 I1RA52 I1RSW5 I1RS05 A0A0E0SAR4 I1S5X9 I1RY21 A0A098DPE3 A0A1C3YJQ2 A0A098DS44 A0A098DRW4	under	0.676572	0.74706	0.0454545
map00270	Cysteine and methionine metabolism	1	93	22	1870	0.0107527	0.0117647	I1RFM4	I1RFV9 I1RE58 I1RFI4 I1RW43 I1RYQ4 I1S241 I1RSY1 I1RY49 I1RD21 I1RA94 I1RW06 I1RNV4 V6RDH3 A0A0E0SID1 I1RZA7 I1RXH2 I1RAG5 I1RC74 I1RFM4 V6S110 A0A1C3YJ36 I1RSZ9	under	0.676572	0.74706	0.0454545
map05010	Alzheimer's disease	2	93	46	1870	0.0215054	0.0245989	A0A098DVZ4 I1RMK7	A0A0E3SXN6 I1RRX5 I1RYN2 I1RMQ6 I1RE65 I1RNM7 I1RQN9 A0A0E0SIE1 I1RE39 I1S0Q7 I1RYT8 I1RMK7 I1S8S9 I1RA49 I1R9Y4 I1RS07 I1S8F8 I1RX39 I1RK75 I1RAM9 I1RT36 I1RY92 I1RAV5 I1S0K2 I1RA52 I1RS05 A0A0E0SAR4 I1S0R8 A0A098DVZ4 I1RKB7 I1S5X9 I1S7Y0 I1RY21 A0A0E0RPV7 I1S911 A0A1C3YI20 A0A098DPE3 A0A098DK15 A0A1C3YK94 A0A1C3YKH2 A0A0E0SCS1 A0A1C3YJD7 A0A1C3YJQ2 A0A098DS44 A0A098D6L4 A0A098DRW4	under	0.677566	0.74706	0.0434783
map00240	Pyrimidine metabolism	1	93	23	1870	0.0107527	0.0122995	I1RMI4	O74638 I1RBH9 I1RCB4 I1RIY0 I1RZB5 I1RMG6 I1RG11 I1RZ20 I1RTH1 I1RTU1 V6QUE6 I1RPK0 I1RZ52 I1RAF9 I1RYU5 I1RJX2 I1S886 I1RMI4 I1RNP3 A0A1C3YIR8 A0A098DKN5 I1RXB0 A0A1C3YNB3	under	0.692848	0.75424	0.0434783
map00260	Glycine, serine and threonine metabolism	1	93	25	1870	0.0107527	0.013369	I1RZJ7	I1S0I3 I1RTG4 I1RC48 I1S1W8 I1RW43 A0A098DVI8 I1RVR2 I1RQE8 I1RY49 I1RMM8 A0A098E4T8 V6RK96 I1RVY1 I1RSX9 V6RDH3 V6RM02 V6R9L8 I1S1R2 I1RC74 I1RZJ7 A0A0E0RTH0 A0A098DKN5 A0A1C3YNB3 A0A098DXZ6 A0A098D8H4	under	0.723009	0.767639	0.04
map00250	Alanine, aspartate and glutamate metabolism	1	93	25	1870	0.0107527	0.013369	V6R3V4	I1RNH4 I1RCB4 I1RJT5 I1RCV1 I1RXV9 I1RZ20 I1S4S5 I1S4D0 I1RC39 I1RD80 A0A0E0SMR8 I1RVZ3 A0A098DH82 I1RYU5 I1RZA7 I1RZT0 V6RY56 V6R3V4 V6S110 A0A1C3YN25 I1RC96 I1RMJ7 A0A098DXZ6 A0A1C3YIV7 A0A1C3YKZ8	under	0.723009	0.767639	0.04
map03050	Proteasome	1	93	30	1870	0.0107527	0.0160428	I1RYH9	I1RB74 V6RVG3 I1RMM9 I1RZE4 I1RRY3 I1RA43 I1RUQ5 I1RNP7 I1RQ26 I1RKK0 A0A0E0RP92 I1R9Y9 I1RN08 I1RAN2 I1S0M2 I1RUN8 A0A098DT74 V6RKY7 I1RDB1 I1RC95 A0A098E4P3 I1RC22 I1RYH9 I1S1W4 A0A1C3YI28 I1REE0 I1RTJ1 A0A1C3YKQ2 A0A098D226 A0A1C3YIL0	under	0.786189	0.815597	0.0333333
map00190	Oxidative phosphorylation	2	93	57	1870	0.0215054	0.0304813	I1RMK7 A0A1C3YI53	A0A0E3SXN6 I1RRX5 I1RAU9 I1RC49 I1RFJ5 I1RYN2 I1RAA2 I1RMQ6 I1RE65 I1RNM7 I1S2B9 A0A098D8J9 I1RE39 I1S0Q7 I1RYT8 I1RMK7 I1S8S9 I1RWC9 I1RYX5 I1RZM9 I1RA49 I1R9Y4 I1RAW3 I1S8F8 I1RX39 I1RAM9 I1RY92 I1RAV5 I1S0K2 I1RS90 I1RAE4 I1RA52 I1RS05 A0A0E0SAR4 I1S0R8 I1RKB7 I1S5X9 I1S7Y0 I1RYH7 I1RCU4 I1RBA6 I1RY21 A0A0E0RPV7 I1RCK9 I1S911 A0A1C3YI20 A0A098DPE3 A0A1C3YI53 A0A098DK15 A0A1C3YKH2 A0A0E0SCS1 I1…	under	0.787146	0.815597	0.0350877
map04932	Non-alcoholic fatty liver disease (NAFLD)	1	93	35	1870	0.0107527	0.0187166	I1RMK7	A0A0E3SXN6 I1RYN2 I1RQ81 I1RMQ6 I1RE65 I1RNM7 I1RE39 I1S0Q7 I1RYT8 I1RMK7 I1S8S9 I1S8F8 I1RX39 I1RAM9 I1RT36 I1RY92 I1RAV5 I1S0K2 I1RA52 I1RS05 A0A0E0SAR4 I1S0R8 I1RKB7 I1S5X9 A0A0E0SEM1 I1RY21 A0A0E0RPV7 A0A098DPE3 A0A1C3YK94 A0A1C3YKH2 A0A0E0SCS1 A0A1C3YJD7 A0A1C3YJQ2 A0A098DS44 A0A098DRW4	under	0.835078	0.854961	0.0285714
map05012	Parkinson's disease	1	93	44	1870	0.0107527	0.0235294	I1RMK7	A0A0E3SXN6 I1RPP5 I1RRX5 I1RYN2 I1RMQ6 I1RE65 I1RNM7 I1RE39 I1S0Q7 I1RYT8 I1RMK7 I1S8S9 I1RA49 I1R9Y4 I1S8F8 I1RX39 I1RAM9 I1RZ63 I1RTG0 I1RY92 I1RAV5 I1S0K2 I1RA52 I1RSW5 I1RS05 A0A0E0SAR4 I1S0R8 I1RKB7 I1S5X9 I1S7Y0 I1RY21 A0A0E0RPV7 I1S911 A0A1C3YI20 A0A098DPE3 A0A098DK15 A0A1C3YK94 A0A1C3YKH2 A0A0E0SCS1 A0A1C3YJD7 A0A1C3YJQ2 A0A098DS44 A0A098DRW4 A0A1C3YJ05	under	0.896835	0.907386	0.0227273
map05016	Huntington's disease	1	93	52	1870	0.0107527	0.0278075	I1RMK7	A0A0E3SXN6 I1RPP5 I1RSF1 I1RRX5 I1RB73 I1RZB5 I1RYN2 I1RG11 I1RY69 I1RMQ6 A0A098DGQ1 I1RE65 I1RBB2 I1RNM7 I1RE39 I1S0Q7 I1RYT8 I1RMK7 I1S8S9 I1RA49 I1R9Y4 I1RKP1 I1S8F8 I1RX39 I1RAM9 I1RY92 I1RAV5 I1S0K2 I1RA52 I1RS05 A0A0E0SAR4 I1S0R8 I1RKB7 I1S5X9 I1S7Y0 I1RY21 A0A0E0RPV7 A0A1C3YJ21 A0A1C3YK51 I1S911 A0A1C3YI20 A0A1C3YIR8 A0A098DPE3 A0A098DK15 A0A1C3YK94 A0A1C3YKH2 A0A0E0SCS1 A0A1C3YJD7 A0A1C3Y…	under	0.932149	0.932149	0.0192308
