# Supplementary material for: Comparative acetylome analysis reveals the potential roles of lysine acetylation for DON biosynthesis in Fusarium graminearum
Source: BMC Genomics. 2019 Nov 12;20:841. doi: 10.1186/s12864-019-6227-7 (PMC6852988; doi:10.1186/s12864-019-6227-7)
Supplement: Supplementary file 7 — Additional file 7: Table S7. Protein-protein interaction network of identified acetylated proteins. [file 12864_2019_6227_MOESM7_ESM.xlsx]

## Sheet: Sheet1
Table S7 Protein-protein interaction network of identified acetylated proteins
Protein	STRING protein	Protein_Info	identity	bitscore
A0A098D8R7	FG02530.1	conserved hypothetical protein	0.92	932
A0A098DDD2	FG08601.1	phosphoenolpyruvate carboxykinase	1	1163
A0A098DDY0	FG08723.1	transaldolase; Transaldolase is important for the balance of metabolites in the pentose-phosphate pathway (By similarity)	1	648
A0A098DH10	FG03028.1	conserved hypothetical protein	1	223
A0A098DSA6	FG09456.1	6-phosphofructokinase	1	1622
A0A098DVZ4	FG06257.1	glyceraldehyde-3-phosphate dehydrogenase	1	600
A0A098E0Z2	FGSG_12857	ATP-citrate synthase subunit 1	1	845
A0A098E446	FG06041.1	hypothetical protein similar to aminoadipate reductase enzyme	1	2365
A0A1C3YHS3	FGSG_00921	heat shock protein SSB1	0.93	1103
A0A1C3YHX8	FG00671.1	40S ribosomal protein S11	1	329
A0A1C3YI53	FG00496.1	inorganic pyrophosphatase	1	607
A0A1C3YIV0	FG02097.1	hypothetical protein similar to glutaredoxin	1	216
A0A1C3YJ34	FG02144.1	hypothetical protein	1	510
A0A1C3YJV7	FG05791.1	conserved hypothetical protein	1	1005
A0A1C3YKM9	FG10733.1	conserved hypothetical protein	1	290
A0A1C3YMA1	FGSG_08737	conserved hypothetical protein	0.98	968
A0A1C3YN85	FG04490.1	conserved hypothetical protein	1	318
A0A1I9F777	FG08675.1	Nascent polypeptide-associated complex subunit beta; Component of the nascent polypeptide-associated complex (NAC), a dynamic component of the ribosomal exit tunnel, protecting the emerging polypeptides from interaction with other cytoplasmic proteins to ensure appropriate nascent protein targeting (By similarity). The NAC complex also promotes mitochondrial protein import by enhancing productive…	0.94	288
A0A1I9F9C1	FG08621.1	F-actin-capping protein subunit alpha; F-actin-capping proteins bind in a Ca(2+)-independent manner to the fast growing ends of actin filaments (barbed end) thereby blocking the exchange of subunits at these ends. Unlike other capping proteins (such as gelsolin and severin), these proteins do not sever actin filaments (By similarity)	1	559
I1R9N9	FG00192.1	cerevisin precursor	1	1098
I1RAL8	FG00550.1	conserved hypothetical protein	1	3811
I1RAY4	FG00680.1	conserved hypothetical protein	1	1749
I1RBB5	FG00827.1	conserved hypothetical protein	1	1166
I1RBF4	FG00872.1	UDP-N-acetylglucosamine pyrophosphorylase	1	1026
I1RC11	FG01111.1	6-phosphogluconate dehydrogenase; Catalyzes the oxidative decarboxylation of 6- phosphogluconate to ribulose 5-phosphate and CO(2), with concomitant reduction of NADP to NADPH (By similarity)	1	1018
I1RCS6	FG01403.1	conserved hypothetical protein	1	415
I1RCU1	FG01421.1	mitochondrial DNA replication protein YHM2	1	644
I1RD29	FG01516.1	60S ribosomal protein L20	1	360
I1RE77	FG01956.1	conserved hypothetical protein	1	262
I1REB5	FG02001.1	hypothetical protein similar to phosphatidylserine decarboxylase family protein	1	932
I1REI6	FG02075.1	conserved hypothetical protein	1	742
I1REK8	FG02099.1	60S ribosomal protein L16	1	411
I1RFM4	FG02504.1	malate dehydrogenase, mitochondrial precursor	1	656
I1RFU5	FG02585.1	conserved hypothetical protein	1	1873
I1RFU8	FG02588.1	40S ribosomal protein S19	1	304
I1RGA6	FG02764.1	hypothetical protein similar to GTP-binding protein YchF	1	803
I1RGC6	FG02785.1	hypothetical protein similar to zuotin	1	894
I1RGD4	FG02793.1	conserved hypothetical protein	1	2256
I1RIF4	FG03586.1	hypothetical protein	1	325
I1RJ86	FG03894.1	hypothetical protein similar to alkaline foam protein B precursor	1	315
I1RJY7	FG04171.1	hypothetical protein similar to ribosomal protein	1	920
I1RLS4	FG04892.1	conserved hypothetical protein	1	595
I1RLU6	FG04915.1	hypothetical protein	1	123
I1RMH9	FG05169.1	hypothetical protein similar to aminotransferase	1	979
I1RMI4	FG05174.1	ribonucleoside-diphosphate reductase large chain; Provides the precursors necessary for DNA synthesis. Catalyzes the biosynthesis of deoxyribonucleotides from the corresponding ribonucleotides (By similarity)	1	1919
I1RMI7	FG05177.1	conserved hypothetical protein	1	377
I1RMK7	FG05198.1	NADH-quinone oxidoreductase chain 3	1	1543
I1RMQ3	FG05248.1	conserved hypothetical protein	1	788
I1RMW8	FG05321.1	fatty acid synthase subunit alpha reductase	1	3846
I1RN67	FG05433.1	40S ribosomal protein S3	1	529
I1RNY9	FG05736.1	conserved hypothetical protein	1	3762
I1RPH1	FG05940.1	conserved hypothetical protein	1	1479
I1RPP4	FG06020.1	conserved hypothetical protein	1	189
I1RPR1	FG06039.1	hypothetical protein similar to ATP-citrat-lyase	1	997
I1RQ21	FG06154.1	heat shock protein SSC1, mitochondrial precursor	1	1369
I1RQ48	FG06184.1	acyl-CoA desaturase	1	983
I1RQA5	FG06246.1	heat shock protein 60, mitochondrial precursor	1	1171
I1RQE7	FG06289.1	60S ribosomal protein L3	1	808
I1RR68	FG06580.1	acetyl-CoA carboxylase	1	4735
I1RRG1	FG06681.1	S-formylglutathione hydrolase	1	586
I1RRG6	FG06686.1	hypothetical protein similar to DNA/RNA non-specific nuclease	1	770
I1RRH1	FG06692.1	hypothetical protein	1	444
I1RS18	FG06924.1	60S ribosomal protein L10a	1	444
I1RS24	FG06931.1	60S ribosomal protein L2	1	513
I1RSK0	FG07121.1	hypothetical protein similar to serine/threonine-protein kinase chk2	1	1388
I1RSL6	FG07139.1	conserved hypothetical protein	1	2390
I1RSQ7	FG07186.1	60S ribosomal protein L4-A	1	719
I1RTG7	FG07471.1	inosine triphosphate pyrophosphatase; Pyrophosphatase that hydrolyzes non-canonical purine nucleotides such as inosine triphosphate (ITP), deoxyinosine triphosphate (dITP) or xanthosine 5'-triphosphate (XTP) to their respective monophosphate derivatives. The enzyme does not distinguish between the deoxy- and ribose forms. Probably excludes non-canonical purines from RNA and DNA precursor pools, t…	1	382
I1RUP9	FG07949.1	hypothetical protein similar to HIT domain protein	1	275
I1RVA7	FG08173.1	hypothetical protein similar to pim1 protein	1	1208
I1RVQ0	FG08335.1	hypothetical protein similar to 60S ribosomal protein L13	1	425
I1RVR8	FG08359.1	conserved hypothetical protein	1	360
I1RW82	FG08543.1	hypothetical protein similar to Fum16p	1	1442
I1RYH9	FG09432.1	hypothetical protein similar to proteasome regulatory particle subunit RpnE	1	983
I1RZ11	FG09629.1	conserved hypothetical protein	1	483
I1RZ89	FG09719.1	conserved hypothetical protein	1	210
I1RZJ7	FG09844.1	dihydrolipoyl dehydrogenase, mitochondrial precursor	1	1036
I1RZL3	FG09862.1	fimbrin	1	1334
I1RZL7	FG09866.1	hypothetical protein similar to ribosomal protein L18	1	368
I1RZP2	FG09892.1	hypothetical protein similar to retinoblastoma-binding protein	1	1278
I1S202	FG10782.1	vacuolar protease A precursor	1	813
I1S219	FG10800.1	hypothetical protein	1	420
I1S269	FG10855.1	alcohol dehydrogenase 1	1	721
I1S2C0	FG10908.1	nucleolar protein NOP5	1	1195
I1S4Z7	FG01246.1	protein disulfide-isomerase precursor	1	1028
I1S854	FGSG_13030	conserved hypothetical protein	1	1160
I1S8Z0	FGSG_13319	conserved hypothetical protein	1	775
Q4HTT2	HTB1	Histone H2B; Core component of nucleosome. Nucleosomes wrap and compact DNA into chromatin, limiting DNA accessibility to the cellular machineries which require DNA as a template. Histones thereby play a central role in transcription regulation, DNA repair, DNA replication and chromosomal stability. DNA accessibility is regulated via a complex set of post-translational modifications of histones, …	1	269
Q4HYB8	FG10040.1	FACT complex subunit SPT16; Component of the FACT complex, a general chromatin factor that acts to reorganize nucleosomes. The FACT complex is involved in multiple processes that require DNA as a template such as mRNA elongation, DNA replication and DNA repair. During transcription elongation the FACT complex acts as a histone chaperone that both destabilizes and restores nucleosomal structure. I…	1	2132
Q4IER8	FG04290.1	Histone H3; Core component of nucleosome. Nucleosomes wrap and compact DNA into chromatin, limiting DNA accessibility to the cellular machineries which require DNA as a template. Histones thereby play a central role in transcription regulation, DNA repair, DNA replication and chromosomal stability. DNA accessibility is regulated via a complex set of post-translational modifications of histones, a…	1	274
V6QW22	FG01238.1	hypothetical protein	1	207
V6R3V4	FG04196.1	succinate-semialdehyde dehydrogenase	1	1016
V6RLM7	FG06702.1	triosephosphate isomerase	1	503</div>
